# Supplementary material for: Gene expression allelic imbalance in ovine brown adipose tissue impacts energy homeostasis
Source: PLoS One. 2017 Jun 30;12(6):e0180378. doi: 10.1371/journal.pone.0180378 (PMC5493397; doi:10.1371/journal.pone.0180378)
Supplement: S3 Table — (XLSX) [file pone.0180378.s005.xlsx]

## Sheet: SNPCountsTable
Gene	SNP	SNPConsequence	chi_stat	p_val	HigherAllele	ProportionReadsToRef	PS910_ref	PS910_alt	PS910_geno	RS902_ref	RS902_alt	RS902_geno	RS903_ref	RS903_alt	RS903_geno	RS905_ref	RS905_alt	RS905_geno	RS917_ref	RS917_alt	RS917_geno	RS918_ref	RS918_alt	RS918_geno	RS919_ref	RS919_alt	RS919_geno	RS920_ref	RS920_alt	RS920_geno	RS926_ref	RS926_alt	RS926_geno	RS929_ref	RS929_alt	RS929_geno	RS930_ref	RS930_alt	RS930_geno	RS933_ref	RS933_alt	RS933_geno	RS937_ref	RS937_alt	RS937_geno	RS940_ref	RS940_alt	RS940_geno	RS943_ref
RPS8	OAR1:19229472_G/A	synonymous_variant	1743.81475440867	0	Ref	0.598534	104	12240	1/1	45	5401	1/1	72	7657	1/1	99	11234	1/1	80	11293	1/1	6448	3980	0/1	86	9586	1/1	7220	4838	0/1	55	7775	1/1	40	7467	1/1	55	8511	1/1	53	7381	1/1	93	13558	1/1	6975	4944	0/1	72
MBNL1	OAR1:233455734_T/A	3_prime_UTR_variant	2533.4435622481	0	Ref	0.86552	250	42	0/1	159	19	0/1	227	36	0/1	277	39	0/1	220	34	0/1	242	38	0/1	292	43	0/0	263	32	0/0	229	38	0/1	193	40	0/1	235	35	0/1	214	39	0/1	327	45	0/1	217	30	0/1	207
PFKL	OAR1:262415750_C/T	synonymous_variant	1585.94628597376	0	Ref	0.824718	1299	0	0/0	103	40	0/1	476	1	0/0	809	1	0/0	981	0	0/0	1356	4	0/0	1356	2	0/0	495	0	0/0	914	115	0/1	2	189	1/1	484	0	0/0	940	1	0/0	1271	112	0/1	531	0	0/0	70
PFKL	OAR1:262418607_T/C	synonymous_variant	1671.89402847639	0	Ref	0.864329	1127	5	0/0	97	47	0/1	396	2	0/0	666	6	0/0	775	6	0/0	1210	6	0/0	1188	1	0/0	465	0	0/0	795	95	0/1	0	197	1/1	411	4	0/0	850	5	0/0	1031	109	0/1	480	2	0/0	1
PFKL	OAR1:262418637_G/A	synonymous_variant	1810.93166859375	0	Ref	0.876945	1195	0	0/0	111	35	0/1	407	2	0/0	678	0	0/0	789	0	0/0	1263	1	0/0	1126	0	0/0	461	0	0/0	813	83	0/1	0	163	1/1	399	0	0/0	847	0	0/0	1030	85	0/1	471	0	0/0	1
PFKL	OAR1:262426420_T/C	synonymous_variant	1786.2992504052	0	Ref	0.708833	2	1227	1/1	0	185	1/1	168	282	0/1	388	346	0/1	464	410	0/1	1009	370	0/1	1005	271	0/1	283	226	0/1	965	97	0/1	0	195	1/1	198	229	0/1	698	210	0/1	1271	123	0/1	275	209	0/1	0
COL4A2	OAR10:84473565_G/A	missense_variant,splice_region_variant	5515.68142863944	0	Ref	0.846693	634	112	0/1	365	54	0/1	576	96	0/1	506	93	0/1	729	119	0/1	641	116	0/1	735	133	0/1	497	100	0/1	587	105	0/1	610	100	0/1	622	128	0/1	531	82	0/0	591	116	0/1	611	113	0/1	526
GAS6	OAR10:86155853_C/G	splice_region_variant,synonymous_variant	2644.33362525203	0	Ref	0.858314	326	52	0/1	159	28	0/1	236	41	0/1	229	30	0/1	330	51	0/1	193	36	0/1	313	53	0/1	315	52	0/1	248	37	0/1	264	42	0/1	349	46	0/0	290	44	0/1	323	58	0/1	225	40	0/1	206
ACSF2	OAR11:35807754_G/A	synonymous_variant	1511.03319870598	0	Ref	0.662581	3104	3	0/0	2494	0	0/0	1344	605	0/1	3547	3	0/0	1856	1030	0/1	3688	0	0/0	3020	0	0/0	3669	0	0/0	2240	1	0/0	2724	3	0/0	1515	873	0/1	2529	0	0/0	3947	0	0/0	1594	728	0/1	2759
CD300LG	OAR11:43170955_G/A	3_prime_UTR_variant	2623.28412338358	0	Ref	0.849425	734	0	0/0	645	0	0/0	901	0	0/0	676	94	0/1	624	104	0/1	487	81	0/1	571	1	0/0	599	1	0/0	631	79	0/1	557	72	0/1	620	94	0/1	431	0	0/0	552	0	0/0	603	0	0/0	459
CD300LG	OAR11:43170956_A/G	3_prime_UTR_variant	2536.13705638548	0	Ref	0.846202	725	1	0/0	632	1	0/0	892	0	0/0	661	96	0/1	609	106	0/1	484	81	0/1	563	1	0/0	590	1	0/0	629	79	0/1	546	75	0/1	611	94	0/1	422	0	0/0	543	0	0/0	592	0	0/0	453
ACOX1	OAR11:54703580_C/G	upstream_gene_variant	1600.32126190442	0	Ref	0.900693	228	23	0/1	174	11	0/0	210	15	0/0	207	15	0/0	265	23	0/0	231	26	0/1	157	14	0/0	227	17	0/0	144	17	0/1	297	23	0/0	286	25	0/1	158	18	0/1	236	31	0/1	222	19	0/0	165
ACOX1	OAR11:54703898_T/A	upstream_gene_variant	1764.92256337051	0	Ref	0.90046	228	30	0/1	161	10	0/0	177	17	0/0	226	23	0/1	236	25	0/0	230	24	0/1	204	18	0/0	209	21	0/0	121	13	0/1	284	33	0/1	217	17	0/1	190	14	0/0	236	27	0/1	222	24	0/1	150
ATP5H	OAR11:55399695_T/C	synonymous_variant	2860.06705903471	0	Ref	0.586772	9	6543	1/1	3424	2322	0/1	4202	2939	0/1	11	7513	1/1	5510	3825	0/1	4620	3129	0/1	4646	3318	0/1	4887	3454	0/1	7665	3	0/0	8069	2	0/0	4455	3152	0/1	3928	2706	0/1	6690	4613	0/1	4755	3434	0/1	6
VIM	OAR13:30748009_G/T	missense_variant	52788.2626039101	0	Ref	0.827157	5778	1228	0/1	3246	698	0/1	6538	1406	0/1	5444	1221	0/1	7101	1464	0/1	5719	1087	0/1	5518	1170	0/1	5522	1139	0/1	4939	1032	0/1	4628	965	0/1	5496	1099	0/1	3271	641	0/1	5050	1123	0/1	4064	826	0/1	5656
BLCAP	OAR13:66030366_T/C	missense_variant	1517.09684626742	0	Ref	0.883803	122	24	0/1	97	6	0/0	145	18	0/1	160	10	0/0	172	22	0/1	160	14	0/1	186	20	0/1	143	18	0/1	114	14	0/1	98	16	0/1	173	13	0/0	155	20	0/1	170	18	0/1	162	29	0/1	134
GOT2	OAR14:25869075_T/G	3_prime_UTR_variant	3051.98254048919	0	Ref	0.686343	491	486	0/1	399	393	0/1	850	203	0/1	518	538	0/1	554	609	0/1	1106	302	0/1	1039	305	0/1	1113	314	0/1	869	263	0/1	944	208	0/1	1214	327	0/1	425	456	0/1	772	808	0/1	1097	280	0/1	814
ACTN4	OAR14:47649606_A/G	synonymous_variant	3101.74468823113	0	Ref	0.91917	387	16	0/0	220	18	0/1	306	18	0/0	304	35	0/1	530	30	0/0	354	20	0/0	280	34	0/1	401	20	0/0	228	17	0/1	332	11	0/0	359	31	0/1	296	23	0/1	334	28	0/1	368	31	0/1	283
ACTN4	OAR14:47649618_C/T	synonymous_variant	3646.40211018957	0	Ref	0.907119	410	18	0/0	217	20	0/1	317	23	0/0	303	39	0/1	522	43	0/1	346	29	0/1	284	43	0/1	386	26	0/0	223	24	0/1	318	15	0/0	354	43	0/1	290	25	0/1	332	36	0/1	361	39	0/1	280
ACTN4	OAR14:47649627_C/G	synonymous_variant	3715.59009862606	0	Ref	0.898859	399	21	0/0	216	21	0/1	304	24	0/1	309	45	0/1	518	44	0/1	352	31	0/1	275	46	0/1	389	26	0/0	219	25	0/1	326	20	0/0	356	53	0/1	268	30	0/1	321	36	0/1	368	45	0/1	272
ACTN4	OAR14:47649628_C/A	synonymous_variant	3730.68819178074	0	Ref	0.900099	404	18	0/0	216	21	0/1	305	24	0/1	308	44	0/1	516	44	0/1	351	31	0/1	275	45	0/1	389	26	0/0	217	24	0/1	325	19	0/0	356	52	0/1	270	30	0/1	318	36	0/1	368	43	0/1	273
AKT2	OAR14:48772346_A/G	synonymous_variant	1588.51939759009	0	Alt	0.167577	21	164	0/1	21	83	0/1	29	147	0/1	31	156	0/1	33	168	0/1	37	164	0/1	36	197	0/1	31	167	0/1	22	135	0/1	33	142	0/1	44	145	0/1	25	136	0/1	43	188	0/1	21	166	0/1	27
AKT2	OAR14:48772348_A/T	missense_variant	1609.34425299102	0	Alt	0.165247	21	164	0/1	21	83	0/1	29	147	0/1	32	156	0/1	33	167	0/1	35	165	0/1	35	197	0/1	30	166	0/1	21	135	0/1	35	142	0/1	43	145	0/1	25	136	0/1	43	188	0/1	21	166	0/1	26
AKT2	OAR14:48772349_C/G	missense_variant	1596.26706191861	0	Alt	0.166616	21	164	0/1	21	83	0/1	28	147	0/1	31	156	0/1	34	168	0/1	35	164	0/1	35	197	0/1	31	167	0/1	21	134	0/1	36	141	0/1	43	145	0/1	26	136	0/1	44	188	0/1	23	165	0/1	25
AKT2	OAR14:48772353_C/T	missense_variant	2554.35017279836	0	Alt	0.132593	21	222	0/1	21	122	0/1	29	212	0/1	32	202	0/1	35	231	0/1	36	205	0/1	36	265	0/1	33	227	0/1	21	176	0/1	37	177	0/1	45	200	0/1	26	179	0/1	44	248	0/1	23	212	0/1	27
LTBP4	OAR14:49059314_G/A	missense_variant	1715.72174502094	0	Ref	0.772553	240	94	0/1	149	44	0/1	226	69	0/1	236	66	0/1	261	68	0/1	196	64	0/1	306	75	0/1	277	86	0/1	168	49	0/1	234	49	0/1	253	77	0/1	248	71	0/1	266	99	0/1	276	60	0/1	200
LTBP4	OAR14:49059316_G/C	missense_variant	1632.70283990796	0	Ref	0.767245	234	97	0/1	145	47	0/1	226	70	0/1	233	67	0/1	256	68	0/1	193	65	0/1	301	77	0/1	271	89	0/1	165	50	0/1	231	48	0/1	251	78	0/1	246	71	0/1	264	101	0/1	272	60	0/1	198
RPL13A	OAR14:54973969_T/C	splice_region_variant,synonymous_variant	6479.401418585	0	Ref	0.852584	5348	3	0/0	1229	219	0/1	3386	3	0/0	2514	447	0/1	5157	4	0/0	4005	2	0/0	4585	5	0/0	2103	344	0/1	3611	4	0/0	3500	1	0/0	4005	5	0/0	3382	7	0/0	5890	8	0/0	4168	3	0/0	3502
RPL13A	OAR14:54974261_C/T	synonymous_variant	2050.70882756713	0	Ref	0.660574	6785	1	0/0	1663	841	0/1	4389	1	0/0	3151	1592	0/1	6702	3	0/0	4815	0	0/0	5510	1	0/0	2679	1376	0/1	4424	3	0/0	4469	2	0/0	5113	2	0/0	4272	0	0/0	7394	1	0/0	5158	0	0/0	4387
RDX	OAR15:19765028_A/T	3_prime_UTR_variant	1863.28354764219	0	Ref	0.893795	206	20	0/0	166	19	0/1	233	34	0/1	277	33	0/1	240	35	0/1	161	7	0/0	192	20	0/1	228	25	0/1	169	19	0/1	220	25	0/1	213	22	0/1	171	21	0/1	239	26	0/1	262	25	0/0	223
RDX	OAR15:19765029_T/C	3_prime_UTR_variant	2063.28920649783	0	Ref	0.896335	206	20	0/0	166	19	0/1	233	34	0/1	277	33	0/1	241	35	0/1	161	7	0/0	195	19	0/1	227	25	0/1	169	19	0/1	220	25	0/1	213	21	0/1	171	21	0/1	238	27	0/1	263	25	0/0	223
RDX	OAR15:19765031_C/A	3_prime_UTR_variant	1907.86373200514	0	Ref	0.895092	208	20	0/0	170	19	0/1	238	34	0/1	281	33	0/1	241	36	0/1	164	7	0/0	197	20	0/1	234	25	0/1	171	19	0/1	223	25	0/1	219	22	0/1	175	21	0/1	240	26	0/1	265	25	0/0	229
DDX6	OAR15:28853896_T/C	3_prime_UTR_variant	2854.21643088581	0	Ref	0.871051	269	23	0/1	196	20	0/1	292	30	0/1	245	40	0/1	318	31	0/1	231	18	0/0	309	39	0/1	221	33	0/1	254	14	0/0	207	43	0/1	279	46	0/1	235	30	0/1	286	44	0/1	247	54	0/1	210
HBBB	OAR15:47567210_A/G	3_prime_UTR_variant	2421.26242884527	0	Ref	0.835915	457	0	0/0	313	62	0/1	590	0	0/0	149	14	0/1	376	0	0/0	52	5	0/0	334	46	0/1	416	81	0/1	525	0	0/0	373	0	0/0	238	36	0/1	367	79	0/1	779	148	0/1	260	56	0/1	593
HBBB	OAR15:47567213_G/A	3_prime_UTR_variant	2589.64982418524	0	Ref	0.848122	451	0	0/0	310	59	0/1	576	0	0/0	147	16	0/1	373	0	0/0	51	5	0/1	328	40	0/1	416	74	0/1	515	0	0/0	373	0	0/0	236	33	0/1	365	70	0/1	768	134	0/1	257	52	0/1	587
HBBB	OAR15:47567215_T/G	3_prime_UTR_variant	2580.67724367069	0	Ref	0.848065	445	0	0/0	303	59	0/1	568	0	0/0	149	14	0/1	369	0	0/0	53	5	0/1	326	40	0/1	408	76	0/1	512	1	0/0	370	0	0/0	233	33	0/1	365	71	0/1	773	132	0/1	259	51	0/1	578
OXCT1	OAR16:32778194_T/A	3_prime_UTR_variant	3884.24858160993	0	Ref	0.9134	649	55	0/0	503	49	0/1	575	57	0/1	655	58	0/0	799	57	0/0	752	56	0/0	520	50	0/1	659	46	0/0	640	62	0/1	579	51	0/0	632	59	0/1	455	33	0/0	570	54	0/1	549	51	0/1	462
AMACR	OAR16:39682953_C/G	missense_variant,splice_region_variant	1669.11523948878	0	Ref	0.703262	297	88	0/1	90	29	0/1	235	72	0/1	691	271	0/1	730	325	0/1	666	269	0/1	334	129	0/1	360	128	0/1	172	108	0/1	557	303	0/1	422	144	0/1	246	84	0/1	344	183	0/1	417	196	0/1	234
OAS2	OAR17:61041693_T/C	missense_variant	1625.44788985938	0	Ref	0.875244	84	14	0/1	77	8	0/1	65	12	0/1	173	21	0/1	215	38	0/1	40	6	0/1	66	11	0/1	146	27	0/1	69	9	0/1	179	23	0/1	118	11	0/1	135	22	0/1	136	21	0/1	109	16	0/1	62
OAS2	OAR17:61041703_G/A	synonymous_variant	1925.53709155071	0	Ref	0.906064	94	12	0/1	79	8	0/1	85	10	0/1	208	15	0/1	253	27	0/1	42	9	0/1	76	6	0/1	171	20	0/1	75	6	0/1	195	18	0/1	128	14	0/1	170	10	0/0	163	13	0/1	128	7	0/0	75
OAS2	OAR17:61041711_C/G	missense_variant	1950.07420528916	0	Ref	0.889876	98	13	0/1	83	13	0/1	88	13	0/1	211	17	0/1	263	32	0/1	43	14	0/1	78	10	0/1	171	21	0/1	75	8	0/1	205	25	0/1	129	17	0/1	165	13	0/1	171	16	0/1	131	8	0/0	81
OAS2	OAR17:61041720_G/A	missense_variant	1633.74367494781	0	Ref	0.895568	94	12	0/1	93	9	0/1	96	7	0/0	210	21	0/1	256	25	0/1	61	1	0/0	80	9	0/1	180	20	0/1	81	5	0/0	210	25	0/1	129	16	0/1	168	9	0/0	176	11	0/0	123	16	0/1	91
OAS2	OAR17:61041723_C/G	missense_variant	1967.94545684436	0	Ref	0.879419	93	12	0/1	89	14	0/1	88	17	0/1	213	20	0/1	256	26	0/1	46	16	0/1	78	11	0/1	180	23	0/1	75	13	0/1	210	31	0/1	126	19	0/1	163	17	0/1	167	19	0/1	125	12	0/1	84
OAS2	OAR17:61041726_A/G	missense_variant	1855.85679920837	0	Ref	0.867513	94	14	0/1	91	16	0/1	87	18	0/1	211	22	0/1	262	26	0/1	46	16	0/1	76	14	0/1	181	25	0/1	74	13	0/1	207	32	0/1	129	18	0/1	162	21	0/1	168	28	0/1	123	13	0/1	85
OAS2	OAR17:61042711_T/C	missense_variant	1536.19552872832	0	Ref	0.891572	62	5	0/1	56	14	0/1	65	4	0/0	176	19	0/1	214	25	0/1	56	4	0/1	80	9	0/1	138	14	0/1	61	9	0/1	139	22	0/1	76	11	0/1	123	11	0/1	151	16	0/1	98	14	0/1	61
THUMPD3	OAR19:17140258_C/T	synonymous_variant	2061.98392217081	0	Ref	0.882637	172	20	0/1	132	13	0/1	152	18	0/1	141	28	0/1	192	24	0/1	148	20	0/1	155	21	0/1	123	26	0/1	94	24	0/1	176	19	0/1	215	28	0/1	137	17	0/1	167	19	0/1	166	25	0/1	128
TKT	OAR19:47712706_G/A	synonymous_variant	1999.78654860781	0	Ref	0.593302	2190	1345	0/1	997	963	0/1	1854	1254	0/1	2493	1638	0/1	3041	0	0/0	2072	1238	0/1	2130	1500	0/1	1558	1495	0/1	2045	1359	0/1	1864	1303	0/1	2867	1581	0/1	1877	1322	0/1	2654	2469	0/1	2192	1402	0/1	2096
LAMB2	OAR19:50837620_C/A	missense_variant,splice_region_variant	2663.68395691913	0	Ref	0.907333	1051	94	0/0	559	48	0/0	766	76	0/1	750	65	0/0	811	75	0/0	978	98	0/1	1143	100	0/0	673	68	0/0	657	54	0/0	770	73	0/0	899	96	0/1	667	54	0/0	648	53	0/0	769	70	0/0	611
CLEC3B	OAR19:54064225_C/T	missense_variant	9110.73108274807	0	Ref	0.871749	824	138	0/1	398	56	0/1	655	84	0/1	781	121	0/1	963	135	0/1	581	80	0/1	791	104	0/1	851	126	0/1	601	78	0/1	644	87	0/1	769	128	0/1	554	96	0/1	880	153	0/1	655	84	0/1	646
RAD23B	OAR2:15748175_C/T	3_prime_UTR_variant	1639.39363304863	0	Ref	0.859852	326	47	0/1	192	33	0/1	315	33	0/0	295	37	0/0	351	64	0/1	283	44	0/1	308	36	0/1	283	28	0/0	261	21	0/0	280	34	0/0	250	50	0/1	256	38	0/1	339	20	0/0	307	29	0/0	227
FBP2	OAR2:31714333_T/C	synonymous_variant	1796.86411311109	0	Ref	0.847774	188	19	0/1	101	45	0/1	89	31	0/1	218	27	0/1	292	35	0/1	187	25	0/1	116	24	0/1	209	38	0/1	242	11	0/0	228	44	0/1	145	42	0/1	128	20	0/1	210	26	0/1	166	22	0/1	124
FBP2	OAR2:31762762_C/T	3_prime_UTR_variant	1502.57184274192	0	Ref	0.884187	109	18	0/1	0	88	1/1	74	24	0/1	163	17	0/1	212	16	0/1	143	14	0/1	109	21	0/1	127	18	0/1	132	20	0/1	151	21	0/1	82	23	0/1	89	10	0/1	181	14	0/1	135	13	0/1	111
AADAT	OAR2:109981601_A/G	3_prime_UTR_variant	1577.76451324565	0	Ref	0.874251	141	33	0/1	108	15	0/1	161	17	0/1	128	18	0/1	118	19	0/1	137	12	0/1	184	16	0/1	94	18	0/1	137	17	0/1	131	24	0/1	150	33	0/1	118	19	0/1	231	18	0/0	105	14	0/1	109
COL3A1	OAR2:119229532_T/A	3_prime_UTR_variant	4237.31068785268	0	Ref	0.903839	1846	3	0/0	992	97	0/0	1803	90	0/0	2048	122	0/0	1635	1	0/0	996	44	0/0	2595	166	0/0	2232	216	0/0	1611	170	0/1	2008	206	0/1	2040	90	0/0	2732	142	0/0	2185	2	0/0	1466	165	0/1	1954
ITGA6	OAR2:136227718_G/A	3_prime_UTR_variant	1818.83397052352	0	Ref	0.849157	181	19	0/0	98	7	0/0	224	29	0/1	239	21	0/0	189	45	0/1	176	30	0/1	283	35	0/1	162	28	0/1	182	32	0/1	115	15	0/1	161	25	0/1	119	29	0/1	304	47	0/1	243	59	0/1	211
IDH1	OAR2:209240363_A/T	3_prime_UTR_variant	10121.2500503294	0	Ref	0.872469	2707	17	0/0	1960	30	0/0	2744	53	0/0	2515	415	0/1	3200	50	0/0	2880	27	0/0	2636	44	0/0	2324	318	0/1	2579	16	0/0	2305	305	0/1	2262	346	0/1	2023	17	0/0	3621	29	0/0	2491	381	0/1	2443
IDH1	OAR2:209240364_T/A	3_prime_UTR_variant	9070.6043851682	0	Ref	0.855362	2690	38	0/0	1928	59	0/0	2694	97	0/0	2460	464	0/1	3148	92	0/0	2833	67	0/0	2616	68	0/0	2278	356	0/1	2547	49	0/0	2250	352	0/1	2217	388	0/1	2001	40	0/0	3584	62	0/0	2436	426	0/1	2414
IDH1	OAR2:209240368_A/T	3_prime_UTR_variant	9016.52949086585	0	Ref	0.858454	2612	27	0/0	1871	43	0/0	2655	60	0/0	2430	431	0/1	3091	79	0/0	2758	45	0/0	2558	61	0/0	2226	340	0/1	2509	24	0/0	2191	339	0/1	2157	379	0/1	1950	23	0/0	3506	41	0/0	2370	408	0/1	2361
IDH1	OAR2:209240370_T/A	3_prime_UTR_variant	7720.60491569184	0	Ref	0.835728	2561	62	0/0	1829	66	0/0	2592	101	0/0	2341	498	0/1	3024	119	0/0	2700	80	0/0	2494	105	0/0	2157	389	0/1	2461	50	0/0	2124	379	0/1	2081	434	0/1	1918	40	0/0	3440	82	0/0	2273	480	0/1	2323
TUBA4A	OAR2:220175915_G/A	synonymous_variant	2009.87125427269	0	Ref	0.834305	0	46	1/1	500	0	0/0	176	18	0/1	576	95	0/1	1	184	1/1	1292	0	0/0	421	80	0/1	381	101	0/1	306	81	0/1	0	93	1/1	195	68	0/1	603	0	0/0	675	0	0/0	588	109	0/1	809
TUBA4A	OAR2:220177234_G/A	synonymous_variant	2019.96285450609	0	Alt	0.181482	56	1	0/0	0	510	1/1	24	187	0/1	108	615	0/1	203	0	0/0	1	1468	1/1	87	461	0/1	101	388	0/1	80	335	0/1	103	0	0/0	82	193	0/1	0	753	1/1	1	834	1/1	176	674	0/1	2
RBBP4	OAR2:234066318_A/T	downstream_gene_variant	2314.39478371671	0	Alt	0.0979066	37	380	0/1	15	232	1/1	27	395	1/1	15	347	1/1	53	400	0/1	16	349	1/1	33	363	1/1	21	390	1/1	35	318	0/1	13	285	1/1	32	360	0/1	31	298	0/1	38	416	0/1	20	347	1/1	43
HDAC1	OAR2:234328796_C/T	3_prime_UTR_variant	1710.983625159	0	Ref	0.864884	226	26	0/0	73	15	0/1	257	38	0/0	196	19	0/0	284	42	0/1	180	28	0/1	302	26	0/0	158	27	0/1	183	23	0/1	201	23	0/0	273	38	0/1	239	28	0/1	206	29	0/1	167	39	0/1	117
PTP4A2	OAR2:234668437_C/A	3_prime_UTR_variant	1542.76550278615	0	Ref	0.80889	353	83	0/0	136	41	0/1	242	64	0/1	250	56	0/1	329	64	0/0	416	102	0/1	228	51	0/1	290	72	0/1	220	52	0/1	261	50	0/1	209	47	0/0	210	45	0/0	353	80	0/0	232	43	0/1	196
HSPG2	OAR2:243838590_A/C	missense_variant	3148.49241235799	0	Ref	0.896789	311	33	0/1	146	19	0/1	234	22	0/1	178	15	0/1	292	22	0/0	202	20	0/1	343	32	0/1	174	27	0/1	202	20	0/1	162	22	0/1	301	38	0/1	200	28	0/1	221	22	0/1	221	24	0/1	182
HSPG2	OAR2:243838593_T/C	synonymous_variant	3391.51706268563	0	Ref	0.897414	308	35	0/1	147	19	0/1	236	22	0/1	176	15	0/1	292	23	0/1	204	20	0/1	340	32	0/1	174	27	0/1	207	20	0/1	163	23	0/1	301	38	0/1	200	28	0/1	226	22	0/1	216	24	0/1	182
HSPG2	OAR2:243838599_G/C	synonymous_variant	3085.86710887337	0	Ref	0.891996	290	33	0/1	144	19	0/1	214	22	0/1	155	15	0/1	272	22	0/1	184	20	0/1	313	32	0/1	159	27	0/1	198	21	0/1	156	22	0/1	288	38	0/1	188	28	0/1	221	22	0/1	201	24	0/1	176
HSPG2	OAR2:243838614_T/C	synonymous_variant	3049.97036473732	0	Ref	0.884802	297	35	0/1	144	21	0/1	224	23	0/1	172	17	0/1	300	27	0/1	190	26	0/1	313	34	0/1	171	32	0/1	188	20	0/1	163	24	0/1	278	40	0/1	192	30	0/1	213	24	0/1	203	25	0/1	177
HSPG2	OAR2:243838617_C/A	synonymous_variant	3112.53853274983	0	Ref	0.881643	307	37	0/1	151	22	0/1	226	28	0/1	173	18	0/1	312	29	0/1	197	26	0/1	330	39	0/1	178	34	0/1	200	20	0/1	169	25	0/1	283	41	0/1	205	31	0/1	223	28	0/1	202	28	0/1	184
HSPG2	OAR2:243838653_T/G	synonymous_variant	3380.99916700779	0	Ref	0.867071	348	46	0/1	175	28	0/1	272	43	0/1	208	32	0/1	343	41	0/1	226	43	0/1	363	52	0/1	223	44	0/1	242	27	0/1	201	28	0/1	314	55	0/1	245	39	0/1	275	41	0/1	230	41	0/1	217
HSPG2	OAR2:243838656_T/C	synonymous_variant	2692.72811269123	0	Ref	0.901517	339	31	0/1	172	16	0/1	267	32	0/1	204	28	0/1	355	12	0/0	219	35	0/1	350	38	0/1	246	10	0/0	235	19	0/1	208	8	0/0	307	35	0/1	236	30	0/1	268	29	0/1	226	24	0/1	214
HSPG2	OAR2:243838658_G/A	missense_variant	3965.96286076051	0	Ref	0.906082	336	29	0/1	171	15	0/1	264	32	0/1	204	27	0/1	332	27	0/1	217	35	0/1	348	39	0/1	218	24	0/1	236	18	0/1	194	16	0/1	305	34	0/1	234	28	0/1	268	27	0/1	222	24	0/1	212
HSPG2	OAR2:243838659_G/C	synonymous_variant	3755.10383364587	0	Ref	0.901623	322	30	0/1	166	15	0/1	256	32	0/1	196	28	0/1	321	27	0/1	214	35	0/1	334	38	0/1	213	24	0/1	229	18	0/1	184	17	0/1	289	36	0/1	222	29	0/1	265	28	0/1	216	24	0/1	209
SDHB	OAR2:248384537_A/C	missense_variant	2046.39836415113	0	Ref	0.935943	404	28	0/1	212	13	0/0	333	23	0/0	381	24	0/0	482	25	0/0	355	28	0/1	418	24	0/0	367	20	0/0	359	24	0/1	369	19	0/0	382	24	0/0	287	19	0/1	518	31	0/0	385	25	0/1	314
PHF1	OAR20:7692998_C/T	synonymous_variant	1647.7226726337	0	Ref	0.69869	392	199	0/1	347	149	0/1	335	161	0/1	663	253	0/1	513	232	0/1	437	189	0/1	572	244	0/1	466	208	0/1	901	0	0/0	755	1	0/0	531	229	0/1	442	153	0/1	665	273	0/1	532	206	0/1	445
C4	OAR20:26502900_G/C	synonymous_variant	1742.73212889779	0	Ref	0.771108	195	24	0/1	98	36	0/1	332	77	0/1	424	241	0/1	230	76	0/1	310	86	0/1	225	54	0/1	310	85	0/1	147	57	0/1	300	47	0/1	233	40	0/1	187	73	0/1	245	51	0/1	218	76	0/1	181
C4	OAR20:26512541_C/T	synonymous_variant	1571.30165512847	0	Ref	0.889819	98	2	0/0	71	6	0/0	210	32	0/1	304	35	0/1	185	6	0/0	184	31	0/1	127	11	0/1	176	17	0/1	109	9	0/1	226	19	0/0	180	15	0/1	125	19	0/1	131	8	0/0	155	14	0/1	107
C4	OAR20:26512583_T/C	synonymous_variant	1673.38066630576	0	Ref	0.880626	101	4	0/0	46	32	0/1	186	22	0/1	277	26	0/1	175	6	0/0	179	24	0/1	123	11	0/1	162	13	0/1	100	10	0/1	225	17	0/1	168	18	0/1	132	18	0/1	130	8	0/0	144	17	0/1	69
HSP70	OAR20:26649584_C/T	synonymous_variant	6750.95611593622	0	Ref	0.732647	307	71	0/1	917	246	0/1	228	63	0/1	3577	800	0/1	2781	2	0/0	1127	767	0/1	1474	412	0/1	1739	1066	0/1	627	273	0/1	674	198	0/1	1052	525	0/1	1005	226	0/1	835	350	0/1	1445	2	0/0	5750
FLOT1	OAR20:27363651_T/C	3_prime_UTR_variant	1775.59706800443	0	Ref	0.834898	464	66	0/1	228	29	0/1	452	0	0/0	416	0	0/0	470	148	0/1	330	0	0/0	482	82	0/1	518	1	0/0	460	1	0/0	322	48	0/1	526	0	0/0	401	0	0/0	502	0	0/0	323	55	0/1	327
C6orf62	OAR20:32007731_C/T	synonymous_variant	1945.22799837922	0	Alt	0.0820707	77	724	0/1	25	411	1/1	38	687	1/1	42	689	1/1	64	790	0/1	38	697	1/1	45	687	1/1	32	785	1/1	30	552	1/1	44	787	1/1	50	680	1/1	28	507	1/1	42	678	1/1	39	770	1/1	19
TUBB2A	OAR20:49441686_C/A	synonymous_variant	1504.86699871626	0	Alt	0.195939	43	138	0/1	32	144	0/1	44	133	0/1	38	188	0/1	72	241	0/1	31	165	0/1	54	218	0/1	49	166	0/1	45	142	0/1	25	120	0/1	37	235	0/1	46	172	0/1	45	146	0/1	42	238	0/1	25
TUBB2A	OAR20:49441713_A/G	synonymous_variant	2281.48901504994	0	Ref	0.893156	153	17	0/1	169	14	0/1	147	22	0/1	207	19	0/1	266	39	0/1	181	18	0/1	266	32	0/1	170	21	0/1	144	21	0/1	135	16	0/1	282	19	0/0	192	23	0/1	175	22	0/1	256	20	0/0	164
TMEM109	OAR21:36448092_A/C	synonymous_variant	1660.35006172449	0	Ref	0.836061	176	34	0/1	84	24	0/1	155	38	0/1	167	41	0/1	237	37	0/1	175	27	0/1	201	24	0/1	163	16	0/1	123	7	0/0	136	30	0/1	155	40	0/1	173	25	0/1	190	46	0/1	146	23	0/1	160
TMEM109	OAR21:36448093_G/A	missense_variant,splice_region_variant	1741.93473670482	0	Ref	0.839826	179	34	0/1	85	24	0/1	158	38	0/1	172	41	0/1	247	37	0/1	183	27	0/1	203	24	0/1	166	16	0/1	124	7	0/0	139	30	0/1	160	40	0/1	175	25	0/1	195	46	0/1	151	23	0/1	166
AHNAK	OAR21:40269856_T/C	synonymous_variant	4260.28329776861	0	Ref	0.754428	857	279	0/1	461	146	0/1	968	315	0/1	479	145	0/1	659	237	0/1	664	170	0/1	783	260	0/1	533	193	0/1	397	209	0/1	578	216	0/1	559	195	0/1	640	145	0/1	700	195	0/1	631	238	0/1	602
AHNAK	OAR21:40269930_C/T	missense_variant	2197.44508596541	0	Ref	0.911438	503	43	0/0	271	35	0/1	593	42	0/0	281	23	0/0	521	32	0/0	322	26	0/0	464	41	0/1	351	31	0/1	314	26	0/1	440	38	0/1	395	28	0/0	325	35	0/1	377	41	0/1	466	28	0/0	288
AHNAK	OAR21:40277642_T/C	synonymous_variant	1768.82058009915	0	Ref	0.899295	221	19	0/1	91	7	0/1	155	13	0/1	49	9	0/1	150	15	0/1	97	9	0/1	89	16	0/1	111	19	0/1	56	9	0/1	147	16	0/1	120	16	0/1	90	7	0/1	123	13	0/1	161	16	0/1	74
RTN3	OAR21:41355521_C/G	missense_variant,splice_region_variant	3798.27086659307	0	Ref	0.86673	322	49	0/1	194	29	0/1	279	41	0/1	303	42	0/1	462	61	0/1	267	48	0/1	319	64	0/1	338	55	0/1	238	37	0/1	292	38	0/1	345	51	0/1	305	32	0/1	351	58	0/1	293	51	0/1	290
ESRRA	OAR21:41921213_C/A	downstream_gene_variant	1510.35848016065	0	Ref	0.8471	220	26	0/1	256	0	0/0	209	29	0/1	507	4	0/0	274	32	0/1	128	28	0/1	281	39	0/1	22	46	0/1	134	20	0/1	186	24	0/1	211	25	0/1	370	5	0/0	300	34	0/1	208	41	0/1	214
GSTP1	OAR21:44692877_A/G	missense_variant	1704.75465072999	0	Alt	0.120321	21	228	1/1	20	119	0/1	34	177	0/1	29	192	0/1	33	240	0/1	20	121	0/1	40	224	0/1	23	248	1/1	17	211	1/1	19	170	0/1	20	160	0/1	9	198	1/1	19	244	1/1	20	178	0/1	17
GSTP1	OAR21:44692878_C/T	missense_variant	2491.20545360018	0	Alt	0.111448	21	229	0/1	20	119	0/1	35	176	0/1	29	192	0/1	33	240	0/1	20	121	0/1	40	224	0/1	24	247	0/1	19	209	0/1	21	167	0/1	20	160	0/1	10	196	1/1	19	244	0/1	20	178	0/1	18
GSTP1	OAR21:44692879_C/T	synonymous_variant	2103.12796006101	0	Alt	0.114322	20	229	1/1	20	119	0/1	34	177	0/1	29	192	0/1	32	240	0/1	20	121	0/1	40	223	0/1	23	247	0/1	18	211	0/1	20	169	0/1	20	160	0/1	9	198	1/1	19	244	1/1	21	177	0/1	17
GSTP1	OAR21:44692881_G/A	missense_variant,splice_region_variant	2109.51438968978	0	Alt	0.113928	20	229	1/1	20	119	0/1	34	177	0/1	28	192	0/1	33	240	0/1	19	121	0/1	40	224	0/1	23	248	0/1	18	211	0/1	19	169	0/1	20	160	0/1	9	198	1/1	19	244	1/1	20	178	0/1	17
NDUFV1	OAR21:44748012_A/G	synonymous_variant	3721.10591629057	0	Ref	0.688503	2972	0	0/0	1230	504	0/1	2990	0	0/0	1880	867	0/1	1900	949	0/1	3222	0	0/0	1663	784	0/1	1899	926	0/1	2954	2	0/0	1487	663	0/1	3681	1	0/0	1421	568	0/1	4759	1	0/0	3	1478	1/1	1361
NDUFV1	OAR21:44748018_C/T	synonymous_variant	1649.55272110921	0	Ref	0.711084	2891	0	0/0	1226	456	0/1	2928	1	0/0	2720	0	0/0	2809	0	0/0	3147	0	0/0	2409	0	0/0	2783	0	0/0	2875	1	0/0	2096	1	0/0	3580	0	0/0	1410	488	0/1	4681	1	0/0	837	541	0/1	1922
TALDO1	OAR21:49363664_T/G	synonymous_variant	7553.0623483794	0	Alt	0.123179	65	591	0/1	49	427	0/1	66	518	0/1	104	665	0/1	102	595	0/1	86	578	0/1	89	605	0/1	97	585	0/1	90	551	0/1	91	502	0/1	77	611	0/1	64	455	0/1	76	778	0/1	80	613	0/1	76
TALDO1	OAR21:49363665_G/T	missense_variant	7497.52196515593	0	Alt	0.123842	66	589	0/1	48	426	0/1	66	515	0/1	104	662	0/1	104	594	0/1	87	576	0/1	88	605	0/1	96	583	0/1	88	551	0/1	90	502	0/1	77	607	0/1	62	453	0/1	82	769	0/1	77	612	0/1	77
JMJD8	OAR24:521806_G/T	splice_acceptor_variant	2100.93332570258	0	Ref	0.902309	169	17	0/1	113	17	0/1	138	10	0/1	238	17	0/1	265	27	0/1	170	12	0/1	160	23	0/1	174	22	0/1	149	11	0/1	130	15	0/1	173	29	0/1	145	22	0/1	201	22	0/1	223	14	0/0	184
SRRM2	OAR24:2267059_A/T	missense_variant	4490.0820275991	0	Ref	0.869352	397	39	0/1	256	38	0/1	345	60	0/1	358	26	0/1	411	50	0/1	354	29	0/1	391	49	0/1	302	72	0/1	273	35	0/1	338	68	0/1	402	83	0/1	295	23	0/1	331	32	0/1	346	85	0/1	313
SRRM2	OAR24:2267062_G/T	synonymous_variant	4332.07884810545	0	Ref	0.866528	390	39	0/1	247	39	0/1	341	59	0/1	352	26	0/1	400	51	0/1	345	30	0/1	387	49	0/1	292	72	0/1	267	35	0/1	332	67	0/1	394	85	0/1	283	23	0/1	325	32	0/1	343	86	0/1	307
SRRM2	OAR24:2267063_G/A	synonymous_variant	4195.3632634093	0	Ref	0.864259	377	40	0/1	239	38	0/1	339	59	0/1	337	26	0/1	395	51	0/1	343	29	0/1	377	50	0/1	291	72	0/1	253	35	0/1	330	68	0/1	389	84	0/1	279	23	0/1	320	32	0/1	345	85	0/1	294
SRRM2	OAR24:2267065_T/A	missense_variant	4043.1857948087	0	Ref	0.861227	367	39	0/1	231	38	0/1	328	59	0/1	331	26	0/1	387	52	0/1	335	29	0/1	360	50	0/1	289	72	0/1	252	35	0/1	318	68	0/1	382	85	0/1	275	22	0/1	321	32	0/1	337	86	0/1	291
SRRM2	OAR24:2267066_C/T	synonymous_variant	4270.51627337877	0	Ref	0.866246	381	38	0/1	238	38	0/1	332	59	0/1	340	26	0/1	399	51	0/1	339	29	0/1	367	48	0/1	304	72	0/1	260	33	0/1	330	68	0/1	396	84	0/1	281	22	0/1	332	32	0/1	351	85	0/1	292
SRRM2	OAR24:2267068_T/G	synonymous_variant	4173.33410975093	0	Ref	0.863643	376	41	0/1	232	39	0/1	330	60	0/1	333	26	0/1	397	52	0/1	339	29	0/1	364	47	0/1	301	72	0/1	255	36	0/1	325	69	0/1	393	84	0/1	278	24	0/1	324	32	0/1	350	84	0/1	294
SRRM2	OAR24:2267069_A/T	synonymous_variant	3907.02009140575	0	Ref	0.861264	378	40	0/1	233	38	0/1	331	60	0/1	332	26	0/0	398	51	0/1	341	29	0/1	362	48	0/1	299	73	0/1	258	34	0/1	326	69	0/1	393	84	0/1	277	23	0/1	325	32	0/1	351	84	0/1	295
SRRM2	OAR24:2267072_T/C	synonymous_variant	2540.59302478053	0	Ref	0.858459	473	87	0/1	330	1	0/0	472	1	0/0	407	52	0/1	489	73	0/1	400	68	0/1	449	80	0/1	451	3	0/0	334	55	0/1	464	1	0/0	553	3	0/0	321	44	0/1	396	59	0/1	537	2	0/0	395
ACSM1	OAR24:18189366_C/T	5_prime_UTR_variant	1720.66892761059	0	Alt	0.135266	91	0	0/0	45	455	0/1	25	0	0/0	484	1	0/0	392	0	0/0	115	0	0/0	59	0	0/0	100	464	0/1	44	300	0/1	102	426	0/1	442	0	0/0	12	255	1/1	56	505	0/1	45	356	0/1	70
ACSM1	OAR24:18189381_C/A	5_prime_UTR_variant	2410.38325684406	0	Alt	0.132128	127	0	0/0	52	556	0/1	34	0	0/0	614	1	0/0	530	1	0/0	157	0	0/0	86	0	0/0	135	585	0/1	52	383	0/1	139	525	0/1	580	1	0/0	14	329	1/1	68	617	0/1	55	429	0/1	97
ELN	OAR24:33210385_G/C	intron_variant,non_coding_transcript_variant	6895.9783862494	0	Ref	0.880566	384	61	0/1	238	29	0/1	231	36	0/1	438	62	0/1	719	102	0/1	329	61	0/1	578	82	0/1	401	55	0/1	359	58	0/1	341	38	0/1	622	80	0/1	1529	188	0/1	388	55	0/1	440	53	0/1	316
ELN	OAR24:33210388_A/G	intron_variant,non_coding_transcript_variant	3363.21799429772	0	Ref	0.916165	395	25	0/0	237	20	0/1	232	24	0/1	444	41	0/1	722	53	0/0	335	30	0/1	576	55	0/1	399	29	0/0	358	35	0/1	345	21	0/0	626	52	0/1	1520	121	0/0	386	39	0/1	448	35	0/0	311
HSPB1	OAR24:34257463_G/C	missense_variant	2529.55048406554	0	Alt	0.119066	14	1071	1/1	30	630	1/1	7	864	1/1	133	1286	0/1	58	1398	1/1	45	487	1/1	41	657	1/1	62	987	1/1	45	533	1/1	12	778	1/1	30	972	1/1	42	1053	1/1	30	1251	1/1	31	1196	1/1	233
GHITM	OAR25:38762271_T/A	3_prime_UTR_variant	2389.56380610215	0	Ref	0.750688	316	110	0/1	336	93	0/1	375	119	0/1	455	139	0/1	454	177	0/1	449	150	0/1	417	153	0/1	434	128	0/1	418	138	0/1	318	116	0/1	425	143	0/1	308	110	0/1	379	129	0/1	381	127	0/1	332
GHITM	OAR25:38762272_C/T	3_prime_UTR_variant	2430.87962268983	0	Ref	0.752109	317	109	0/1	339	93	0/1	379	118	0/1	462	139	0/1	458	177	0/1	454	150	0/1	417	153	0/1	435	129	0/1	419	138	0/1	321	116	0/1	428	143	0/1	308	110	0/1	382	129	0/1	387	127	0/1	334
GHITM	OAR25:38762274_T/C	3_prime_UTR_variant	2538.23991425413	0	Ref	0.755644	323	109	0/1	344	93	0/1	386	118	0/1	467	139	0/1	469	177	0/1	460	150	0/1	423	153	0/1	441	129	0/1	425	138	0/1	326	116	0/1	436	143	0/1	314	109	0/1	393	129	0/1	399	127	0/1	340
GHITM	OAR25:38762276_A/T	3_prime_UTR_variant	2605.13225405821	0	Ref	0.757937	326	108	0/1	347	93	0/1	389	118	0/1	470	139	0/1	473	178	0/1	467	150	0/1	426	153	0/1	445	128	0/1	428	138	0/1	329	116	0/1	444	141	0/1	325	109	0/1	398	128	0/1	404	127	0/1	342
CCBL1	OAR3:7498396_G/C	missense_variant	1984.75969142606	0	Ref	0.844135	208	67	0/1	122	30	0/1	157	34	0/1	155	34	0/1	253	33	0/1	165	54	0/1	211	28	0/1	179	30	0/1	144	32	0/1	134	20	0/1	168	41	0/1	148	29	0/1	201	37	0/1	214	25	0/1	140
CCBL1	OAR3:7498399_C/T	synonymous_variant	1883.16165724138	0	Ref	0.842987	197	66	0/1	111	30	0/1	147	31	0/1	148	33	0/1	241	33	0/1	164	50	0/1	201	25	0/1	168	29	0/1	138	31	0/1	131	20	0/1	159	40	0/1	141	29	0/1	191	33	0/1	208	24	0/1	131
CCBL1	OAR3:7498400_C/G	missense_variant	1856.0345694446	0	Ref	0.841858	191	66	0/1	109	30	0/1	144	31	0/1	145	33	0/1	238	33	0/1	161	50	0/1	200	25	0/1	167	29	0/1	137	31	0/1	131	20	0/1	162	40	0/1	144	29	0/1	192	33	0/1	203	24	0/1	130
CCBL1	OAR3:7502030_T/A	synonymous_variant	1698.41324130813	0	Ref	0.857956	226	47	0/1	115	20	0/1	172	32	0/1	150	44	0/1	263	33	0/1	159	31	0/1	205	29	0/1	156	24	0/1	136	19	0/1	154	11	0/0	177	32	0/1	129	20	0/1	191	30	0/1	212	11	0/0	139
CCBL1	OAR3:7502037_G/T	missense_variant	1710.34449840654	0	Ref	0.856907	225	48	0/1	121	19	0/1	170	33	0/1	151	45	0/1	269	32	0/1	162	30	0/1	200	26	0/1	157	25	0/1	128	24	0/1	157	10	0/0	176	31	0/1	129	19	0/1	180	33	0/1	218	12	0/0	136
CCBL1	OAR3:7502045_C/T	synonymous_variant	1886.16429414685	0	Ref	0.866752	221	47	0/1	114	22	0/1	169	29	0/1	152	43	0/1	268	31	0/1	165	23	0/1	199	23	0/1	161	26	0/1	127	22	0/1	149	11	0/1	177	28	0/1	127	20	0/1	179	27	0/1	215	8	0/0	133
CCBL1	OAR3:7504784_T/G	missense_variant	2142.54012631179	0	Ref	0.861647	219	54	0/1	109	27	0/1	162	38	0/1	162	34	0/1	223	37	0/1	152	32	0/1	190	38	0/1	185	15	0/1	181	26	0/1	140	23	0/1	179	27	0/1	135	24	0/1	231	23	0/1	209	21	0/1	118
CCBL1	OAR3:7504789_C/G	missense_variant	2154.42769539714	0	Ref	0.865156	209	54	0/1	111	23	0/1	155	37	0/1	167	32	0/1	222	37	0/1	149	32	0/1	194	37	0/1	185	15	0/1	174	26	0/1	138	21	0/1	172	27	0/1	128	23	0/1	229	22	0/1	206	20	0/1	116
CCBL1	OAR3:7504798_G/C	synonymous_variant	1653.11030957476	0	Ref	0.866425	199	49	0/1	106	20	0/1	151	33	0/1	155	27	0/1	230	19	0/0	144	28	0/1	183	33	0/1	178	12	0/1	166	25	0/1	139	11	0/0	164	25	0/1	117	21	0/1	222	20	0/1	191	18	0/1	99
CCBL1	OAR3:7505347_C/T	synonymous_variant	2218.20774799111	0	Ref	0.848419	248	77	0/1	155	19	0/1	162	53	0/1	186	32	0/1	265	38	0/1	204	30	0/1	214	40	0/1	178	29	0/1	153	28	0/1	133	33	0/1	187	29	0/1	159	33	0/1	246	37	0/1	214	28	0/1	149
CCBL1	OAR3:7505361_C/G	missense_variant	2001.43313979687	0	Ref	0.839959	232	73	0/1	150	15	0/1	164	47	0/1	173	36	0/1	248	36	0/1	199	34	0/1	200	38	0/1	163	29	0/1	149	27	0/1	133	36	0/1	169	32	0/1	158	34	0/1	228	39	0/1	195	29	0/1	157
CCBL1	OAR3:7506134_G/A	missense_variant	1826.59124804509	0	Ref	0.863358	351	0	0/0	164	19	0/1	199	47	0/1	248	23	0/1	305	22	0/0	260	23	0/1	231	25	0/1	216	20	0/1	155	47	0/1	176	34	0/1	185	57	0/1	219	28	0/1	254	39	0/1	258	0	0/0	164
URM1	OAR3:7828696_C/T	stop_retained_variant	3010.74982686172	0	Ref	0.904702	240	16	0/0	177	18	0/1	255	29	0/1	338	32	0/1	343	19	0/0	262	25	0/1	292	39	0/1	305	33	0/1	225	14	0/0	247	27	0/1	429	23	0/0	291	24	0/1	387	39	0/1	328	35	0/1	260
ODC1	OAR3:19479349_A/G	synonymous_variant	2866.18832781491	0	Ref	0.84295	395	69	0/1	319	53	0/1	314	68	0/1	544	97	0/1	913	0	0/0	463	75	0/1	369	75	0/1	618	0	0/0	398	74	0/1	561	0	0/0	446	86	0/1	277	56	0/1	455	85	0/1	792	0	0/0	342
FTH1	OAR3:31523943_C/G	missense_variant	13603.4321150614	0	Ref	0.638275	8061	4288	0/1	3962	2122	0/1	5553	3128	0/1	6636	3574	0/1	7923	4637	0/1	5481	3203	0/1	7013	4088	0/1	6199	3504	0/1	4759	2901	0/1	4398	2555	0/1	5726	3431	0/1	5561	2930	0/1	8990	4780	0/1	6637	3813	0/1	5637
FTH1	OAR3:31523946_T/C	missense_variant	46808.8207086191	0	Ref	0.765153	8677	2481	0/1	4286	1222	0/1	6087	1844	0/1	7129	2042	0/1	8464	2727	0/1	5901	1792	0/1	7583	2355	0/1	6728	2017	0/1	5184	1720	0/1	4789	1490	0/1	6194	2025	0/1	5989	1630	0/1	9700	2852	0/1	7151	2205	0/1	6114
FTH1	OAR3:31523947_T/A	missense_variant	48491.4676456368	0	Ref	0.769963	8723	2419	0/1	4302	1186	0/1	6100	1813	0/1	7148	1991	0/1	8508	2664	0/1	5926	1756	0/1	7617	2295	0/1	6740	1991	0/1	5207	1663	0/1	4808	1456	0/1	6219	1976	0/1	6002	1591	0/1	9722	2796	0/1	7185	2156	0/1	6133
FTH1	OAR3:31523948_T/G	missense_variant	47925.299859546	0	Ref	0.768368	8711	2443	0/1	4296	1195	0/1	6089	1823	0/1	7147	2005	0/1	8513	2686	0/1	5913	1770	0/1	7619	2313	0/1	6739	2004	0/1	5205	1675	0/1	4793	1467	0/1	6198	1997	0/1	5993	1594	0/1	9711	2821	0/1	7169	2176	0/1	6112
FTH1	OAR3:31523950_A/C	missense_variant	53301.7540667208	0	Ref	0.777142	9102	2443	0/1	4471	1199	0/1	6422	1816	0/1	7478	2010	0/1	8963	2685	0/1	6188	1764	0/1	7994	2313	0/1	7110	1996	0/1	5469	1677	0/1	5059	1460	0/1	6555	1986	0/1	6284	1616	0/1	10184	2817	0/1	7546	2170	0/1	6460
FTH1	OAR3:31523952_C/T	missense_variant	60065.1590575152	0	Ref	0.787773	9580	2410	0/1	4712	1182	0/1	6774	1800	0/1	7878	1982	0/1	9511	2654	0/1	6515	1756	0/1	8401	2293	0/1	7540	1979	0/1	5747	1663	0/1	5323	1454	0/1	6936	1975	0/1	6614	1583	0/1	10721	2789	0/1	7961	2147	0/1	6797
HADHB	OAR3:33362289_G/A	synonymous_variant	2084.51454544195	0	Ref	0.590191	5666	3	0/0	1822	1522	0/1	2539	1883	0/1	6152	5	0/0	3767	2555	0/1	5673	2	0/0	2963	1974	0/1	2939	1851	0/1	2394	1788	0/1	2712	1781	0/1	2667	1912	0/1	2355	1468	0/1	7074	3	0/0	3075	2047	0/1	2120
RPS23	OAR3:43017625_T/C	3_prime_UTR_variant	2579.12274348216	0	Ref	0.888593	486	52	0/1	492	0	0/0	1	69	1/1	465	52	0/1	531	74	0/1	384	51	0/1	3	98	1/1	810	1	0/0	2	83	1/1	590	0	0/0	4	66	1/1	292	32	0/1	528	81	0/1	796	2	0/0	2
RPS23	OAR3:43017676_T/C	synonymous_variant	6264.80222870295	0	Ref	0.825147	1640	355	0/1	1729	0	0/0	2	436	1/1	1627	360	0/1	1630	184	0/1	1235	274	0/1	0	431	1/1	2719	2	0/0	2	506	1/1	2143	0	0/0	2	509	1/1	1029	257	0/1	1933	460	0/1	2579	0	0/0	0
RPS27A	OAR3:68706092_G/C	missense_variant	4372.50690374263	0	Ref	0.756222	1	940	1/1	917	309	0/1	2	654	1/1	2	1114	1/1	1775	508	0/1	1269	416	0/1	2692	2	0/0	3180	0	0/0	1219	339	0/1	0	705	1/1	1329	455	0/1	1	725	1/1	1895	694	0/1	2972	0	0/0	1141
DCN	OAR3:127427536_C/T	3_prime_UTR_variant	5809.81855022045	0	Ref	0.84007	960	174	0/1	510	86	0/1	835	158	0/1	812	176	0/1	849	126	0/0	564	105	0/1	951	205	0/1	1094	211	0/1	634	93	0/0	789	161	0/1	740	137	0/1	817	143	0/1	908	127	0/0	735	91	0/0	781
DCN	OAR3:127427540_C/T	3_prime_UTR_variant	8347.37813032095	0	Ref	0.846212	976	159	0/1	502	90	0/1	826	167	0/1	814	167	0/1	855	124	0/1	560	118	0/1	961	192	0/1	1086	211	0/1	625	105	0/1	792	164	0/1	731	136	0/1	810	144	0/1	907	127	0/0	722	105	0/1	781
DCN	OAR3:127427554_G/T	3_prime_UTR_variant	2177.37400118546	0	Ref	0.830312	884	146	0/0	439	86	0/1	734	139	0/0	753	129	0/0	751	135	0/0	503	107	0/1	904	155	0/0	1002	177	0/0	575	94	0/0	730	145	0/1	667	113	0/0	716	153	0/1	818	172	0/1	636	121	0/0	713
TMBIM6	OAR3:136358483_A/G	3_prime_UTR_variant	3547.21397581093	0	Ref	0.81826	423	140	0/1	287	39	0/1	531	191	0/1	574	66	0/1	801	0	0/0	510	64	0/1	554	109	0/1	538	97	0/1	551	0	0/0	397	131	0/1	510	159	0/1	431	79	0/1	690	2	0/0	620	57	0/0	338
TMBIM6	OAR3:136358484_A/C	3_prime_UTR_variant	2222.27463936793	0	Ref	0.906401	429	38	0/2	272	23	0/0	548	53	0/2	556	22	0/0	779	3	0/0	481	16	0/0	584	25	0/0	561	17	0/0	546	0	0/0	388	42	0/2	492	57	0/1	455	16	0/0	684	1	0/0	563	30	0/0	349
TMBIM6	OAR3:136358485_A/C	3_prime_UTR_variant	2425.81921728725	0	Ref	0.78078	313	156	0/1	225	38	0/1	392	202	0/1	438	68	0/1	738	0	0/0	398	65	0/1	511	112	0/1	474	107	0/1	515	0	0/0	279	135	0/1	363	161	0/1	389	86	0/1	643	2	0/0	474	60	0/1	242
ITGA7	OAR3:163483455_C/G	missense_variant	3120.64426710003	0	Alt	0.0894248	63	837	1/1	31	265	0/1	56	765	1/1	42	399	0/1	64	1276	1/1	77	759	0/1	40	547	1/1	55	655	1/1	25	418	1/1	80	796	0/1	39	635	1/1	21	502	1/1	40	570	1/1	52	591	0/1	36
ITGA7	OAR3:163483457_G/C	synonymous_variant	4083.69174368191	0	Alt	0.0993485	73	839	1/1	34	265	0/1	68	765	1/1	49	399	0/1	87	1275	1/1	84	758	0/1	50	548	1/1	70	654	0/1	33	418	1/1	94	795	0/1	59	637	1/1	33	501	1/1	48	571	1/1	58	590	0/1	44
ITGA7	OAR3:163483459_C/T	missense_variant	5450.30218986895	0	Alt	0.113913	93	839	0/1	42	264	0/1	93	765	1/1	54	401	0/1	119	1277	1/1	102	759	0/1	65	548	1/1	83	655	0/1	44	418	1/1	108	795	0/1	75	636	1/1	43	501	1/1	64	569	1/1	75	589	0/1	64
ITGA7	OAR3:163492254_C/G	missense_variant,splice_region_variant	7357.84970736157	0	Alt	0.177222	222	1106	0/1	63	306	0/1	156	804	0/1	129	497	0/1	319	1381	0/1	193	931	0/1	152	753	0/1	132	686	0/1	107	441	0/1	176	831	0/1	146	682	0/1	116	545	0/1	150	754	0/1	112	600	0/1	150
ITGA7	OAR3:163492255_C/G	missense_variant,splice_region_variant	4025.8940260447	0	Ref	0.865149	1583	213	0/0	429	62	0/0	1131	152	0/0	735	126	0/1	2041	309	0/1	1307	186	0/0	1079	150	0/0	990	125	0/0	638	104	0/1	1168	170	0/0	954	141	0/0	785	112	0/0	1092	142	0/0	864	108	0/0	890
SLC25A3	OAR3:167803439_G/A	synonymous_variant	2771.50254980244	0	Alt	0.0956664	34	272	0/1	13	165	0/1	30	216	0/1	23	384	1/1	30	413	1/1	32	305	0/1	33	297	0/1	25	310	1/1	24	294	1/1	31	339	0/1	31	283	0/1	28	248	0/1	29	489	1/1	44	484	0/1	11
RPS3A	OAR3:192371760_C/T	synonymous_variant	19887.4821975799	0	Ref	0.752767	7176	2260	0/1	7938	2	0/0	5499	1761	0/1	6969	2240	0/1	14757	7	0/0	10856	7	0/0	5463	1818	0/1	12290	5	0/0	4588	1543	0/1	10078	6	0/0	5263	1823	0/1	4579	1562	0/1	15857	6	0/0	12032	8	0/0	4796
RPS3A	OAR3:192372078_T/C	synonymous_variant	29914.0127399962	0	Ref	0.806196	7221	1664	0/1	7548	4	0/0	5030	1181	0/1	6727	1666	0/1	14429	7	0/0	10813	2	0/0	5748	1346	0/1	12306	1	0/0	4793	1136	0/1	4770	1139	0/1	5249	1325	0/1	4291	1107	0/1	15142	8	0/0	11571	6	0/0	4963
GAPDH	OAR3:207818525_A/G	3_prime_UTR_variant	1657.59143786837	0	Ref	0.584717	3085	2127	0/1	1827	1291	0/1	2375	1788	0/1	3	3809	1/1	3240	2261	0/1	2497	1715	0/1	2752	1959	0/1	2	4366	1/1	2205	1618	0/1	5	3001	1/1	2552	1765	0/1	1985	1429	0/1	3247	2421	0/1	2864	1961	0/1	2548
TFPI2	OAR4:11089206_C/T	synonymous_variant	3827.78808884276	0	Alt	0.288546	320	1402	0/1	107	575	0/1	1684	1	0/0	1	2095	1/1	5	2753	1/1	882	1196	0/1	984	1607	0/1	228	859	0/1	268	1567	0/1	476	0	0/0	1162	1392	0/1	632	772	0/1	1701	4	0/0	178	1200	0/1	661
CYCS	OAR4:70703303_A/G	synonymous_variant	18305.2072978878	0	Ref	0.884887	2317	305	0/1	1813	223	0/1	1780	240	0/1	6014	2	0/0	6084	1	0/0	3083	389	0/1	5031	0	0/0	2612	313	0/1	2009	270	0/1	2032	296	0/1	5449	1	0/0	4003	0	0/0	3177	408	0/1	3088	413	0/1	2188
ZNF414	OAR5:14800007_G/A	missense_variant,splice_region_variant	1697.79108354552	0	Ref	0.88185	135	15	0/1	76	9	0/1	120	15	0/1	127	25	0/1	162	18	0/1	124	13	0/1	164	17	0/1	135	19	0/1	138	11	0/1	86	12	0/1	126	23	0/1	86	11	0/1	168	33	0/1	138	15	0/1	99
ZNF414	OAR5:14800008_A/G	missense_variant,splice_region_variant	1562.77329515193	0	Ref	0.870904	128	18	0/1	75	11	0/1	117	15	0/1	125	26	0/1	156	21	0/1	118	15	0/1	161	18	0/1	133	19	0/1	133	12	0/1	85	12	0/1	125	23	0/1	82	12	0/1	163	36	0/1	133	18	0/1	92
PLIN4	OAR5:17196961_C/T	synonymous_variant	3984.91447469121	0	Ref	0.68827	822	306	0/1	710	263	0/1	1371	457	0/1	760	263	0/1	1146	374	0/1	997	391	0/1	1247	439	0/1	1002	621	0/1	901	289	0/1	937	345	0/1	1601	1013	0/1	1194	457	0/1	1024	666	0/1	1212	446	0/1	775
PLIN4	OAR5:17196967_A/G	synonymous_variant	7750.42149920341	0	Ref	0.771941	831	209	0/1	708	177	0/1	1400	314	0/1	778	170	0/1	1157	257	0/1	1025	249	0/1	1262	304	0/1	1014	395	0/1	905	210	0/1	943	239	0/1	1629	669	0/1	1206	309	0/1	1026	429	0/1	1240	286	0/1	805
PLIN4	OAR5:17196975_A/G	missense_variant	12937.1357269542	0	Ref	0.857833	851	127	0/1	737	104	0/1	1426	189	0/1	786	98	0/1	1173	145	0/1	1046	137	0/1	1275	183	0/1	1050	231	0/1	934	115	0/1	971	125	0/1	1648	386	0/1	1216	169	0/1	1031	246	0/1	1272	146	0/1	810
PLIN4	OAR5:17196976_T/A	missense_variant	12709.0877705266	0	Ref	0.858116	829	123	0/1	717	103	0/1	1394	183	0/1	771	97	0/1	1157	144	0/1	1026	137	0/1	1252	179	0/1	1039	228	0/1	917	112	0/1	943	124	0/1	1618	374	0/1	1196	165	0/1	1017	242	0/1	1246	142	0/1	793
PLIN4	OAR5:17196981_G/C	missense_variant	15739.6925003311	0	Ref	0.898494	832	84	0/1	734	73	0/1	1424	123	0/1	779	75	0/1	1166	98	0/1	1049	90	0/1	1272	123	0/1	1055	158	0/1	922	73	0/1	959	96	0/1	1641	257	0/1	1207	103	0/1	1036	178	0/1	1260	102	0/1	816
RPL13A	OAR9:29612988_G/A	synonymous_variant	5785.81479533331	0	Alt	0.252556	2749	4	0/0	702	2216	0/1	1890	1	0/0	1349	4101	0/1	3137	2	0/0	2117	1	0/0	2227	2	0/0	1232	3477	0/1	1702	5	0/0	1840	2	0/0	2291	1	0/0	1760	1	0/0	3175	0	0/0	2456	3	0/0	1793
RPL13A	OAR9:29613072_G/A	synonymous_variant	4187.97713561094	0	Ref	0.655477	64	7758	1/1	3546	1828	0/1	40	4980	1/1	7006	3691	0/1	81	7533	1/1	48	5920	1/1	46	6424	1/1	5763	3144	0/1	30	4856	1/1	29	5045	1/1	47	5624	1/1	33	4874	1/1	45	8496	1/1	45	6002	1/1	38
RAB2A	OAR9:39061829_C/T	3_prime_UTR_variant	1746.87227922651	0	Ref	0.87899	146	29	0/1	87	5	0/0	170	20	0/1	168	15	0/1	174	22	0/1	196	10	0/0	128	39	0/1	162	21	0/1	185	22	0/1	144	9	0/0	168	24	0/1	110	21	0/1	190	21	0/1	188	19	0/1	128
RAB2A	OAR9:39061830_T/C	3_prime_UTR_variant	1565.16363013577	0	Ref	0.876892	147	28	0/1	87	4	0/0	171	19	0/1	163	15	0/1	170	22	0/1	192	9	0/0	130	37	0/1	155	21	0/1	183	22	0/1	140	8	0/0	163	23	0/1	107	21	0/1	185	21	0/1	188	17	0/0	126
DDX3X	OARX:38493428_A/G	3_prime_UTR_variant	2870.38835072952	0	Ref	0.820136	336	68	0/1	238	34	0/1	285	61	0/1	271	66	0/1	350	95	0/1	301	66	0/1	311	66	0/1	309	59	0/1	270	58	0/1	327	56	0/1	300	85	0/1	236	38	0/1	312	64	0/1	309	79	0/1	207
DDX3X	OARX:38493429_G/A	3_prime_UTR_variant	2982.08736429611	0	Ref	0.823556	343	68	0/1	243	34	0/1	297	60	0/1	275	66	0/1	352	95	0/1	305	65	0/1	318	66	0/1	314	58	0/1	277	57	0/1	334	56	0/1	303	85	0/1	241	39	0/1	317	63	0/1	314	80	0/1	211
DDX3X	OARX:38493430_A/C	3_prime_UTR_variant	2968.83351301558	0	Ref	0.821208	348	69	0/1	242	35	0/1	300	62	0/1	282	67	0/1	355	95	0/1	307	67	0/1	321	69	0/1	312	61	0/1	280	58	0/1	341	57	0/1	305	86	0/1	244	41	0/1	317	66	0/1	317	82	0/1	212
DDX3X	OARX:38493431_C/T	3_prime_UTR_variant	3078.60009467573	0	Ref	0.825011	351	70	0/1	245	35	0/1	306	60	0/1	289	65	0/1	360	96	0/1	314	67	0/1	327	66	0/1	316	59	0/1	283	58	0/1	346	56	0/1	308	86	0/1	251	39	0/1	326	64	0/1	320	81	0/1	212
DDX3X	OARX:38493436_A/T	3_prime_UTR_variant	4017.95056837205	0	Alt	0.152151	67	396	0/1	34	274	0/1	58	354	0/1	62	337	0/1	92	415	0/1	63	366	0/1	66	373	0/1	59	357	0/1	59	334	0/1	53	398	0/1	84	363	0/1	39	291	0/1	63	375	0/1	81	365	0/1	50
TSC22D4	OAR24:35974818_G/C	synonymous_variant	1394.75744596816	2.895e-305	Ref	0.839681	154	36	0/1	69	12	0/1	118	21	0/1	157	35	0/1	145	26	0/1	194	28	0/1	164	21	0/1	155	24	0/1	108	21	0/1	117	32	0/1	199	24	0/0	112	21	0/1	158	30	0/1	127	35	0/1	150
AHCYL1	OAR1:86483110_C/T	3_prime_UTR_variant	1394.34866169604	3.55205e-305	Ref	0.814997	771	74	0/0	287	64	0/1	399	67	0/1	250	37	0/1	255	45	0/1	506	70	0/0	463	60	0/0	494	48	0/0	154	34	0/1	276	57	0/1	227	82	0/1	450	36	0/0	559	59	0/0	277	109	0/1	474
TSC22D4	OAR24:35974821_G/C	synonymous_variant	1380.61775158589	3.42179e-302	Ref	0.840132	150	37	0/1	69	12	0/1	117	21	0/1	154	34	0/1	145	23	0/1	194	27	0/1	161	21	0/1	152	24	0/1	109	20	0/1	110	31	0/1	197	24	0/0	111	22	0/1	156	28	0/1	127	34	0/1	149
ACSM1	OAR24:18189352_T/C	5_prime_UTR_variant	1371.77392473926	2.85798e-300	Alt	0.139731	78	0	0/0	38	380	0/1	19	0	0/0	420	0	0/0	340	0	0/0	95	0	0/0	51	0	0/0	86	363	0/1	32	250	0/1	93	344	0/1	370	0	0/0	12	199	1/1	44	407	0/1	39	300	0/1	64
TSC22D4	OAR24:35974822_G/T	missense_variant	1366.54708033156	3.90735e-299	Ref	0.838793	151	36	0/1	69	12	0/1	116	21	0/1	152	36	0/1	145	23	0/1	194	27	0/1	161	21	0/1	150	24	0/1	108	20	0/1	110	31	0/1	196	25	0/0	111	22	0/1	158	28	0/1	124	36	0/1	149
DDX6	OAR15:28854595_G/A	3_prime_UTR_variant	1336.06869582708	1.64085e-292	Ref	0.856961	209	38	0/0	164	28	0/1	230	26	0/0	178	27	0/1	226	35	0/0	192	31	0/0	225	30	0/1	203	31	0/1	141	30	0/1	188	24	0/0	265	30	0/0	188	32	0/1	216	26	0/0	197	38	0/1	124
PLCG1	OAR13:69417105_C/G	synonymous_variant	1330.392525758	2.80904e-291	Alt	0.135002	22	149	0/1	10	108	1/1	17	130	0/1	30	156	0/1	13	177	1/1	21	159	0/1	29	185	0/1	15	113	0/1	14	115	0/1	19	107	0/1	26	141	0/1	16	141	0/1	23	132	0/1	14	148	1/1	17
RBM39	OAR13:64493093_C/T	synonymous_variant	1328.77576713333	6.30807e-291	Ref	0.923567	595	39	0/0	339	22	0/0	566	23	0/0	507	29	0/0	608	39	0/0	390	20	0/0	512	25	0/0	455	43	0/1	431	27	0/0	446	19	0/0	523	31	0/0	522	23	0/0	521	34	0/0	567	43	0/1	428
PLCG1	OAR13:69417107_C/T	missense_variant	1326.43374500091	2.0363e-290	Alt	0.134978	20	150	0/1	10	109	1/1	18	128	0/1	31	156	0/1	14	178	1/1	19	159	0/1	28	184	0/1	15	113	0/1	15	114	0/1	20	107	0/1	27	138	0/1	16	140	0/1	23	134	0/1	15	146	1/1	17
FLNA	OARX:77281281_A/G	missense_variant,splice_region_variant	1318.44559772805	1.10855e-288	Ref	0.770365	288	56	0/1	119	31	0/1	195	23	0/1	154	33	0/1	268	73	0/1	171	56	0/1	277	68	0/1	383	31	0/0	177	45	0/1	133	45	0/1	210	71	0/1	214	115	0/1	240	32	0/1	170	39	0/1	148
CYP2B6	OAR14:49547519_A/G	missense_variant	1317.17044725244	2.09827e-288	Ref	0.792359	79	29	0/1	113	12	0/1	416	45	0/1	311	119	0/1	272	90	0/1	174	244	0/1	360	53	0/1	215	48	0/1	268	24	0/1	114	11	0/1	78	13	0/1	173	9	0/0	290	6	0/0	49	7	0/1	244
RGP1	OAR2:52481521_G/C	missense_variant	1308.93494088712	1.29282e-286	Ref	0.840591	140	27	0/1	79	6	0/0	99	19	0/1	148	22	0/1	154	28	0/1	130	29	0/1	138	20	0/1	119	24	0/1	96	21	0/1	108	20	0/1	152	17	0/1	104	20	0/1	127	25	0/1	131	32	0/1	92
CCBL1	OAR3:7506417_G/A	3_prime_UTR_variant	1308.52808075622	1.58473e-286	Ref	0.884615	266	67	0/1	167	15	0/1	247	0	0/0	265	27	0/1	278	30	0/1	237	12	0/0	276	21	0/0	231	18	0/0	224	0	0/0	224	0	0/0	239	0	0/0	205	20	0/1	259	18	0/0	283	37	0/1	220
MARC2	OAR12:22383452_A/G	synonymous_variant	1305.75994945035	6.33149e-286	Ref	0.735816	616	0	0/0	214	65	0/1	400	91	0/1	350	99	0/1	474	206	0/1	381	152	0/1	359	111	0/1	270	135	0/1	432	0	0/0	209	113	0/1	346	106	0/1	427	1	0/0	725	0	0/0	383	116	0/1	602
UBE4A	OAR15:28571285_A/C	missense_variant	1298.95802104174	1.90396e-284	Ref	0.888127	162	11	0/0	84	9	0/1	127	18	0/1	135	19	0/1	186	26	0/1	127	6	0/0	140	15	0/0	133	17	0/1	106	6	0/0	114	19	0/1	154	17	0/1	108	10	0/0	119	12	0/1	150	16	0/1	88
UBE4A	OAR15:28571284_G/A	synonymous_variant	1292.06634435074	5.98853e-283	Ref	0.887771	161	11	0/0	82	11	0/1	126	18	0/1	133	19	0/1	186	26	0/1	127	6	0/0	139	15	0/0	132	17	0/1	109	6	0/0	114	17	0/1	153	17	0/1	108	11	0/0	119	12	0/1	152	16	0/1	88
CYP2B6	OAR14:49547535_C/A	missense_variant	1291.43760329494	8.20267e-283	Ref	0.799881	76	25	0/1	118	9	0/0	404	29	0/1	301	108	0/1	271	90	0/1	163	240	0/1	361	43	0/1	209	43	0/1	267	21	0/1	108	10	0/1	73	11	0/1	174	7	0/0	274	7	0/0	54	7	0/1	236
RPL28	OAR14:59374188_G/A	synonymous_variant	1289.62488023291	2.03183e-282	Ref	0.58446	3152	2263	0/1	3239	0	0/0	1995	1374	0/1	2851	2168	0/1	6543	6	0/0	4649	4	0/0	2777	1920	0/1	2706	1902	0/1	2073	1478	0/1	2034	1424	0/1	2443	1714	0/1	3963	10	0/0	3731	2621	0/1	2527	1827	0/1	4799
SLC25A3	OAR3:167803440_A/C	missense_variant	1288.67847762654	3.26254e-282	Alt	0.0959626	35	314	0/1	13	204	1/1	31	257	0/1	23	457	1/1	29	496	1/1	32	344	1/1	35	344	0/1	25	368	1/1	27	339	1/1	31	394	1/1	31	324	0/1	27	291	1/1	29	561	1/1	45	551	1/1	11
LTBP4	OAR14:49059319_C/G	missense_variant	1284.07970461946	3.25793e-281	Ref	0.7478	218	97	0/1	125	47	0/1	194	69	0/1	200	66	0/1	236	68	0/1	174	64	0/1	269	77	0/1	239	90	0/1	145	50	0/1	205	48	0/1	231	78	0/1	221	71	0/1	249	99	0/1	247	61	0/1	174
RGP1	OAR2:52481523_G/C	missense_variant	1282.70277474295	6.48889e-281	Alt	0.16232	27	138	0/1	6	79	1/1	20	98	0/1	22	148	0/1	28	153	0/1	29	130	0/1	21	138	0/1	25	118	0/1	21	96	0/1	20	108	0/1	18	152	0/1	22	102	0/1	25	127	0/1	33	130	0/1	26
PHF1	OAR20:7693222_G/A	synonymous_variant	1277.60216638862	8.32947e-280	Alt	0.343291	281	464	0/1	231	459	0/1	218	387	0/1	358	691	0/1	313	613	0/1	283	484	0/1	373	710	0/1	272	570	0/1	1	1146	1/1	0	913	1/1	306	620	0/1	269	504	0/1	361	887	0/1	322	575	0/1	321
TENC1	OAR3:133241857_G/T	splice_region_variant,synonymous_variant	1270.4679471493	2.95806e-278	Ref	0.89456	160	17	0/1	112	16	0/1	186	9	0/0	172	18	0/1	203	19	0/0	169	24	0/1	197	17	0/0	127	12	0/1	136	13	0/0	138	18	0/1	193	19	0/1	129	11	0/0	179	9	0/0	176	12	0/0	119
MYH11	OAR24:14094952_A/C	3_prime_UTR_variant	1264.65236731802	5.4305e-277	Ref	0.894263	214	25	0/1	83	7	0/0	114	9	0/0	92	6	0/0	191	20	0/1	65	7	0/0	262	22	0/0	410	11	0/0	151	16	0/1	40	2	0/0	211	25	0/1	264	35	0/1	113	7	0/0	75	8	0/1	51
CCBL1	OAR3:7506381_A/G	3_prime_UTR_variant	1264.27416592394	6.5619e-277	Ref	0.87722	290	60	0/1	150	16	0/1	226	0	0/0	261	44	0/1	298	29	0/1	224	12	0/0	287	14	0/0	212	22	0/1	219	0	0/0	226	0	0/0	236	0	0/0	224	12	0/0	274	19	0/0	274	38	0/1	218
OAS2	OAR17:61041748_A/G	synonymous_variant	1259.86366083581	5.96371e-276	Ref	0.807419	80	15	0/1	110	15	0/1	81	32	0/1	183	42	0/1	225	69	0/1	49	13	0/1	73	15	0/1	169	36	0/1	70	12	0/1	199	51	0/1	121	26	0/1	140	44	0/1	165	35	0/1	114	21	0/1	89
CLUH	OAR11:23208561_C/G	splice_region_variant,synonymous_variant	1258.43514493784	1.21888e-275	Ref	0.744541	166	65	0/1	144	40	0/1	177	73	0/1	283	87	0/1	242	83	0/1	253	81	0/1	259	70	0/1	212	76	0/1	177	51	0/1	185	84	0/1	236	81	0/1	182	53	0/1	277	98	0/1	220	70	0/1	172
LTBP4	OAR14:49054640_A/G	synonymous_variant	1251.04361392292	4.92366e-274	Ref	0.873621	314	48	0/1	230	2	0/0	284	3	0/0	251	38	0/1	394	4	0/0	334	9	0/0	442	4	0/0	380	12	0/0	261	2	0/0	338	4	0/0	325	38	0/1	284	39	0/1	377	6	0/0	330	6	0/0	248
OAS2	OAR17:61042733_T/C	missense_variant	1243.98519866638	1.68357e-272	Ref	0.897436	50	5	0/1	51	13	0/1	63	2	0/0	170	12	0/0	195	24	0/1	45	3	0/0	74	8	0/1	123	12	0/1	56	7	0/1	127	14	0/1	73	11	0/1	106	9	0/1	133	10	0/1	85	12	0/1	53
AMACR	OAR16:39682952_G/C	missense_variant,splice_region_variant	1241.99177405882	4.56504e-272	Ref	0.682116	271	87	0/1	84	29	0/1	210	72	0/1	625	270	0/1	672	323	0/1	608	268	0/1	296	129	0/1	324	127	0/1	151	108	0/1	501	303	0/1	379	144	0/1	223	83	0/1	310	183	0/1	373	196	0/1	215
LETM1	OAR6:116107019_A/G	3_prime_UTR_variant	1241.35949045958	6.26403e-272	Ref	0.86013	97	17	0/1	91	15	0/1	77	13	0/1	133	24	0/1	147	21	0/1	140	12	0/0	117	27	0/1	146	14	0/1	93	10	0/1	114	13	0/1	157	23	0/1	79	10	0/1	118	22	0/1	126	19	0/1	99
MPRIP	OAR11:34500872_T/C	splice_region_variant,synonymous_variant	1233.84283401277	2.69396e-270	Alt	0.133398	10	160	1/1	16	96	0/1	20	126	0/1	20	117	0/1	15	137	0/1	16	132	0/1	9	133	1/1	18	103	0/1	22	90	0/1	7	92	1/1	21	105	0/1	12	111	0/1	14	137	0/1	22	138	0/1	11
ACTN4	OAR14:47648869_C/G	synonymous_variant	1230.70181089723	1.29721e-269	Ref	0.69927	346	99	0/1	166	79	0/1	292	78	0/1	265	149	0/1	396	139	0/1	340	101	0/1	264	183	0/1	358	115	0/1	214	152	0/1	271	102	0/1	307	149	0/1	241	143	0/1	339	146	0/1	309	113	0/1	277
BLCAP	OAR13:66030396_T/C	missense_variant	1230.36985269181	1.53162e-269	Ref	0.907442	116	13	0/1	93	8	0/1	139	7	0/0	147	14	0/1	173	18	0/1	155	10	0/0	194	8	0/0	153	12	0/1	118	11	0/1	81	10	0/1	158	11	0/0	134	11	0/0	174	15	0/1	150	22	0/1	128
TENC1	OAR3:133241858_C/G	missense_variant,splice_region_variant	1219.72601084619	3.15004e-267	Ref	0.898386	174	18	0/0	116	16	0/1	202	9	0/0	189	17	0/1	213	19	0/0	180	24	0/1	201	17	0/0	134	12	0/1	142	13	0/0	140	19	0/1	203	19	0/1	134	11	0/0	184	9	0/0	183	14	0/0	124
MBNL1	OAR1:233455731_G/T	3_prime_UTR_variant	1214.94508137795	3.44614e-266	Ref	0.883938	264	37	0/1	163	15	0/0	237	23	0/0	291	28	0/0	227	25	0/1	249	30	0/0	297	33	0/0	275	27	0/0	235	29	0/1	199	32	0/1	240	25	0/0	221	28	0/0	330	34	0/0	225	20	0/0	219
CALD1	OAR4:98648160_C/A	3_prime_UTR_variant	1210.18136088461	3.73777e-265	Ref	0.864125	321	22	0/0	189	13	0/0	223	37	0/1	212	13	0/0	342	32	0/0	178	33	0/1	299	22	0/0	256	42	0/1	219	12	0/0	225	39	0/1	319	22	0/0	319	21	0/0	277	31	0/1	177	33	0/1	185
SRRM2	OAR24:2267075_G/C	synonymous_variant	1206.66443048076	2.17238e-264	Ref	0.680955	381	195	0/1	235	100	0/1	324	165	0/1	340	127	0/1	394	184	0/1	342	135	0/1	359	182	0/1	312	156	0/1	260	143	0/1	322	150	0/1	397	172	0/1	274	99	0/1	322	143	0/1	359	192	0/1	291
CCBL1	OAR3:7505508_G/A	missense_variant	1205.77640923486	3.38787e-264	Ref	0.844753	300	0	0/0	146	18	0/1	142	40	0/1	205	23	0/1	240	12	0/0	203	14	0/0	208	32	0/1	176	21	0/1	128	33	0/1	132	34	0/1	142	48	0/1	179	27	0/1	192	32	0/1	212	0	0/0	143
CALD1	OAR4:98648166_C/A	3_prime_UTR_variant	1203.19766824176	1.23128e-263	Ref	0.884252	321	16	0/0	186	14	0/0	243	24	0/0	203	17	0/0	346	34	0/0	190	26	0/1	302	23	0/0	262	41	0/1	217	10	0/0	232	34	0/1	323	19	0/0	313	22	0/0	275	28	0/1	181	29	0/1	194
OAS2	OAR17:61042748_G/T	missense_variant	1182.31301866106	4.25792e-259	Ref	0.89092	48	5	0/1	52	10	0/1	56	10	0/1	158	17	0/1	175	28	0/1	44	5	0/1	69	6	0/1	110	13	0/1	55	4	0/1	121	16	0/1	80	3	0/0	112	4	0/0	121	17	0/1	92	5	0/0	44
CLUH	OAR11:23208559_C/A	missense_variant,splice_region_variant	1180.53896911836	1.03455e-258	Ref	0.739377	160	65	0/1	143	41	0/1	172	73	0/1	278	86	0/1	235	83	0/1	247	82	0/1	248	72	0/1	209	76	0/1	168	51	0/1	181	83	0/1	226	83	0/1	180	53	0/1	277	95	0/1	211	70	0/1	170
TUBB2A	OAR20:49441677_C/G	synonymous_variant	1168.87659657545	3.54288e-256	Ref	0.794304	114	41	0/1	112	30	0/1	102	40	0/1	155	33	0/1	195	62	0/1	145	28	0/1	159	45	0/1	135	41	0/1	121	36	0/1	95	24	0/1	199	34	0/1	143	35	0/1	129	40	0/1	200	35	0/1	123
TRYPTASE-1	OAR24:953280_G/A	synonymous_variant	1157.56801436465	1.01646e-253	Ref	0.838165	280	0	0/0	72	17	0/1	119	22	0/1	193	0	0/0	248	0	0/0	115	28	0/1	406	69	0/1	267	39	0/1	329	0	0/0	152	46	0/1	165	0	0/0	195	0	0/0	181	35	0/1	224	43	0/1	246
AADAT	OAR2:109981612_A/G	3_prime_UTR_variant	1150.08911686885	4.29061e-252	Ref	0.819615	119	44	0/1	95	15	0/1	115	41	0/1	104	24	0/1	112	24	0/1	125	21	0/1	160	21	0/1	98	13	0/1	126	21	0/1	110	33	0/1	134	36	0/1	108	24	0/1	211	28	0/1	103	20	0/1	97
FMO3	OAR12:36828233_A/G	3_prime_UTR_variant	1149.33734202045	6.25038e-252	Ref	0.891596	138	10	0/0	60	10	0/1	220	18	0/0	351	24	0/0	216	16	0/0	297	13	0/0	110	7	0/0	289	29	0/1	195	11	0/0	283	32	0/1	152	19	0/1	171	13	0/1	236	24	0/1	233	16	0/0	127
OAS2	OAR17:61039918_C/T	missense_variant	1140.92706640871	4.20501e-250	Ref	0.911096	42	5	0/1	45	2	0/0	42	3	0/1	144	10	0/1	159	15	0/1	30	4	0/1	56	6	0/1	100	4	0/0	59	4	0/1	109	10	0/1	76	4	0/0	75	13	0/1	108	10	0/1	64	6	0/1	47
PIK3R1	OAR16:11386219_C/T	3_prime_UTR_variant	1139.63879154711	8.0123e-250	Ref	0.826423	185	53	0/1	201	5	0/0	340	13	0/0	341	72	0/1	302	39	0/1	330	24	0/0	266	50	0/1	209	43	0/1	327	11	0/0	182	21	0/0	334	21	0/0	249	33	0/0	382	12	0/0	183	45	0/1	282
AHCYL1	OAR1:86483119_G/T	3_prime_UTR_variant	1135.99115146354	4.97195e-249	Ref	0.768	647	49	0/0	227	52	0/1	286	62	0/1	119	39	0/1	138	47	0/1	360	55	0/1	381	58	0/1	400	48	0/0	65	61	0/1	130	68	0/1	76	83	0/1	352	39	0/0	420	53	0/1	89	107	0/1	415
PFKL	OAR1:262430997_C/T	synonymous_variant	1128.43052739914	2.18647e-247	Alt	0.262401	1200	0	0/0	164	0	0/0	239	150	0/1	822	1	0/0	925	0	0/0	1321	2	0/0	314	797	0/1	478	1	0/0	95	787	0/1	173	0	0/0	245	152	0/1	225	634	0/1	141	1019	0/1	498	1	0/0	158
PLCG1	OAR13:69417102_C/T	synonymous_variant	1120.90692145081	9.43894e-246	Alt	0.159163	24	126	0/1	12	99	0/1	18	111	0/1	34	128	0/1	18	146	1/1	24	130	0/1	30	152	0/1	17	87	0/1	14	97	0/1	21	86	0/1	27	120	0/1	17	125	0/1	23	118	0/1	16	129	1/1	18
OAS2	OAR17:61042710_G/T	missense_variant	1117.12452849857	6.26603e-245	Alt	0.166304	13	54	0/1	13	55	0/1	17	52	0/1	24	165	0/1	52	187	0/1	13	48	0/1	11	76	0/1	29	124	0/1	12	57	0/1	28	133	0/1	11	76	0/1	9	124	0/1	34	131	0/1	10	96	0/1	11
CYP2B6	OAR14:49547266_G/A	missense_variant	1116.68662592782	7.80129e-245	Alt	0.229942	37	68	0/1	21	100	0/1	65	405	0/1	114	260	0/1	76	225	0/1	255	149	0/1	56	347	0/1	66	180	0/1	21	252	0/1	14	96	0/1	17	55	0/1	10	152	1/1	12	245	1/1	11	41	0/1	25
NARFL	OAR24:577728_C/G	missense_variant	1111.06732797331	1.2986e-243	Ref	0.884988	108	14	0/1	80	6	0/0	84	8	0/1	127	14	0/1	94	11	0/1	89	10	0/1	123	13	0/0	90	15	0/1	80	15	0/1	96	11	0/1	109	7	0/0	89	10	0/1	110	17	0/1	131	16	0/1	63
CBY1	OAR3:214283417_A/T	missense_variant	1108.64262489576	4.36985e-243	Ref	0.87436	88	14	0/1	52	7	0/1	84	22	0/1	92	10	0/1	128	19	0/1	93	10	0/1	106	12	0/1	96	20	0/1	77	7	0/1	78	12	0/1	79	7	0/1	63	8	0/1	97	12	0/1	81	14	0/1	68
HBBB	OAR15:47567222_A/G	3_prime_UTR_variant	1106.62192001139	1.2013e-242	Ref	0.756487	435	0	0/0	239	58	0/1	554	0	0/0	114	30	0/1	355	2	0/0	42	12	0/1	266	58	0/1	315	88	0/1	490	0	0/0	360	0	0/0	173	59	0/1	272	82	0/1	538	227	0/1	193	56	0/1	549
OAS2	OAR17:61042767_C/T	synonymous_variant	1104.06817152909	4.31214e-242	Ref	0.883848	44	5	0/1	41	10	0/1	59	5	0/1	140	15	0/1	141	28	0/1	41	2	0/0	53	9	0/1	107	11	0/1	43	5	0/1	106	17	0/1	66	3	0/0	91	7	0/1	115	19	0/1	76	6	0/1	46
ACSM1	OAR24:18189339_G/A	5_prime_UTR_variant	1086.14471072822	3.39055e-238	Alt	0.1392	61	0	0/0	32	290	0/1	12	0	0/0	330	0	0/0	269	0	0/0	76	0	0/0	35	0	0/0	67	289	0/1	25	202	0/1	76	270	0/1	291	0	0/0	10	158	1/1	31	340	0/1	30	223	0/1	51
OAS2	OAR17:61039920_C/T	missense_variant	1083.48185467362	1.28539e-237	Ref	0.908054	41	5	0/1	45	2	0/0	41	3	0/1	140	10	0/1	154	15	0/1	29	4	0/1	55	6	0/1	97	4	0/0	57	4	0/1	105	10	0/1	73	4	0/0	72	13	0/1	102	10	0/1	64	6	0/1	45
NARFL	OAR24:577729_G/C	splice_region_variant,synonymous_variant	1083.48118152543	1.28582e-237	Ref	0.881851	106	15	0/1	80	6	0/0	84	8	0/1	125	15	0/1	92	12	0/1	89	10	0/1	122	13	0/0	90	15	0/1	78	15	0/1	96	11	0/1	109	7	0/0	88	10	0/1	108	17	0/1	130	17	0/1	63
UBE4A	OAR15:28571288_G/A	missense_variant	1078.23412425751	1.77671e-236	Ref	0.890032	165	10	0/0	83	10	0/1	128	18	0/1	136	19	0/1	194	25	0/0	129	6	0/0	144	15	0/0	137	16	0/1	108	6	0/0	115	19	0/1	156	17	0/1	111	11	0/0	123	12	0/1	154	16	0/1	90
HBBB	OAR15:47567224_C/T	3_prime_UTR_variant	1073.99871711978	1.47971e-235	Ref	0.754227	429	0	0/0	239	58	0/1	544	0	0/0	113	30	0/1	351	2	0/0	42	12	0/1	261	58	0/1	312	88	0/1	484	0	0/0	355	1	0/0	171	59	0/1	266	82	0/1	527	227	0/1	189	56	0/1	536
CCBL1	OAR3:7505231_G/A	missense_variant	1069.93189355944	1.13266e-234	Ref	0.873462	240	0	0/0	115	8	0/0	147	31	0/1	175	16	0/1	233	21	0/0	142	15	0/1	197	18	0/1	174	12	0/1	142	35	0/1	129	28	0/1	136	32	0/1	120	13	0/1	204	13	0/0	209	0	0/0	130
TRPC4AP	OAR13:63863510_C/A	missense_variant	1064.69197218042	1.55954e-233	Ref	0.879584	123	18	0/1	76	8	0/0	108	15	0/1	120	12	0/1	108	23	0/1	115	16	0/1	108	8	0/0	109	13	0/1	112	12	0/1	103	13	0/1	107	14	0/0	123	11	0/0	133	19	0/1	111	14	0/1	89
TUBB2A	OAR20:49441995_G/A	synonymous_variant	1063.50366597553	2.82668e-233	Ref	0.878108	79	10	0/1	56	11	0/1	73	5	0/1	68	9	0/1	107	19	0/1	52	7	0/1	90	14	0/1	102	17	0/1	59	11	0/1	41	10	0/1	63	18	0/1	108	9	0/1	107	11	0/1	95	9	0/1	58
RTN3	OAR21:41417466_A/G	3_prime_UTR_variant	1060.65162767901	1.17807e-232	Ref	0.899171	346	37	0/0	216	7	0/0	332	36	0/0	307	21	0/0	401	44	0/1	253	28	0/0	356	45	0/0	394	39	0/0	314	39	0/1	284	31	0/1	337	16	0/0	288	18	0/0	338	27	0/0	344	17	0/0	303
NARFL	OAR24:577733_C/G	missense_variant,splice_region_variant	1059.94571806889	1.67726e-232	Ref	0.8825	105	14	0/1	79	6	0/0	81	8	0/1	121	14	0/1	91	11	0/1	88	10	0/1	118	13	0/0	87	15	0/1	76	15	0/1	94	11	0/1	105	7	0/0	82	10	0/1	105	17	0/1	129	16	0/1	61
LETM1	OAR6:116107022_G/C	3_prime_UTR_variant	1056.54405555772	9.20364e-232	Ref	0.856761	97	15	0/1	90	13	0/1	71	13	0/1	135	22	0/1	143	21	0/1	142	10	0/0	117	26	0/1	146	13	0/0	92	10	0/0	115	12	0/1	156	23	0/1	78	10	0/1	118	22	0/1	126	18	0/1	102
VIM	OAR13:30754131_T/C	synonymous_variant	1056.00738488184	1.20394e-231	Alt	0.440123	10668	5	0/0	2299	3519	0/1	4728	7585	0/1	11	9742	1/1	5789	5693	0/1	5	9873	1/1	8	9654	1/1	5	9384	1/1	3751	5832	0/1	4	7736	1/1	3882	5805	0/1	5933	5	0/0	9248	9	0/0	3388	3268	0/1	4747
PTP4A2	OAR2:234669867_A/T	3_prime_UTR_variant	1052.33388854369	7.56922e-231	Ref	0.90963	730	5	0/0	278	27	0/0	531	5	0/0	468	29	0/0	524	39	0/0	635	53	0/0	433	5	0/0	586	4	0/0	328	37	0/1	474	6	0/0	347	4	0/0	348	32	0/1	552	53	0/1	528	8	0/0	423
FBP2	OAR2:31747535_A/G	synonymous_variant	1045.44454762634	2.37945e-229	Alt	0.144313	11	93	0/1	99	0	0/0	83	0	0/0	30	126	0/1	31	162	0/1	20	122	0/1	120	0	0/0	23	140	0/1	17	127	0/1	22	143	0/1	114	0	0/0	99	0	0/0	21	156	0/1	16	111	0/1	16
LETM1	OAR6:116107023_G/A	3_prime_UTR_variant	1045.10988348392	2.81331e-229	Ref	0.855383	95	15	0/1	90	14	0/1	71	13	0/1	136	21	0/1	143	21	0/1	142	10	0/0	116	26	0/1	145	13	0/0	92	10	0/0	115	12	0/1	156	23	0/1	78	10	0/1	118	22	0/1	124	18	0/1	101
PLCG1	OAR13:69417100_C/A	missense_variant	1041.17252320882	2.01847e-228	Alt	0.161275	22	125	0/1	11	98	1/1	20	108	0/1	32	127	0/1	16	143	1/1	24	127	0/1	32	150	0/1	15	87	0/1	14	97	0/1	20	85	0/1	28	119	0/1	16	125	0/1	24	117	0/1	15	129	1/1	17
PBR	OAR3:217978911_A/G	missense_variant,splice_region_variant	1037.57063135266	1.22437e-227	Alt	0.362083	215	460	0/1	221	347	0/1	284	440	0/1	321	595	0/1	425	794	0/1	257	482	0/1	282	471	0/1	286	431	0/1	283	500	0/1	168	298	0/1	264	444	0/1	214	366	0/1	377	659	0/1	222	419	0/1	236
ATAD1	OAR22:9174154_T/C	3_prime_UTR_variant	1037.44896346262	1.30124e-227	Ref	0.869617	137	21	0/1	95	8	0/1	112	10	0/0	133	27	0/1	134	17	0/1	136	14	0/0	123	14	0/1	141	12	0/0	111	12	0/1	129	7	0/0	175	22	0/0	118	15	0/0	176	27	0/1	156	25	0/1	109
PCMTD1	OAR9:33869193_T/G	5_prime_UTR_variant	1036.01163138215	2.6716e-227	Ref	0.847458	138	25	0/1	65	6	0/1	122	15	0/1	71	14	0/1	132	26	0/1	122	22	0/1	82	17	0/1	119	24	0/1	58	10	0/1	119	21	0/1	99	21	0/1	62	8	0/0	106	17	0/1	108	21	0/1	61
LTBP4	OAR14:49054643_T/C	synonymous_variant	1032.9189582466	1.25599e-226	Ref	0.867681	320	56	0/1	229	1	0/0	296	0	0/0	263	40	0/1	405	7	0/0	351	4	0/0	460	1	0/0	403	4	0/0	273	2	0/0	348	1	0/0	331	40	0/1	295	37	0/0	392	1	0/0	340	0	0/0	250
MATR3	OAR5:47998066_A/T	5_prime_UTR_variant	1029.95099069201	5.54747e-226	Ref	0.817528	209	33	0/1	99	33	0/1	163	25	0/1	83	36	0/1	171	46	0/1	90	31	0/1	139	8	0/0	172	12	0/0	125	35	0/1	190	17	0/0	152	41	0/1	92	27	0/1	154	32	0/1	159	23	0/1	96
PCMTD1	OAR9:33869192_G/T	5_prime_UTR_variant	1029.42468124729	7.21926e-226	Ref	0.846708	138	25	0/1	64	6	0/1	122	16	0/1	70	14	0/1	132	26	0/1	120	22	0/1	82	18	0/1	118	24	0/1	58	11	0/1	121	20	0/1	99	21	0/1	62	8	0/0	106	17	0/1	108	21	0/1	61
BCL2L13	OAR3:213121395_G/C	3_prime_UTR_variant	1025.14863572018	6.13658e-225	Alt	0.172508	13	98	0/1	19	59	0/1	19	109	0/1	34	112	0/1	27	102	0/1	19	103	0/1	23	127	0/1	30	100	0/1	19	76	0/1	18	83	0/1	21	127	0/1	15	84	0/1	26	137	0/1	27	112	0/1	14
PTP4A2	OAR2:234668439_C/A	3_prime_UTR_variant	1023.12131102292	1.69271e-224	Ref	0.707703	273	150	0/1	131	45	0/1	189	111	0/1	234	67	0/1	284	94	0/1	401	110	0/1	169	99	0/1	220	127	0/1	189	77	0/1	205	100	0/1	156	93	0/1	187	62	0/1	336	89	0/1	192	78	0/1	153
BLCAP	OAR13:66030405_T/C	missense_variant	1023.03849735446	1.76434e-224	Ref	0.801524	94	27	0/1	85	10	0/1	121	24	0/1	125	35	0/1	137	40	0/1	124	33	0/1	164	35	0/1	130	28	0/1	100	25	0/1	66	25	0/1	132	26	0/1	108	26	0/1	150	28	0/1	118	44	0/1	106
TKT	OAR19:47707370_T/C	synonymous_variant	1021.13220579433	4.58072e-224	Alt	0.4277	1114	1885	0/1	868	717	0/1	1127	1470	0/1	1456	2101	0/1	5	2579	1/1	1167	1666	0/1	1351	1704	0/1	1412	1349	0/1	1190	1599	0/1	1344	1625	0/1	1424	2421	0/1	1188	1521	0/1	2270	2171	0/1	1340	1828	0/1	765
GPIHBP1	OAR9:14293893_C/A	missense_variant	1016.73162526324	4.14423e-223	Ref	0.843447	113	10	0/1	129	1	0/0	84	29	0/1	100	31	0/1	141	38	0/1	116	10	0/1	88	24	0/1	142	16	0/1	106	13	0/1	118	12	0/1	101	31	0/1	184	0	0/0	276	1	0/0	107	31	0/1	138
CYP2B6	OAR14:49547488_A/G	synonymous_variant	1010.33553306284	1.0179e-221	Ref	0.787404	78	26	0/1	110	15	0/1	391	47	0/1	283	99	0/1	237	76	0/1	172	198	0/1	350	38	0/1	190	45	0/1	269	18	0/0	104	11	0/1	78	10	0/1	164	7	0/0	260	4	0/0	43	8	0/1	232
CCBL1	OAR3:7506452_G/C	3_prime_UTR_variant	1009.70793895081	1.39354e-221	Ref	0.913766	344	0	0/0	195	0	0/0	228	7	0/0	242	31	0/1	318	0	0/0	251	0	0/0	270	20	0/1	229	13	0/0	208	18	0/1	217	18	0/1	218	22	0/1	242	0	0/0	300	0	0/0	309	0	0/0	215
OAS2	OAR17:61039924_A/G	missense_variant	1008.94826644607	2.03819e-221	Ref	0.876904	37	8	0/1	43	3	0/0	40	3	0/1	135	14	0/1	148	25	0/1	26	4	0/1	50	7	0/1	97	6	0/1	54	5	0/1	98	14	0/1	69	5	0/1	70	16	0/1	94	14	0/1	62	8	0/1	42
POLR2G	OAR21:40474660_T/C	synonymous_variant	1000.20619264478	1.61975e-219	Ref	0.892405	126	18	0/1	183	0	0/0	93	8	0/1	223	0	0/0	141	19	0/1	113	14	0/1	97	16	0/1	0	42	1/1	89	14	0/1	84	8	0/1	117	11	0/1	202	0	0/0	174	17	0/1	103	17	0/1	132
RTN3	OAR21:41355524_T/C	missense_variant	998.783823974674	3.3008e-219	Ref	0.899853	325	35	0/1	195	21	0/0	279	25	0/0	305	27	0/0	464	35	0/0	272	29	0/1	328	36	0/1	348	33	0/0	243	24	0/0	301	27	0/0	347	27	0/0	306	22	0/0	356	33	0/0	297	36	0/1	297
EIF3A	OAR22:38203668_C/T	synonymous_variant	997.83672861794	5.30254e-219	Ref	0.880577	307	18	0/0	251	0	0/0	147	27	0/1	328	14	0/0	179	33	0/1	124	43	0/1	264	17	0/0	358	0	0/0	253	22	0/1	359	2	0/0	270	14	0/0	239	17	0/1	288	19	0/0	237	12	0/0	250
HADHB	OAR3:33364310_T/C	synonymous_variant	996.673602516181	9.49087e-219	Ref	0.564505	2670	2032	0/1	2	2927	1/1	2323	1950	0/1	5436	2	0/0	3390	2646	0/1	2900	2188	0/1	2753	1944	0/1	2703	2084	0/1	2122	1731	0/1	2456	1942	0/1	2440	2046	0/1	2104	1484	0/1	6378	6	0/0	2633	2066	0/1	7
OTUD5	OARX:52870722_C/G	missense_variant	994.356896889195	3.02605e-218	Ref	0.87588	89	12	0/1	49	8	0/1	80	12	0/1	77	13	0/1	110	14	0/1	58	8	0/1	76	9	0/1	92	12	0/1	64	8	0/1	66	10	0/1	84	11	0/1	50	14	0/1	81	11	0/1	71	8	0/1	56
ACTN4	OAR14:47649588_C/G	synonymous_variant	988.430738445177	5.87518e-217	Ref	0.918537	346	13	0/0	186	11	0/0	272	15	0/0	261	22	0/1	458	20	0/0	302	18	0/0	215	26	0/1	331	18	0/0	193	10	0/0	283	8	0/0	313	23	0/0	244	15	0/0	265	20	0/0	320	26	0/1	243
TUBA4A	OAR2:220175954_G/A	synonymous_variant	986.560952755342	1.49779e-216	Alt	0.193191	34	0	0/0	0	298	1/1	11	109	1/1	63	351	0/1	139	1	0/0	2	777	1/1	57	244	0/1	75	227	0/1	50	173	0/1	62	0	0/0	48	119	0/1	0	360	1/1	0	431	1/1	73	382	0/1	1
EIF3A	OAR22:38203670_T/G	synonymous_variant	981.465965998804	1.91838e-215	Ref	0.879814	306	18	0/0	252	0	0/0	144	27	0/1	324	14	0/0	174	34	0/1	121	43	0/1	267	16	0/0	360	0	0/0	254	21	0/1	368	0	0/0	271	13	0/0	240	17	0/1	281	19	0/0	237	12	0/0	247
EIF3A	OAR22:38203671_T/G	missense_variant	980.33585172684	3.37742e-215	Ref	0.879734	310	18	0/0	253	0	0/0	143	28	0/1	326	13	0/0	172	33	0/1	121	43	0/1	264	18	0/0	364	2	0/0	256	21	0/1	371	0	0/0	273	13	0/0	240	17	0/1	283	19	0/0	236	13	0/0	247
ESRRA	OAR21:41921218_T/A	downstream_gene_variant	978.014130446	1.07958e-214	Ref	0.812581	188	25	0/1	229	0	0/0	184	28	0/1	451	3	0/0	235	32	0/1	9	28	0/1	235	41	0/1	13	46	0/1	7	21	0/1	168	23	0/1	185	24	0/1	329	3	0/0	260	35	0/1	195	41	0/1	193
OAS2	OAR17:61039921_T/G	synonymous_variant	973.915365756334	8.39847e-214	Ref	0.904503	40	5	0/1	45	2	0/0	41	3	0/1	140	10	0/1	153	15	0/1	29	4	0/1	54	6	0/1	97	4	0/0	57	4	0/1	103	10	0/1	73	4	0/0	72	13	0/1	101	10	0/1	63	6	0/1	45
TYSND1	OAR25:26178383_G/T	missense_variant,splice_region_variant	970.702149944727	4.19428e-213	Ref	0.839583	84	15	0/1	57	8	0/1	63	12	0/1	131	22	0/1	142	16	0/1	97	25	0/1	78	22	0/1	85	19	0/1	68	15	0/1	83	14	0/1	85	14	0/1	74	14	0/1	109	21	0/1	100	25	0/1	90
AHCYL1	OAR1:86483118_G/T	3_prime_UTR_variant	969.911959628054	6.22904e-213	Ref	0.773573	692	13	0/0	258	39	0/1	321	42	0/1	141	36	0/1	151	47	0/1	400	36	0/0	405	43	0/1	428	24	0/0	76	60	0/1	156	67	0/1	101	82	0/1	376	25	0/0	456	31	0/0	115	107	0/1	439
KLHL24	OAR1:201672375_C/T	3_prime_UTR_variant	969.670349754369	7.02976e-213	Ref	0.896142	124	14	0/1	55	5	0/1	72	11	0/1	66	4	0/0	101	10	0/1	50	11	0/1	76	7	0/1	78	8	0/1	72	13	0/1	83	9	0/1	68	4	0/0	53	6	0/1	86	6	0/1	93	12	0/1	46
OAS2	OAR17:61041648_C/G	missense_variant	957.583366448347	2.98067e-210	Ref	0.817068	60	18	0/1	54	7	0/1	48	10	0/1	154	17	0/1	173	51	0/1	35	10	0/1	61	16	0/1	108	20	0/1	56	16	0/1	134	31	0/1	94	17	0/1	106	25	0/1	119	26	0/1	74	21	0/1	52
TUBB2A	OAR20:49442157_C/T	synonymous_variant	957.085979679943	3.82325e-210	Ref	0.906475	82	8	0/1	60	10	0/1	80	5	0/0	66	7	0/1	99	8	0/1	46	5	0/1	137	11	0/1	99	8	0/1	84	3	0/0	49	3	0/0	54	12	0/1	117	3	0/0	126	8	0/1	81	9	0/1	71
CIRBP	OAR5:41106849_G/C	missense_variant	949.76634563483	1.49119e-208	Ref	0.862515	159	25	0/1	60	10	0/1	131	21	0/1	60	17	0/1	82	21	0/1	69	17	0/1	86	12	0/1	97	16	0/0	68	10	0/1	113	6	0/0	116	11	0/1	84	11	0/1	92	13	0/1	81	11	0/1	33
LTBP4	OAR14:49054637_A/T	synonymous_variant	940.417658550084	1.6059e-206	Ref	0.887038	327	47	0/1	233	0	0/0	290	0	0/0	264	28	0/1	412	0	0/0	345	1	0/0	447	0	0/0	394	1	0/0	267	0	0/0	351	0	0/0	336	34	0/0	297	34	0/1	389	1	0/0	342	0	0/0	254
TYSND1	OAR25:26178381_T/A	missense_variant,splice_region_variant	939.33666764794	2.75869e-206	Ref	0.836498	82	15	0/1	57	8	0/1	62	12	0/1	130	23	0/1	138	16	0/1	95	25	0/1	78	22	0/1	82	19	0/1	67	15	0/1	80	15	0/1	85	14	0/1	73	13	0/1	108	22	0/1	96	25	0/1	89
ESRRA	OAR21:41921217_T/C	downstream_gene_variant	936.656533421895	1.05513e-205	Ref	0.805211	187	28	0/1	229	1	0/0	186	29	0/1	454	5	0/0	239	32	0/1	12	29	0/1	234	43	0/1	13	46	0/1	6	22	0/1	167	25	0/1	184	27	0/1	330	4	0/0	257	40	0/1	195	41	0/1	191
OAS2	OAR17:61039913_A/G	synonymous_variant	935.809145534546	1.61254e-205	Ref	0.911542	43	4	0/1	44	2	0/0	41	3	0/1	144	8	0/0	158	15	0/1	30	4	0/1	55	5	0/1	107	4	0/0	58	4	0/1	112	10	0/1	77	2	0/0	75	10	0/1	111	10	0/1	66	7	0/1	49
PFKL	OAR1:262431801_C/T	3_prime_UTR_variant	935.644768362783	1.75082e-205	Ref	0.805663	868	0	0/0	74	44	0/1	296	1	0/0	571	0	0/0	660	0	0/0	953	1	0/0	854	1	0/0	368	0	0/0	567	50	0/1	1	134	1/1	300	0	0/0	551	0	0/0	746	84	0/1	349	0	0/0	43
LRCH4	OAR24:35868488_T/C	synonymous_variant	924.810841229303	3.96573e-203	Ref	0.798109	78	23	0/1	57	16	0/1	152	50	0/1	116	23	0/1	131	27	0/1	86	21	0/1	110	29	0/1	80	28	0/1	100	19	0/1	106	20	0/1	122	31	0/1	88	24	0/1	98	25	0/1	134	34	0/1	105
DDX17	OAR3:214150863_A/G	downstream_gene_variant	924.491107080838	4.65401e-203	Ref	0.689787	408	96	0/1	152	126	0/1	182	198	0/1	237	107	0/1	354	108	0/1	274	88	0/1	240	212	0/1	374	38	0/0	265	87	0/1	256	113	0/1	214	185	0/1	269	83	0/1	326	93	0/1	398	27	0/0	224
CYP2B6	OAR14:49551495_T/G	missense_variant	923.673770995934	7.0065e-203	Alt	0.239245	34	62	0/1	9	79	0/1	53	333	0/1	108	249	0/1	88	221	0/1	239	136	0/1	60	316	0/1	61	162	0/1	27	182	0/1	11	87	0/1	13	64	0/1	15	155	0/1	4	237	1/1	5	45	0/1	18
C4	OAR20:26514621_T/C	missense_variant	923.510622589241	7.60268e-203	Ref	0.893928	94	2	0/0	68	0	0/0	152	15	0/1	211	16	0/1	147	5	0/0	154	32	0/1	83	7	0/1	154	9	0/0	87	2	0/0	206	16	0/1	86	3	0/0	77	10	0/1	118	5	0/0	134	6	0/0	61
ESRRA	OAR21:41921219_G/A	downstream_gene_variant	923.081658619564	9.42357e-203	Ref	0.806198	187	25	0/1	226	0	0/0	179	30	0/1	439	5	0/0	233	32	0/1	7	28	0/1	230	42	0/1	13	45	0/1	7	21	0/1	166	23	0/1	181	27	0/1	325	3	0/0	252	37	0/1	193	41	0/1	188
PHLDA1	OAR3:111905420_G/C	synonymous_variant	921.821689168662	1.77056e-202	Ref	0.856705	75	9	0/1	71	13	0/1	69	15	0/1	98	25	0/1	62	6	0/1	70	13	0/1	101	8	0/0	95	11	0/1	96	18	0/1	44	5	0/1	125	21	0/1	101	19	0/1	81	10	0/1	93	24	0/1	116
AADAT	OAR2:109981564_A/G	3_prime_UTR_variant	915.205179385373	4.85767e-201	Ref	0.78008	105	49	0/1	95	20	0/1	125	47	0/1	114	37	0/1	113	27	0/1	123	17	0/1	179	35	0/1	93	22	0/1	123	40	0/1	104	36	0/1	148	40	0/1	115	30	0/1	222	40	0/1	101	21	0/1	88
PHLDA1	OAR3:111905418_G/T	missense_variant	912.875156894026	1.55933e-200	Ref	0.855651	74	9	0/1	69	13	0/1	68	16	0/1	98	25	0/1	62	6	0/1	70	13	0/1	102	8	0/0	95	11	0/1	97	18	0/1	47	5	0/1	125	21	0/1	99	19	0/1	80	10	0/1	94	24	0/1	117
ATAD1	OAR22:9173562_A/T	3_prime_UTR_variant	908.772282773743	1.21574e-199	Ref	0.85123	126	14	0/1	84	7	0/1	135	0	0/0	169	1	0/0	128	0	0/0	127	14	0/1	127	14	0/1	114	23	0/1	110	17	0/1	103	19	0/1	110	36	0/1	104	17	0/1	98	30	0/1	109	26	0/1	113
NBR1	OAR11:42636126_G/A	upstream_gene_variant	907.973298726411	1.81355e-199	Ref	0.919781	201	14	0/0	168	6	0/0	225	13	0/0	193	13	0/0	263	18	0/0	210	16	0/1	234	16	0/0	229	18	0/0	187	16	0/0	211	17	0/1	218	18	0/1	194	13	0/0	242	15	0/0	238	15	0/0	185
LTBP4	OAR14:49064084_C/G	missense_variant	904.571698017763	9.95385e-199	Ref	0.835326	87	24	0/1	49	9	0/1	84	14	0/1	96	17	0/1	117	22	0/1	79	10	0/1	91	21	0/1	97	30	0/1	67	11	0/1	67	17	0/1	89	16	0/1	100	16	0/1	101	18	0/1	108	18	0/1	57
RDX	OAR15:19765024_G/A	3_prime_UTR_variant	903.968164407022	1.34645e-198	Ref	0.804857	173	34	0/0	124	31	0/1	217	27	0/0	234	42	0/1	211	37	0/1	121	26	0/1	163	32	0/0	188	31	0/0	144	29	0/1	190	34	0/1	154	53	0/1	147	20	0/0	166	58	0/1	213	39	0/1	143
MYH10	OAR11:27626585_A/G	3_prime_UTR_variant	902.769575380974	2.45329e-198	Ref	0.807953	106	8	0/1	48	18	0/1	112	18	0/1	87	15	0/1	110	34	0/1	102	23	0/1	120	36	0/1	146	30	0/1	90	31	0/1	97	25	0/1	120	29	0/1	104	15	0/0	100	15	0/1	110	33	0/1	87
POLR2G	OAR21:40474642_C/T	synonymous_variant	901.664197855704	4.26623e-198	Ref	0.867785	138	20	0/1	184	0	0/0	93	13	0/1	220	0	0/0	140	22	0/1	108	18	0/1	106	15	0/1	0	53	1/1	89	22	0/1	87	9	0/1	117	17	0/1	204	0	0/0	180	22	0/1	108	27	0/1	127
GSTP1	OAR21:44694883_G/A	synonymous_variant	898.209293798563	2.40491e-197	Ref	0.792752	168	28	0/1	72	18	0/1	95	44	0/1	86	41	0/1	121	35	0/1	106	16	0/1	123	48	0/1	152	29	0/1	125	24	0/1	86	18	0/1	59	43	0/1	106	14	0/1	135	21	0/1	109	19	0/1	100
DVL2	OAR11:26570290_A/T	splice_region_variant,intron_variant	896.116741517695	6.85483e-197	Ref	0.841624	60	17	0/1	45	11	0/1	97	15	0/1	128	19	0/1	125	28	0/1	71	13	0/1	99	18	0/1	72	16	0/1	56	13	0/1	61	10	0/1	87	10	0/1	58	14	0/1	80	21	0/1	84	17	0/1	83
CCBL1	OAR3:7501884_T/C	synonymous_variant	893.371176061648	2.70928e-196	Ref	0.872816	267	61	0/1	154	9	0/0	202	0	0/0	181	37	0/1	279	18	0/0	171	17	0/1	207	20	0/1	192	20	0/1	168	2	0/0	195	1	0/0	204	0	0/0	161	7	0/0	207	16	0/0	238	14	0/0	160
HNRNPM	OAR5:14761089_A/T	missense_variant	893.312688889946	2.78977e-196	Alt	0.178302	29	69	0/1	19	74	0/1	14	72	0/1	15	97	0/1	14	109	0/1	23	92	0/1	13	103	0/1	23	81	0/1	19	81	0/1	22	95	0/1	17	126	0/1	12	99	0/1	15	114	0/1	27	103	0/1	19
CCBL1	OAR3:7498489_A/G	synonymous_variant	892.929683974544	3.37932e-196	Ref	0.868942	267	0	0/0	120	11	0/1	140	31	0/1	184	12	0/0	235	18	0/0	149	14	0/1	212	14	0/0	157	8	0/0	145	21	0/1	127	28	0/1	134	27	0/1	130	11	0/1	187	23	0/1	227	0	0/0	145
GPR124	OAR26:31737691_A/T	missense_variant	890.122323044174	1.3776e-195	Ref	0.85669	99	13	0/1	47	7	0/1	100	11	0/0	53	10	0/1	141	19	0/1	60	13	0/1	109	21	0/1	77	15	0/1	85	20	0/1	79	9	0/1	84	18	0/1	95	19	0/1	78	13	0/1	109	10	0/0	97
TKT	OAR19:47707466_A/G	synonymous_variant	888.738378040725	2.7541e-195	Alt	0.436181	1280	2028	0/1	1077	867	0/1	1224	1686	0/1	1663	2382	0/1	7	2779	1/1	1378	1754	0/1	1544	1889	0/1	1657	1420	0/1	1249	1749	0/1	1534	1802	0/1	1639	2529	0/1	1330	1618	0/1	2431	2432	0/1	1546	2177	0/1	924
MYH10	OAR11:27626587_A/G	3_prime_UTR_variant	887.664150081915	4.71527e-195	Ref	0.813787	102	8	0/1	43	18	0/1	101	17	0/1	85	12	0/1	107	32	0/1	96	23	0/1	128	20	0/1	135	29	0/1	90	30	0/1	87	25	0/1	111	28	0/1	100	12	0/0	98	14	0/1	98	33	0/1	79
ALDH5A1	OAR20:32127201_A/C	3_prime_UTR_variant	884.402157896922	2.41344e-194	Ref	0.893515	141	18	0/1	104	12	0/1	124	11	0/1	136	0	0/0	196	24	0/1	150	0	0/0	166	13	0/1	174	1	0/0	149	0	0/0	122	12	0/1	180	9	0/0	126	0	0/0	169	3	0/0	147	1	0/0	95
RDX	OAR15:19765022_T/A	3_prime_UTR_variant	881.083730938239	1.27069e-193	Ref	0.803315	171	35	0/0	124	31	0/1	217	27	0/0	235	41	0/0	212	37	0/1	122	26	0/1	163	32	0/0	188	31	0/0	144	30	0/1	194	34	0/1	156	53	0/1	149	20	0/0	165	58	0/1	213	39	0/1	144
OAS2	OAR17:61041743_G/T	missense_variant	878.104145044555	5.64653e-193	Ref	0.758555	74	21	0/1	88	35	0/1	86	30	0/1	187	45	0/1	232	63	0/1	42	18	0/1	62	26	0/1	148	45	0/1	64	18	0/1	191	66	0/1	117	40	0/1	152	34	0/1	154	44	0/1	115	24	0/1	81
ALDH5A1	OAR20:32127205_A/C	3_prime_UTR_variant	877.799461970095	6.57685e-193	Ref	0.909494	147	11	0/1	107	11	0/1	135	0	0/0	135	0	0/0	206	23	0/1	151	0	0/0	166	12	0/1	173	0	0/0	145	0	0/0	126	10	0/1	188	0	0/0	125	0	0/0	172	0	0/0	146	0	0/0	96
CDKN1B	OAR3:201986580_T/A	3_prime_UTR_variant	876.087153449048	1.54976e-192	Ref	0.818775	145	17	0/1	77	10	0/1	109	20	0/1	125	16	0/1	154	1	0/0	86	22	0/1	87	23	0/1	109	18	0/1	111	21	0/1	81	32	0/1	98	16	0/1	112	12	0/1	103	50	0/1	131	12	0/1	119
ATAD1	OAR22:9174157_T/A	3_prime_UTR_variant	875.958250745369	1.65305e-192	Ref	0.872598	148	21	0/1	105	8	0/0	125	10	0/0	151	26	0/1	141	16	0/1	143	11	0/0	129	14	0/0	159	13	0/0	120	14	0/1	140	7	0/0	186	20	0/0	128	14	0/0	196	25	0/1	167	23	0/1	114
ESRRA	OAR21:41921214_A/C	downstream_gene_variant	875.468511707622	2.11229e-192	Ref	0.798605	188	29	0/1	227	6	0/0	180	36	0/1	441	22	0/0	235	41	0/1	7	107	1/1	230	49	0/1	13	46	0/1	6	105	1/1	166	29	0/1	185	29	0/1	328	13	0/0	244	53	0/1	191	48	0/1	187
DVL2	OAR11:26570289_C/G	splice_region_variant,intron_variant	874.701551339027	3.10089e-192	Ref	0.840302	59	15	0/1	44	11	0/1	97	14	0/1	126	20	0/1	120	29	0/1	69	12	0/1	100	18	0/1	69	16	0/1	54	14	0/1	59	10	0/1	88	9	0/1	56	14	0/1	81	22	0/1	82	17	0/1	80
HNRNPM	OAR5:14761087_T/G	missense_variant	874.079311385754	4.23407e-192	Alt	0.172964	27	69	0/1	18	75	0/1	12	74	0/1	14	99	0/1	13	110	0/1	22	92	0/1	12	104	1/1	22	82	0/1	18	82	0/1	20	96	0/1	17	126	0/1	12	102	0/1	14	115	0/1	27	103	0/1	17
ALDH5A1	OAR20:32127197_A/C	3_prime_UTR_variant	873.563301583576	5.48197e-192	Ref	0.893204	135	18	0/1	103	12	0/1	125	11	0/1	133	0	0/0	194	24	0/1	141	0	0/0	168	13	0/1	169	0	0/0	148	0	0/0	121	12	0/1	178	9	0/0	122	0	0/0	167	3	0/0	147	0	0/0	91
ATP6AP2	OARX:37786928_G/A	3_prime_UTR_variant	872.348591385941	1.00695e-191	Ref	0.879761	95	15	0/1	46	10	0/1	81	18	0/1	67	9	0/1	83	12	0/1	70	6	0/1	79	8	0/1	77	11	0/1	79	9	0/1	60	3	0/0	93	10	0/1	73	5	0/0	100	16	0/1	71	6	0/0	67
C4	OAR20:26514624_A/C	missense_variant	871.413012366002	1.60842e-191	Ref	0.920076	101	3	0/0	69	0	0/0	165	16	0/1	221	17	0/1	148	5	0/0	176	16	0/1	95	3	0/0	161	4	0/0	91	3	0/0	233	8	0/0	92	3	0/0	85	10	0/1	126	4	0/0	146	4	0/0	62
LTBP4	OAR14:49064085_C/G	missense_variant	869.798696793968	3.60866e-191	Ref	0.832226	85	24	0/1	47	9	0/1	84	14	0/1	96	17	0/1	114	22	0/1	79	10	0/1	86	21	0/1	93	30	0/1	68	11	0/1	63	17	0/1	88	16	0/1	99	16	0/1	97	18	0/1	104	18	0/1	56
CSNK1A1	OAR5:58368594_A/T	3_prime_UTR_variant	866.265170318886	2.11604e-190	Ref	0.778325	202	63	0/1	105	38	0/1	200	55	0/1	160	54	0/1	248	55	0/1	128	101	0/1	294	22	0/0	236	21	0/0	230	18	0/0	228	15	0/1	316	18	0/0	100	85	0/1	311	19	0/0	187	44	0/1	218
C4	OAR20:26514617_G/A	missense_variant	864.495658844943	5.1311e-190	Ref	0.924975	95	2	0/0	71	0	0/0	158	15	0/1	208	15	0/1	150	4	0/0	179	16	0/1	90	2	0/0	156	4	0/0	86	2	0/0	216	6	0/0	85	3	0/0	85	6	0/1	124	4	0/0	138	3	0/0	60
LRCH4	OAR24:35868489_G/A	missense_variant	862.854800561343	1.16662e-189	Ref	0.80292	80	20	0/1	57	16	0/1	157	46	0/1	116	22	0/1	136	24	0/1	88	20	0/1	110	29	0/1	82	27	0/1	100	19	0/0	109	20	0/0	125	30	0/1	90	23	0/1	100	24	0/1	134	35	0/1	107
CCBL1	OAR3:7501860_C/T	synonymous_variant	862.062099354866	1.73485e-189	Ref	0.866388	263	67	0/1	161	7	0/0	210	0	0/0	196	37	0/1	272	21	0/0	185	19	0/1	204	19	0/1	180	21	0/1	191	0	0/0	206	0	0/0	211	0	0/0	170	11	0/0	220	10	0/0	231	13	0/0	167
ALDH5A1	OAR20:32127199_C/A	3_prime_UTR_variant	861.32088423933	2.51421e-189	Ref	0.890323	138	18	0/1	103	12	0/1	125	11	0/1	134	0	0/0	194	25	0/1	144	2	0/0	165	14	0/1	169	2	0/0	148	0	0/0	121	12	0/1	176	10	0/0	124	0	0/0	167	3	0/0	146	0	0/0	90
PTP4A2	OAR2:234668440_C/A	3_prime_UTR_variant	860.62973791048	3.55349e-189	Ref	0.691261	263	161	0/1	129	44	0/1	186	113	0/1	238	62	0/1	286	93	0/1	404	107	0/1	163	104	0/1	212	134	0/1	185	82	0/1	193	109	0/1	152	97	0/1	179	69	0/1	312	111	0/1	183	84	0/1	160
PI4KA	OAR17:71468314_C/T	missense_variant	858.09168499818	1.26598e-188	Alt	0.139488	12	62	0/1	5	41	0/1	6	90	1/1	16	96	0/1	19	98	0/1	13	87	0/1	23	92	0/1	9	88	0/1	8	66	0/1	10	95	0/1	13	90	0/1	5	83	1/1	8	110	1/1	19	100	0/1	10
ACTN4	OAR14:47649696_C/G	synonymous_variant	852.9859385632	1.63087e-187	Ref	0.928498	438	4	0/0	234	9	0/0	377	8	0/0	366	20	0/0	534	22	0/0	351	14	0/0	328	16	0/0	449	13	0/0	221	19	0/1	340	12	0/0	379	31	0/1	290	15	0/0	388	15	0/0	398	17	0/0	309
SRSF4	OAR2:237274074_C/G	synonymous_variant	850.146471383561	6.75652e-187	Ref	0.872076	214	0	0/0	127	0	0/0	221	0	0/0	213	26	0/1	277	1	0/0	184	31	0/1	250	1	0/0	179	26	0/1	186	0	0/0	150	28	0/1	292	0	0/0	205	1	0/0	261	0	0/0	229	0	0/0	176
MBNL1	OAR1:233455738_T/C	3_prime_UTR_variant	848.961148977029	1.22297e-186	Ref	0.926829	266	16	0/0	165	11	0/1	231	21	0/1	287	21	0/1	229	19	0/1	259	16	0/0	315	13	0/0	279	19	0/0	251	15	0/0	208	15	0/0	249	13	0/0	231	11	0/0	333	22	0/0	232	15	0/0	230
MBNL1	OAR1:233455736_C/A	3_prime_UTR_variant	845.40243781228	7.26255e-186	Ref	0.927329	265	16	0/0	164	11	0/1	230	20	0/1	286	21	0/1	226	19	0/1	256	16	0/0	313	13	0/0	277	20	0/0	249	15	0/0	208	15	0/0	248	14	0/0	230	11	0/0	324	23	0/0	230	16	0/0	229
MIDN	OAR5:41092966_G/T	3_prime_UTR_variant	844.014556593579	1.45486e-185	Ref	0.82905	69	12	0/1	67	13	0/1	85	17	0/1	92	16	0/1	85	15	0/1	59	16	0/1	130	23	0/1	65	22	0/1	87	25	0/1	72	9	0/0	125	22	0/1	118	20	0/1	117	28	0/1	110	26	0/1	107
LRCH4	OAR24:35868501_A/G	missense_variant	839.447682529093	1.43113e-184	Ref	0.861806	92	14	0/0	66	14	0/1	174	34	0/1	131	15	0/0	156	16	0/0	103	15	0/1	131	18	0/1	95	17	0/1	112	11	0/0	123	12	0/0	140	20	0/1	104	17	0/1	113	13	0/0	152	22	0/1	120
DCN	OAR3:127427535_T/C	3_prime_UTR_variant	838.864690847185	1.91613e-184	Ref	0.924797	1079	54	0/0	566	31	0/0	926	67	0/0	910	74	0/1	938	33	0/0	629	42	0/0	1086	70	0/0	1235	70	0/0	694	30	0/0	885	64	0/0	830	50	0/0	903	57	0/0	989	44	0/0	789	37	0/0	874
TSPAN4	OAR21:48994134_G/C	intron_variant,non_coding_transcript_variant	838.60343321479	2.18385e-184	Alt	0.136011	14	88	0/1	4	34	0/1	8	74	0/1	13	65	0/1	11	69	0/1	9	45	0/1	18	84	0/1	10	78	0/1	13	67	0/1	10	81	0/1	7	81	0/1	9	48	0/1	8	102	0/1	13	52	0/1	12
ATP6AP2	OARX:37786915_A/G	3_prime_UTR_variant	838.010916540463	2.93792e-184	Ref	0.899912	121	15	0/1	69	10	0/1	131	18	0/1	99	9	0/1	119	11	0/1	97	6	0/0	110	8	0/0	115	12	0/1	103	8	0/1	99	3	0/0	122	9	0/0	105	5	0/0	133	16	0/1	102	5	0/0	88
MARC2	OAR12:22383494_T/C	synonymous_variant	834.89273419249	1.39943e-183	Ref	0.712561	264	338	0/1	219	75	0/1	406	90	0/1	367	103	0/1	1	669	1/1	0	496	1/1	357	130	0/1	0	376	1/1	469	0	0/0	0	322	1/1	394	126	0/1	436	0	0/0	729	0	0/0	397	117	0/1	612
CISD3	OAR11:38909642_G/A	synonymous_variant	834.287182262378	1.89497e-183	Ref	0.646948	1480	0	0/0	1218	1	0/0	1161	1	0/0	911	441	0/1	963	569	0/1	768	408	0/1	1656	4	0/0	1932	0	0/0	567	330	0/1	802	388	0/1	794	461	0/1	1484	1	0/0	2605	3	0/0	1746	1	0/0	1518
TSPAN4	OAR21:48994132_C/G	intron_variant,non_coding_transcript_variant	834.102314124677	2.07872e-183	Alt	0.137544	13	89	0/1	4	34	0/1	8	74	0/1	14	65	0/1	11	69	0/1	9	46	0/1	18	84	0/1	10	78	0/1	13	67	0/1	10	81	0/1	7	81	0/1	10	48	0/1	8	102	0/1	13	53	0/1	12
ATP6AP2	OARX:37786927_T/G	3_prime_UTR_variant	833.594490643512	2.6804e-183	Ref	0.880597	95	15	0/1	46	10	0/1	81	18	0/1	68	9	0/1	84	12	0/1	70	6	0/1	79	8	0/1	79	11	0/1	80	8	0/1	60	3	0/0	95	9	0/1	75	5	0/0	100	16	0/1	72	6	0/0	68
ACADS	OAR17:62601868_G/A	synonymous_variant	828.356007329276	3.69052e-182	Alt	0.36847	647	1022	0/1	793	0	0/0	1232	0	0/0	817	1262	0/1	1706	2	0/0	1457	1	0/0	1300	2	0/0	1312	0	0/0	731	1197	0/1	8	1845	1/1	1643	1	0/0	482	1019	0/1	1498	0	0/0	9	1816	1/1	431
UBP1	OAR19:7601092_C/T	synonymous_variant	826.764122292064	8.18799e-182	Ref	0.913926	135	9	0/0	109	8	0/1	187	8	0/0	142	3	0/0	201	22	0/1	150	12	0/1	187	9	0/0	200	12	0/0	144	7	0/0	155	12	0/0	155	15	0/1	135	7	0/0	137	11	0/0	188	19	0/1	142
ECI2	OAR20:48974643_A/G	missense_variant	826.29669083	1.03467e-181	Alt	0.375587	847	1618	0/1	1404	2	0/0	1404	1	0/0	2030	1	0/0	1023	1339	0/1	1067	1902	0/1	1739	1	0/0	2121	1	0/0	1586	0	0/0	1555	1	0/0	2037	0	0/0	1433	0	0/0	1248	1938	0/1	1540	1	0/0	775
MYH10	OAR11:27626583_A/G	3_prime_UTR_variant	824.698720551231	2.30258e-181	Ref	0.792813	106	8	0/0	49	18	0/1	113	18	0/1	79	25	0/1	111	35	0/1	104	24	0/1	122	36	0/1	149	31	0/1	94	31	0/1	98	25	0/1	120	29	0/1	91	31	0/1	92	22	0/1	112	32	0/1	88
CCBL1	OAR3:7501830_G/C	missense_variant	824.040461418121	3.20131e-181	Ref	0.867399	254	64	0/1	163	15	0/1	206	0	0/0	183	39	0/1	235	18	0/0	181	18	0/1	225	16	0/0	192	17	0/1	193	0	0/0	185	0	0/0	196	0	0/0	169	8	0/0	194	10	0/0	225	15	0/0	168
ZYX	OAR4:106215790_G/C	splice_region_variant,synonymous_variant	823.849594522614	3.52228e-181	Ref	0.768775	116	47	0/1	68	12	0/1	104	30	0/1	111	33	0/1	169	45	0/1	92	30	0/1	131	46	0/1	133	39	0/1	115	33	0/1	96	36	0/1	102	31	0/1	121	46	0/1	109	32	0/1	106	32	0/1	98
SAFB2	OAR5:16292873_C/G	synonymous_variant	821.184183608126	1.33756e-180	Ref	0.767339	105	42	0/1	86	22	0/1	118	44	0/1	125	36	0/1	147	40	0/1	110	41	0/1	130	42	0/1	122	30	0/1	86	28	0/1	100	22	0/1	143	36	0/1	121	22	0/1	105	52	0/1	125	50	0/1	92
RPL7A	OAR3:2559016_C/T	synonymous_variant	820.19211324479	2.19786e-180	Ref	0.546382	11993	3	0/0	3323	2933	0/1	4487	3549	0/1	6442	5197	0/1	6509	5356	0/1	4561	3680	0/1	11	8142	1/1	5305	4593	0/1	3	6648	1/1	9	6874	1/1	4598	3864	0/1	3911	3318	0/1	13735	11	0/0	10255	3	0/0	4495
PFKL	OAR1:262431084_C/T	synonymous_variant	820.029750921538	2.38396e-180	Ref	0.658107	850	289	0/1	54	82	0/1	172	214	0/1	447	345	0/1	474	388	0/1	979	322	0/1	973	312	0/1	271	188	0/1	972	0	0/0	193	0	0/0	174	219	0/1	686	192	0/1	1291	1	0/0	225	205	0/1	163
C4	OAR20:26514610_A/G	synonymous_variant	819.64331400737	2.89278e-180	Ref	0.912791	96	1	0/0	74	0	0/0	166	12	0/1	219	14	0/1	149	3	0/0	170	25	0/1	89	4	0/0	164	9	0/0	86	0	0/0	216	12	0/0	92	2	0/0	82	6	0/1	133	3	0/0	151	4	0/0	64
MMP14	OAR7:21594804_C/T	3_prime_UTR_variant	819.090094157191	3.81585e-180	Ref	0.811321	114	25	0/1	40	6	0/1	90	20	0/1	74	22	0/1	162	40	0/1	81	19	0/1	118	27	0/1	89	29	0/1	89	14	0/1	88	17	0/1	59	18	0/1	66	17	0/1	75	14	0/1	80	14	0/1	60
DVL2	OAR11:26570284_C/G	intron_variant	818.188448178521	5.99267e-180	Ref	0.840373	55	13	0/1	43	11	0/1	89	14	0/1	122	18	0/1	113	26	0/1	72	11	0/1	93	13	0/1	62	15	0/1	48	13	0/1	55	10	0/1	87	9	0/1	50	14	0/1	76	21	0/1	75	14	0/1	73
FAM204A	OAR22:37564577_C/T	synonymous_variant	816.69919220336	1.263e-179	Ref	0.916501	190	15	0/1	103	9	0/0	151	15	0/1	163	5	0/0	212	14	0/0	127	7	0/0	143	13	0/1	180	6	0/0	121	7	0/0	129	10	0/1	139	8	0/0	114	6	0/0	171	16	0/1	139	8	0/0	138
TMEM129	OAR6:116170046_C/A	splice_region_variant,synonymous_variant	815.971631854611	1.81796e-179	Ref	0.842939	71	18	0/1	66	9	0/1	82	16	0/1	75	12	0/1	89	17	0/1	94	13	0/0	95	17	0/1	76	8	0/0	64	14	0/1	60	13	0/1	107	20	0/1	88	12	0/1	122	20	0/1	93	23	0/1	65
DVL2	OAR11:26570292_T/C	splice_region_variant,intron_variant	815.734125995239	2.04748e-179	Ref	0.823497	57	21	0/1	49	12	0/1	102	16	0/1	129	24	0/1	118	36	0/1	70	14	0/1	103	18	0/1	73	18	0/1	56	16	0/1	60	11	0/1	88	9	0/1	59	16	0/1	83	24	0/1	84	20	0/1	83
ATP6AP2	OARX:37786924_G/T	3_prime_UTR_variant	815.707552689976	2.0749e-179	Ref	0.881877	99	15	0/1	49	10	0/1	86	18	0/1	71	9	0/1	86	12	0/1	72	6	0/0	84	8	0/1	83	11	0/1	80	8	0/1	63	3	0/0	97	10	0/1	78	5	0/0	102	16	0/1	75	5	0/0	70
DCN	OAR3:127427539_T/C	3_prime_UTR_variant	815.347895833745	2.48423e-179	Ref	0.919797	1083	54	0/0	564	30	0/0	928	66	0/0	906	79	0/1	951	29	0/0	641	40	0/0	1077	79	0/0	1239	67	0/0	697	32	0/0	893	66	0/0	821	53	0/0	904	54	0/0	994	45	0/0	792	39	0/0	882
TUBB2A	OAR20:49442004_C/T	synonymous_variant	813.884139726001	5.1693e-179	Ref	0.826409	82	17	0/1	58	16	0/1	80	8	0/1	64	18	0/1	109	27	0/1	54	10	0/1	91	25	0/1	111	21	0/1	59	14	0/1	41	17	0/1	62	27	0/1	99	13	0/1	106	21	0/1	88	13	0/1	58
MAGT1	OARX:64658778_T/G	3_prime_UTR_variant	810.726977671066	2.51097e-178	Ref	0.796117	115	33	0/1	69	9	0/0	107	28	0/1	106	28	0/1	156	50	0/1	123	0	0/0	126	17	0/0	129	33	0/1	117	33	0/1	104	29	0/1	111	14	0/1	92	14	0/1	131	12	0/1	112	45	0/1	93
SAFB2	OAR5:16292874_A/C	missense_variant	803.433508577562	9.6729e-177	Ref	0.765423	106	41	0/1	86	23	0/1	117	45	0/1	125	37	0/1	146	40	0/1	110	41	0/1	128	42	0/1	119	30	0/1	84	28	0/1	99	22	0/1	140	36	0/1	119	22	0/1	105	52	0/1	125	50	0/1	91
REEP3	OAR25:19596056_T/G	3_prime_UTR_variant	800.456071937463	4.2944e-176	Ref	0.873725	120	11	0/0	63	9	0/1	96	7	0/0	104	11	0/0	95	10	0/1	80	9	0/0	99	15	0/1	109	17	0/1	89	6	0/0	107	10	0/1	119	9	0/0	93	14	0/1	92	16	0/1	87	15	0/1	56
GANAB	OAR21:40353821_T/A	intron_variant,non_coding_transcript_variant	798.64990089157	1.06071e-175	Ref	0.897996	256	2	0/0	165	17	0/0	283	0	0/0	313	20	0/0	321	21	0/0	281	25	0/1	303	0	0/0	299	16	0/0	295	0	0/0	267	15	0/0	300	20	0/0	203	21	0/1	332	0	0/0	278	41	0/1	252
ATP6AP2	OARX:37786916_A/G	3_prime_UTR_variant	798.51577889566	1.13438e-175	Alt	0.103697	15	119	0/1	10	67	0/1	18	126	0/1	9	96	0/1	12	115	0/1	6	95	1/1	8	104	1/1	12	111	0/1	8	101	0/1	3	95	1/1	9	122	1/1	5	104	1/1	16	130	0/1	5	100	1/1	7
MTHFR	OAR12:40020610_C/T	synonymous_variant	798.504950892238	1.14054e-175	Ref	0.695609	437	259	0/1	203	68	0/1	355	92	0/1	335	182	0/1	295	219	0/1	251	180	0/1	236	75	0/1	0	209	1/1	253	67	0/1	0	233	1/1	289	101	0/1	179	86	0/1	0	200	1/1	0	156	1/1	225
HADHB	OAR3:33362247_G/T	synonymous_variant	796.396981062135	3.27661e-175	Ref	0.557499	4926	1	0/0	1639	1560	0/1	2313	1955	0/1	5530	1	0/0	3328	2604	0/1	4958	2	0/0	2667	1988	0/1	2609	1908	0/1	2158	1860	0/1	2473	1869	0/1	2331	1913	0/1	2019	1462	0/1	6346	1	0/0	2764	2036	0/1	1941
ATP6AP2	OARX:37786921_A/G	3_prime_UTR_variant	795.805730485236	4.40528e-175	Ref	0.887554	106	15	0/1	56	10	0/1	104	18	0/1	80	9	0/1	93	13	0/1	80	6	0/0	92	8	0/0	93	11	0/1	85	8	0/1	80	3	0/0	110	9	0/1	92	5	0/0	110	16	0/1	87	5	0/0	76
CYP2B6	OAR14:49549316_G/A	synonymous_variant	792.431928993727	2.3851e-174	Alt	0.221346	20	59	0/1	6	94	1/1	58	356	0/1	96	248	0/1	100	230	0/1	150	256	0/1	27	344	1/1	40	205	0/1	3	213	1/1	11	90	0/1	12	69	0/1	14	210	1/1	9	255	1/1	3	41	1/1	16
ATP6AP2	OARX:37786919_A/G	3_prime_UTR_variant	792.323365412007	2.51831e-174	Ref	0.896364	121	15	0/1	66	10	0/1	125	18	0/1	95	9	0/1	114	12	0/1	94	6	0/0	103	8	0/0	109	11	0/1	101	8	0/1	94	3	0/0	123	9	0/0	105	5	0/0	126	16	0/1	99	5	0/0	86
MGST3	OAR1:115782311_A/G	5_prime_UTR_variant	790.42699234969	6.5076e-174	Ref	0.632995	1712	0	0/0	1154	0	0/0	0	904	1/1	1967	1	0/0	915	601	0/1	752	444	0/1	732	390	0/1	0	843	1/1	681	380	0/1	1	724	1/1	727	471	0/1	751	296	0/1	1002	607	0/1	815	503	0/1	1225
RDX	OAR15:19765020_A/C	3_prime_UTR_variant	780.34963173757	1.01035e-171	Ref	0.801196	174	34	0/0	125	31	0/1	217	27	0/0	236	41	0/0	214	37	0/1	123	26	0/1	162	32	0/0	194	31	0/0	145	29	0/1	194	33	0/1	157	53	0/1	149	19	0/0	167	58	0/1	215	39	0/1	144
C4	OAR20:26514792_C/T	synonymous_variant	779.059796631966	1.92714e-171	Ref	0.863293	85	2	0/0	48	5	0/0	135	16	0/1	204	30	0/1	113	6	0/0	112	34	0/1	70	10	0/1	97	12	0/1	72	5	0/0	140	12	0/1	80	6	0/0	81	14	0/1	92	4	0/0	104	6	0/0	68
GNAS	OAR13:56777673_G/A	synonymous_variant	777.759010873619	3.69605e-171	Ref	0.557299	5711	2	0/0	12	3176	1/1	2612	2811	0/1	3327	2077	0/1	3068	3314	0/1	2735	1668	0/1	3695	2200	0/1	14	5178	1/1	5546	2	0/0	2686	1642	0/1	2663	2913	0/1	2172	2262	0/1	3095	3192	0/1	5533	3	0/0	5211
CYP2B6	OAR14:49549982_A/G	synonymous_variant	776.896487789891	5.6921e-171	Alt	0.208314	30	58	0/1	7	78	0/1	33	276	0/1	93	220	0/1	73	167	0/1	98	168	0/1	23	258	0/1	32	148	0/1	11	175	1/1	6	65	0/1	16	46	0/1	14	121	0/1	3	158	1/1	4	40	0/1	14
LRCH4	OAR24:35868498_T/C	missense_variant	771.020120667873	1.07883e-169	Ref	0.862121	92	15	0/0	67	13	0/1	173	35	0/1	129	15	0/0	154	15	0/0	106	14	0/0	128	18	0/1	95	17	0/0	111	9	0/0	124	12	0/0	138	21	0/1	100	17	0/1	112	14	0/1	151	21	0/1	117
OAS2	OAR17:61041559_G/A	synonymous_variant	770.922152492075	1.13307e-169	Ref	0.807713	39	14	0/1	42	11	0/1	47	18	0/1	126	27	0/1	150	40	0/1	36	12	0/1	44	17	0/1	94	20	0/1	57	8	0/1	123	28	0/1	68	14	0/1	93	18	0/1	99	15	0/1	65	13	0/1	38
APLP2	OAR21:35498037_A/T	3_prime_UTR_variant	770.170610423071	1.65067e-169	Ref	0.730263	412	0	0/0	89	109	0/1	255	86	0/1	243	82	0/1	387	1	0/0	171	6	0/0	394	1	0/0	320	72	0/1	237	77	0/1	331	0	0/0	320	0	0/0	298	71	0/1	364	20	0/0	107	133	0/1	237
C4	OAR20:26510870_C/T	missense_variant	768.224554907551	4.37311e-169	Ref	0.902037	120	7	0/0	56	6	0/1	189	10	0/0	293	20	0/0	159	17	0/1	179	15	0/1	87	2	0/0	148	22	0/1	88	2	0/0	170	10	0/0	138	11	0/0	117	8	0/0	116	9	0/1	138	15	0/1	76
MCAM	OAR15:29355590_C/T	downstream_gene_variant	766.918312796343	8.41018e-169	Ref	0.889289	143	5	0/0	70	2	0/0	118	7	0/0	96	15	0/1	136	9	0/0	103	10	0/1	142	5	0/0	128	23	0/1	121	13	0/1	115	8	0/0	114	11	0/1	104	15	0/1	129	12	0/1	150	4	0/0	82
PFKL	OAR1:262429229_T/C	synonymous_variant	765.688689452087	1.55655e-168	Ref	0.644275	933	342	0/1	67	112	0/1	204	268	0/1	414	412	0/1	468	455	0/1	1036	404	0/1	1046	327	0/1	320	226	0/1	1157	1	0/0	207	0	0/0	224	248	0/1	855	191	0/1	1415	0	0/0	274	240	0/1	158
RDX	OAR15:19765023_A/T	3_prime_UTR_variant	765.343494686888	1.8502e-168	Ref	0.799398	173	34	0/0	123	31	0/1	217	27	0/0	234	42	0/0	212	37	0/1	122	26	0/1	163	32	0/0	188	31	0/0	145	29	0/1	193	34	0/1	155	53	0/1	148	20	0/0	166	58	0/1	212	39	0/1	143
ATP6V0C	OAR24:2001203_G/T	missense_variant	763.447471455442	4.78048e-168	Ref	0.699358	191	82	0/1	124	59	0/1	114	88	0/1	196	76	0/1	228	94	0/1	218	70	0/1	190	85	0/1	233	82	0/1	160	63	0/1	162	62	0/1	201	106	0/1	168	74	0/1	214	103	0/1	182	84	0/1	138
TRABD	OAR3:223805057_T/G	missense_variant	763.270799725757	5.22258e-168	Alt	0.147186	8	80	0/1	5	43	0/1	6	50	0/1	12	83	0/1	19	65	0/1	14	84	0/1	9	89	0/1	10	77	0/1	13	54	0/1	15	43	0/1	9	61	0/1	13	46	0/1	8	65	0/1	8	79	0/1	18
TRABD	OAR3:223805059_G/C	missense_variant	762.203057916275	8.91345e-168	Alt	0.147292	8	80	0/1	6	42	0/1	6	50	0/1	12	83	0/1	19	65	0/1	14	84	0/1	9	89	0/1	10	77	0/1	12	54	0/1	15	43	0/1	9	61	0/1	13	46	0/1	8	65	0/1	8	79	0/1	18
ATN1	OAR3:207478127_C/A	splice_region_variant,synonymous_variant	762.164261908819	9.08827e-168	Ref	0.79703	103	17	0/1	55	9	0/1	78	25	0/1	71	22	0/1	118	29	0/1	82	31	0/1	110	28	0/1	83	29	0/1	76	27	0/1	77	19	0/1	119	28	0/1	97	17	0/1	88	21	0/1	96	23	0/1	76
CYP2B6	OAR14:49551478_G/C	missense_variant	758.310284566956	6.25835e-167	Alt	0.25245	37	61	0/1	9	73	0/1	47	309	0/1	110	217	0/1	81	193	0/1	233	127	0/1	56	281	0/1	55	154	0/1	20	162	0/1	9	76	0/1	18	53	0/1	16	141	0/1	3	203	1/1	7	39	0/1	19
TUBB2A	OAR20:49441674_C/T	synonymous_variant	756.558965744378	1.50402e-166	Alt	0.251113	42	100	0/1	31	92	0/1	43	88	0/1	36	136	0/1	66	171	0/1	32	130	0/1	52	130	0/1	50	112	0/1	39	98	0/1	26	90	0/1	39	180	0/1	43	125	0/1	48	115	0/1	43	175	0/1	25
MBNL1	OAR1:233455878_C/T	3_prime_UTR_variant	756.314408505486	1.69992e-166	Ref	0.865719	225	30	0/0	133	18	0/1	151	11	0/0	231	34	0/1	199	36	0/1	216	26	0/0	198	23	0/0	247	33	0/0	195	31	0/0	170	30	0/0	218	28	0/0	208	34	0/0	242	31	0/0	171	26	0/1	186
DVL2	OAR11:26570288_C/T	splice_region_variant,intron_variant	756.244006479266	1.76091e-166	Ref	0.827374	55	17	0/1	42	11	0/1	88	14	0/1	119	20	0/1	113	29	0/1	65	13	0/1	92	18	0/1	62	16	0/1	49	14	0/1	55	10	0/1	86	9	0/1	46	15	0/1	73	23	0/1	77	16	0/1	73
OAS2	OAR17:61041610_G/A	synonymous_variant	755.252732705017	2.8925e-166	Ref	0.801444	50	15	0/1	42	8	0/1	47	13	0/1	126	24	0/1	142	42	0/1	38	6	0/1	52	18	0/1	90	30	0/1	52	9	0/1	113	27	0/1	84	14	0/1	92	20	0/1	104	24	0/1	69	14	0/1	36
MTHFR	OAR12:40020649_C/T	synonymous_variant	754.331348721025	4.5879e-166	Ref	0.698012	414	241	0/1	185	57	0/1	320	83	0/1	284	160	0/1	295	201	0/1	229	163	0/1	213	71	0/1	0	174	1/1	227	67	0/1	0	219	1/1	255	104	0/1	169	70	0/1	3	197	1/1	0	145	1/1	196
SPARC	OAR5:60406691_A/G	synonymous_variant	753.652010235644	6.44652e-166	Ref	0.570359	6679	8	0/0	3555	1	0/0	6012	3	0/0	5726	7	0/0	8612	6	0/0	5028	4	0/0	4084	3145	0/1	3	4846	1/1	0	3730	1/1	2	4313	1/1	3229	2506	0/1	6256	3	0/0	3778	2842	0/1	3471	2345	0/1	2934
PNISR	OAR8:37452639_G/C	5_prime_UTR_variant	750.371082253479	3.33208e-165	Ref	0.737618	172	62	0/1	77	34	0/1	148	55	0/1	130	40	0/1	164	78	0/1	161	44	0/1	141	51	0/1	147	53	0/1	112	43	0/1	121	48	0/1	134	48	0/1	118	36	0/1	149	43	0/1	173	55	0/1	106
TRABD	OAR3:223805056_A/C	synonymous_variant	746.626765436131	2.17203e-164	Alt	0.151079	8	80	0/1	6	43	0/1	6	50	0/1	12	83	0/1	20	65	0/1	14	84	0/1	9	89	0/1	10	77	0/1	13	54	0/1	15	43	0/1	9	61	0/1	13	46	0/1	8	65	0/1	9	78	0/1	19
CYP2B6	OAR14:49553109_G/A	synonymous_variant	745.485336690367	3.84641e-164	Ref	0.777583	66	16	0/1	89	6	0/0	333	26	0/1	244	64	0/1	206	78	0/1	141	191	0/1	287	27	0/1	161	45	0/1	192	12	0/0	68	15	0/1	72	7	0/1	144	8	0/0	213	8	0/0	31	3	0/1	180
NBR1	OAR11:42636646_A/C	upstream_gene_variant	744.083242637751	7.76112e-164	Ref	0.80572	173	23	0/1	99	20	0/0	169	22	0/0	123	51	0/1	102	27	0/1	174	25	0/1	171	33	0/0	171	27	0/0	89	31	0/1	99	38	0/1	113	35	0/1	159	27	0/0	193	31	0/1	197	21	0/0	151
PNISR	OAR8:37452637_C/G	5_prime_UTR_variant	743.381421880777	1.10288e-163	Ref	0.736875	172	63	0/1	76	34	0/1	147	55	0/1	128	40	0/1	165	78	0/1	161	44	0/1	139	51	0/1	144	53	0/1	112	43	0/1	125	48	0/1	133	48	0/1	119	36	0/1	147	43	0/1	172	54	0/1	107
PVRL2	OAR14:51660553_G/A	missense_variant,splice_region_variant	739.682993445045	7.02604e-163	Ref	0.827044	84	16	0/1	49	8	0/1	74	14	0/1	73	14	0/1	79	19	0/1	69	21	0/1	90	20	0/1	72	14	0/1	73	10	0/1	63	7	0/0	91	18	0/1	79	21	0/1	87	22	0/1	94	18	0/1	74
PLXND1	OAR19:56039664_T/C	missense_variant	734.155459150177	1.11847e-161	Alt	0.293512	71	127	0/1	39	107	0/1	80	195	0/1	51	136	0/1	93	207	0/1	59	168	0/1	87	184	0/1	67	156	0/1	41	131	0/1	59	159	0/1	63	128	0/1	66	152	0/1	59	164	0/1	85	210	0/1	50
GSTP1	OAR21:44694905_G/T	missense_variant	733.902135617413	1.26972e-161	Alt	0.244103	42	174	0/1	19	80	0/1	42	117	0/1	42	93	0/1	31	133	0/1	36	97	0/1	47	138	0/1	46	148	0/1	34	125	0/1	22	99	0/1	47	66	0/1	23	116	0/1	47	130	0/1	47	89	0/1	26
COQ6	OAR7:82266703_C/T	synonymous_variant	733.459383087265	1.58482e-161	Ref	0.699133	250	110	0/1	183	93	0/1	242	110	0/1	295	116	0/1	4	389	1/1	260	107	0/1	275	131	0/1	268	105	0/1	458	0	0/0	220	95	0/1	277	114	0/1	464	0	0/0	405	168	0/1	252	101	0/1	217
CCBL1	OAR3:7496198_A/G	missense_variant	733.147493789395	1.85267e-161	Ref	0.886827	195	33	0/1	113	6	0/0	110	12	0/1	136	12	0/0	213	12	0/0	115	14	0/1	162	10	0/0	150	12	0/0	117	7	0/0	115	7	0/0	126	13	0/1	129	16	0/1	169	21	0/1	196	17	0/0	143
CCBL1	OAR3:7502394_C/T	missense_variant	732.628464076777	2.40247e-161	Ref	0.88353	263	0	0/0	107	6	0/0	179	25	0/1	176	11	0/0	276	0	0/0	165	9	0/0	185	6	0/0	172	20	0/1	151	31	0/1	138	11	0/1	184	25	0/1	125	8	0/0	222	6	0/0	229	0	0/0	127
ZMYND11	OAR13:46003799_T/G	3_prime_UTR_variant	730.32097336374	7.62792e-161	Ref	0.86229	95	13	0/1	72	1	0/0	87	29	0/1	143	2	0/0	122	19	0/1	119	0	0/0	111	3	0/0	99	2	0/0	109	17	0/1	90	0	0/0	128	29	0/1	123	14	0/1	148	15	0/1	89	11	0/1	94
CYP2B6	OAR14:49553163_A/G	synonymous_variant	729.353823892457	1.23796e-160	Ref	0.781308	47	13	0/1	88	4	0/0	313	25	0/1	235	59	0/1	195	68	0/1	153	183	0/1	244	32	0/1	138	40	0/1	169	10	0/0	67	13	0/1	60	4	0/0	146	5	0/0	210	6	0/0	34	2	0/0	182
DUSP10	OAR12:23310921_C/T	3_prime_UTR_variant	728.150164948374	2.2617e-160	Ref	0.816133	87	24	0/1	67	19	0/1	107	30	0/1	68	16	0/1	81	7	0/0	85	13	0/0	108	13	0/1	84	17	0/1	110	15	0/1	66	8	0/1	92	22	0/1	70	22	0/1	99	33	0/1	72	26	0/1	97
NSMF	OAR3:526693_A/C	missense_variant	727.348347488706	3.37899e-160	Ref	0.848018	65	8	0/1	47	10	0/1	98	23	0/1	72	14	0/1	60	15	0/1	68	11	0/1	72	11	0/1	56	14	0/1	73	10	0/1	66	8	0/1	76	14	0/1	65	13	0/1	93	12	0/1	50	12	0/1	66
MAP4K4	OAR3:99762345_G/C	3_prime_UTR_variant	726.287736814497	5.74661e-160	Ref	0.832228	89	12	0/1	69	0	0/0	58	21	0/1	75	7	0/1	78	46	0/1	72	21	0/1	114	16	0/1	87	0	0/0	61	8	0/1	60	16	0/1	84	9	0/1	72	12	0/1	80	12	0/1	94	20	0/1	69
SEC62	OAR1:215433738_C/T	missense_variant	721.676263259382	5.78309e-159	Ref	0.869492	133	16	0/1	57	11	0/1	110	9	0/0	99	12	0/1	137	17	0/1	90	15	0/1	96	20	0/1	102	12	0/0	94	19	0/1	91	7	0/0	92	6	0/0	95	14	0/1	117	15	0/1	104	8	0/0	77
CD200	OAR1:175498610_A/G	3_prime_UTR_variant	721.089322228534	7.75869e-159	Ref	0.890821	220	31	0/1	112	1	0/0	265	24	0/0	245	22	0/1	292	26	0/0	166	0	0/0	236	18	0/0	288	1	0/0	270	0	0/0	287	0	0/0	297	1	0/0	134	1	0/0	346	1	0/0	300	3	0/0	233
IDH3B	OAR13:51855294_C/T	synonymous_variant	720.186926230788	1.21902e-158	Ref	0.578266	1347	1007	0/1	2300	1	0/0	1514	1059	0/1	1591	1130	0/1	0	2625	1/1	1265	984	0/1	3472	0	0/0	1634	1106	0/1	1	2008	1/1	2352	1	0/0	1637	1159	0/1	1264	979	0/1	2111	1509	0/1	1520	1178	0/1	0
ATP6V0C	OAR24:2001202_C/G	missense_variant	717.930057742047	3.77368e-158	Ref	0.693812	188	83	0/1	124	60	0/1	113	88	0/1	197	75	0/1	225	97	0/1	217	71	0/1	186	88	0/1	232	83	0/1	158	66	0/1	159	62	0/1	196	108	0/1	166	75	0/1	214	105	0/1	178	84	0/1	138
MMP14	OAR7:21594786_C/G	3_prime_UTR_variant	716.992991464521	6.03294e-158	Ref	0.825723	113	23	0/1	33	4	0/1	73	16	0/1	81	8	0/0	159	29	0/1	82	10	0/0	102	26	0/1	92	22	0/1	82	12	0/1	78	22	0/1	67	8	0/0	62	7	0/1	65	17	0/1	65	12	0/1	56
MATR3	OAR5:47998065_A/T	5_prime_UTR_variant	715.984354827815	9.9967e-158	Ref	0.869863	222	25	0/0	120	15	0/1	175	14	0/0	133	18	0/1	184	40	0/1	172	18	0/0	149	2	0/0	187	1	0/0	141	22	0/1	207	4	0/0	181	15	0/0	101	19	0/1	172	18	0/1	165	20	0/1	107
MMP14	OAR7:21594785_A/G	3_prime_UTR_variant	713.886222662706	2.85822e-157	Ref	0.82508	113	23	0/1	33	4	0/1	73	16	0/1	82	8	0/0	158	29	0/1	82	9	0/0	102	26	0/1	92	22	0/1	83	13	0/1	78	22	0/1	67	8	0/0	62	7	0/1	65	18	0/1	65	12	0/1	56
UBP1	OAR19:7601690_T/C	missense_variant	712.594699436593	5.45681e-157	Ref	0.906552	144	7	0/0	84	12	0/1	129	11	0/1	138	9	0/0	175	12	0/0	139	11	0/1	147	6	0/0	151	3	0/0	106	3	0/0	123	11	0/1	139	18	0/1	130	3	0/0	122	11	0/1	140	9	0/0	108
HEBP2	OAR8:63221792_C/T	synonymous_variant	712.380210457042	6.07546e-157	Ref	0.871416	127	16	0/1	81	10	0/1	96	16	0/1	71	7	0/1	120	6	0/0	57	13	0/1	206	0	0/0	93	10	0/1	57	9	0/1	131	0	0/0	106	14	0/1	55	3	0/0	92	15	0/1	205	0	0/0	57
MCM7	OAR24:36271413_G/C	missense_variant	711.445140406717	9.70313e-157	Ref	0.781723	138	36	0/1	47	15	0/1	90	31	0/1	85	29	0/1	147	30	0/1	110	29	0/1	84	33	0/1	124	33	0/1	63	19	0/1	76	11	0/1	86	29	0/1	67	21	0/1	95	30	0/1	98	25	0/1	67
C1orf167	OAR12:40024066_G/A	missense_variant	709.75037107414	2.26695e-156	Ref	0.705752	389	199	0/1	135	43	0/1	256	63	0/1	316	189	0/1	214	146	0/1	207	120	0/1	180	65	0/1	1	123	1/1	212	76	0/1	1	135	1/1	233	78	0/1	146	56	0/1	0	154	1/1	0	100	1/1	202
COQ6	OAR7:82268686_T/C	synonymous_variant	705.218131632628	2.19277e-155	Ref	0.723149	179	72	0/1	153	57	0/1	195	76	0/1	242	112	0/1	0	233	1/1	178	54	0/1	238	76	0/1	252	84	0/1	369	0	0/0	131	85	0/1	226	79	0/1	319	0	0/0	303	102	0/1	203	75	0/1	171
ECHDC3	OAR13:15531116_A/G	3_prime_UTR_variant	702.661842849999	7.88625e-155	Ref	0.763872	205	74	0/1	119	34	0/1	268	1	0/0	182	1	0/0	241	91	0/1	163	0	0/0	210	0	0/0	210	0	0/0	158	44	0/1	187	0	0/0	210	64	0/1	125	37	0/1	228	69	0/1	188	60	0/1	147
HBBB	OAR15:47567177_A/G	missense_variant	700.191517766842	2.7168e-154	Ref	0.687978	462	0	0/0	277	115	0/1	628	0	0/0	116	37	0/1	403	1	0/0	49	11	0/1	269	77	0/1	348	154	0/1	535	0	0/0	356	1	0/0	170	71	0/1	309	138	0/1	601	286	0/1	224	97	0/1	586
ACTN4	OAR14:47648881_G/C	synonymous_variant	699.537444468093	3.76955e-154	Ref	0.643982	353	137	0/1	178	101	0/1	296	99	0/1	265	188	0/1	407	176	0/1	350	142	0/1	259	225	0/1	365	145	0/1	220	198	0/1	272	130	0/1	306	182	0/1	242	192	0/1	330	206	0/1	321	146	0/1	282
PNISR	OAR8:37452635_G/A	5_prime_UTR_variant	698.294042802192	7.02549e-154	Ref	0.73184	166	62	0/1	75	34	0/1	143	55	0/1	125	40	0/1	164	78	0/1	158	44	0/1	137	51	0/1	142	55	0/1	105	43	0/1	120	48	0/1	130	48	0/1	117	36	0/1	141	43	0/1	169	54	0/1	106
CYHR1	OAR9:13432029_G/A	upstream_gene_variant	697.41573054028	1.09062e-153	Ref	0.864681	68	16	0/1	53	5	0/1	55	21	0/1	80	8	0/1	106	7	0/0	75	14	0/1	75	3	0/0	92	3	0/0	86	8	0/1	77	8	0/1	82	14	0/1	85	12	0/1	114	8	0/0	79	12	0/1	64
ACTN4	OAR14:47648882_G/C	missense_variant	693.956286428933	6.16535e-153	Ref	0.643389	352	138	0/1	177	101	0/1	297	102	0/1	265	188	0/1	411	177	0/1	350	142	0/1	255	225	0/1	366	145	0/1	220	198	0/1	268	132	0/1	305	183	0/1	241	191	0/1	332	206	0/1	319	147	0/1	284
ATP6AP2	OARX:37786920_G/A	3_prime_UTR_variant	692.743504934785	1.13159e-152	Ref	0.887574	110	15	0/1	61	10	0/1	114	18	0/1	85	9	0/1	104	12	0/1	86	6	0/0	97	8	0/0	101	11	0/1	94	8	0/1	87	3	0/0	116	9	0/0	100	5	0/0	115	16	0/1	92	5	0/0	81
RAPGEF1	OAR3:5149174_A/G	splice_region_variant,synonymous_variant	691.362254453584	2.25972e-152	Ref	0.901288	78	4	0/0	63	9	0/1	88	8	0/1	97	6	0/0	97	8	0/0	100	9	0/0	99	8	0/0	88	8	0/0	59	6	0/1	87	8	0/0	102	10	0/1	88	13	0/1	119	9	0/0	83	10	0/1	94
LASP1	OAR11:39070967_G/C	downstream_gene_variant	688.746797930568	8.37173e-152	Ref	0.797364	99	24	0/1	57	9	0/1	77	16	0/0	80	17	0/1	117	29	0/1	82	20	0/1	108	25	0/1	114	23	0/1	75	22	0/1	89	26	0/1	91	26	0/1	78	27	0/1	99	31	0/1	82	20	0/1	65
PNISR	OAR8:37452633_A/G	splice_region_variant,5_prime_UTR_variant	688.409124880638	9.91393e-152	Ref	0.73072	163	63	0/1	75	34	0/1	143	55	0/1	124	40	0/1	163	78	0/1	156	45	0/1	136	51	0/1	142	53	0/1	103	43	0/1	119	48	0/1	130	48	0/1	117	36	0/1	141	43	0/1	168	54	0/1	106
CAPZA2	OAR4:51428699_T/C	synonymous_variant	688.144408052481	1.13191e-151	Ref	0.835842	93	12	0/1	0	33	1/1	107	14	0/1	86	18	0/1	0	59	1/1	0	56	1/1	88	15	0/1	93	24	0/1	0	27	1/1	73	19	0/1	106	25	0/1	0	42	1/1	124	25	0/1	113	24	0/1	85
NSMF	OAR3:526692_G/C	missense_variant	688.006716487675	1.2127e-151	Ref	0.852354	67	8	0/1	52	10	0/1	103	23	0/1	76	14	0/1	67	15	0/1	78	11	0/1	77	11	0/1	61	13	0/1	75	10	0/1	70	8	0/1	85	14	0/1	69	14	0/1	103	12	0/0	56	12	0/1	67
ATG6	OAR11:42325756_T/C	3_prime_UTR_variant	685.023293853576	5.40179e-151	Ref	0.878903	193	2	0/0	128	0	0/0	156	20	0/1	141	24	0/1	151	22	0/1	148	2	0/0	160	0	0/0	165	1	0/0	157	2	0/0	146	0	0/0	173	17	0/1	133	16	0/1	175	29	0/1	166	5	0/0	151
IST1	OAR14:38477917_A/T	synonymous_variant	682.612558725212	1.80628e-150	Ref	0.826975	147	23	0/1	66	28	0/1	150	0	0/0	112	27	0/1	192	0	0/0	106	17	0/1	125	24	0/1	135	0	0/0	90	38	0/1	128	25	0/1	164	0	0/0	142	1	0/0	144	20	0/1	108	17	0/1	99
GSTP1	OAR21:44694903_G/A	missense_variant	682.272133004419	2.14198e-150	Alt	0.253626	44	172	0/1	19	80	0/1	45	115	0/1	43	93	0/1	32	132	0/1	37	97	0/1	48	138	0/1	49	147	0/1	36	124	0/1	24	99	0/1	48	66	0/1	24	115	0/1	45	130	0/1	51	87	0/1	27
GRHPR	OAR2:51002325_G/T	synonymous_variant	681.834481965743	2.66679e-150	Alt	0.311173	262	0	0/0	274	0	0/0	107	319	0/1	257	719	0/1	274	0	0/0	348	0	0/0	0	431	1/1	149	341	0/1	230	0	0/0	219	278	0/1	121	356	0/1	218	0	0/0	210	430	0/1	429	0	0/0	99
PIK3R1	OAR16:11386212_G/T	3_prime_UTR_variant	680.361391305152	5.57616e-150	Ref	0.745914	186	71	0/1	174	40	0/0	289	75	0/0	326	112	0/1	279	82	0/1	303	74	0/0	257	84	0/1	217	64	0/1	287	57	0/0	167	44	0/0	293	66	0/0	223	60	0/0	339	63	0/0	178	76	0/1	251
STAT5B	OAR11:41808569_C/T	synonymous_variant	676.130623635435	4.63858e-149	Ref	0.859203	67	12	0/1	30	10	0/1	59	8	0/1	78	9	0/1	70	14	0/1	57	7	0/1	65	7	0/1	54	10	0/1	54	6	0/1	59	10	0/1	56	8	0/1	34	9	0/1	60	6	0/1	67	11	0/1	36
CA2	OAR9:89632326_G/A	3_prime_UTR_variant	673.862566679978	1.44416e-148	Ref	0.728118	4	102	1/1	1	108	1/1	0	110	1/1	283	76	0/1	255	78	0/1	0	131	1/1	303	117	0/1	210	83	0/1	5	230	1/1	1	157	1/1	384	142	0/1	2	152	1/1	1	182	1/1	196	91	0/1	2
PUF60	OAR9:13923089_C/T	synonymous_variant	671.487015430821	4.74487e-148	Ref	0.791577	96	21	0/1	62	20	0/1	102	18	0/1	86	19	0/1	99	28	0/1	82	20	0/1	98	30	0/1	99	31	0/1	67	22	0/1	73	22	0/0	97	35	0/1	94	15	0/1	111	23	0/1	84	29	0/1	76
AFAP1L1	OAR5:58251259_T/A	3_prime_UTR_variant	668.939337586668	1.69929e-147	Ref	0.872439	108	12	0/1	52	4	0/0	66	11	0/1	78	3	0/0	93	14	0/1	91	13	0/1	80	12	0/1	70	15	0/1	50	6	0/1	56	7	0/0	77	8	0/1	80	1	0/0	66	13	0/1	105	14	0/1	43
OXCT1	OAR16:32691647_T/C	synonymous_variant	668.862711399866	1.76576e-147	Ref	0.661183	909	3	0/0	779	2	0/0	496	228	0/1	510	266	0/1	1356	0	0/0	588	281	0/1	422	208	0/1	1177	3	0/0	897	3	0/0	454	265	0/1	474	284	0/1	455	214	0/1	424	244	0/1	948	1	0/0	357
ATAD1	OAR22:9174156_C/T	3_prime_UTR_variant	666.490988364763	5.79048e-147	Ref	0.869605	149	19	0/0	102	8	0/0	121	10	0/0	145	26	0/1	142	16	0/1	144	11	0/0	124	14	0/0	156	12	0/0	116	12	0/0	137	6	0/0	184	20	0/0	126	14	0/0	191	25	0/1	165	24	0/1	113
C1orf167	OAR12:40027371_G/A	synonymous_variant	666.061641370138	7.17936e-147	Ref	0.776482	328	94	0/1	53	5	0/1	108	32	0/1	299	86	0/1	74	67	0/1	71	60	0/1	68	15	0/1	0	50	1/1	189	36	0/1	0	44	1/1	79	16	0/1	104	12	0/1	0	30	1/1	0	37	1/1	167
RHBG	OAR1:104932831_C/T	synonymous_variant	665.010286333252	1.21542e-146	Ref	0.72359	430	0	0/0	311	1	0/0	231	81	0/1	337	141	0/1	411	130	0/1	444	0	0/0	0	194	1/1	168	89	0/1	279	95	0/1	202	99	0/1	260	90	0/1	116	46	0/1	384	0	0/0	0	198	1/1	342
OAS2	OAR17:61041702_T/C	missense_variant	664.194291730113	1.82887e-146	Ref	0.737926	76	32	0/1	67	20	0/1	59	31	0/1	174	49	0/1	193	85	0/1	32	18	0/1	60	21	0/1	132	56	0/1	63	19	0/1	158	54	0/1	110	31	0/1	130	47	0/1	135	39	0/1	109	25	0/1	64
IDH1	OAR2:209240371_T/A	3_prime_UTR_variant	663.446351954713	2.65975e-146	Ref	0.596445	1513	1055	0/1	9	1806	1/1	14	2560	1/1	8	2707	1/1	14	2988	1/1	1583	1138	0/1	10	2463	1/1	5	2422	1/1	1474	984	0/1	6	2398	1/1	2	2411	1/1	1149	769	0/1	2070	1402	0/1	5	2612	1/1	1456
CAPRIN1	OAR15:62883662_A/G	splice_region_variant,synonymous_variant	662.372379452527	4.55408e-146	Ref	0.718239	232	100	0/1	297	0	0/0	204	72	0/1	232	79	0/1	573	0	0/0	208	86	0/1	204	85	0/1	220	77	0/1	353	0	0/0	435	1	0/0	249	102	0/1	192	82	0/1	456	0	0/0	252	100	0/1	349
RBM10	OARX:54215948_A/T	missense_variant,splice_region_variant	658.914953893596	2.5722e-145	Ref	0.833456	55	16	0/1	30	11	0/1	61	14	0/1	63	13	0/1	86	18	0/1	84	16	0/1	68	15	0/1	68	7	0/1	49	9	0/1	53	9	0/1	73	17	0/1	45	8	0/1	75	16	0/1	72	11	0/1	55
COQ6	OAR7:82268283_G/A	synonymous_variant	656.88836589842	7.09642e-145	Ref	0.727989	164	65	0/1	127	46	0/1	191	66	0/1	185	69	0/1	0	249	1/1	168	67	0/1	202	66	0/1	230	77	0/1	290	0	0/0	139	62	0/1	253	87	0/1	300	0	0/0	247	84	0/1	174	73	0/1	136
NFIX	OAR5:10630045_A/C	missense_variant	656.218545773012	9.92453e-145	Alt	0.212834	23	92	0/1	9	63	0/1	15	99	0/1	25	78	0/1	26	102	0/1	15	91	0/1	31	85	0/1	25	49	0/1	14	53	0/1	30	93	0/1	26	90	0/1	16	65	0/1	18	77	0/1	24	98	0/1	24
TUBA4A	OAR2:220176332_G/A	synonymous_variant	654.794689261031	2.02473e-144	Alt	0.185088	26	0	0/0	0	142	1/1	14	66	0/1	33	247	0/1	67	0	0/0	0	456	1/1	28	144	0/1	40	139	0/1	36	111	0/1	39	0	0/0	26	71	0/1	0	204	1/1	0	257	1/1	46	241	0/1	0
ADIRF	OAR25:41183473_C/G	missense_variant	654.25949624143	2.64703e-144	Ref	0.590247	2561	1	0/0	839	492	0/1	1462	958	0/1	1071	966	0/1	3056	3	0/0	853	542	0/1	1823	2	0/0	1003	779	0/1	816	494	0/1	1384	1	0/0	1282	894	0/1	1690	2	0/0	3641	0	0/0	939	642	0/1	1957
ACTN4	OAR14:47648884_C/G	synonymous_variant	654.093340984073	2.8767e-144	Ref	0.638303	358	143	0/1	180	104	0/1	306	102	0/1	270	192	0/1	413	185	0/1	340	154	0/1	259	228	0/1	367	154	0/1	221	201	0/1	261	140	0/1	307	187	0/1	244	193	0/1	331	210	0/1	309	149	0/1	292
SHKBP1	OAR14:49037084_C/G	splice_region_variant,synonymous_variant	651.574501941729	1.01552e-143	Ref	0.799528	70	18	0/1	57	11	0/1	58	22	0/1	101	16	0/1	74	20	0/1	92	22	0/1	90	22	0/1	83	15	0/1	79	14	0/1	64	17	0/1	83	27	0/1	63	12	0/1	74	25	0/1	75	23	0/1	58
OAS2	OAR17:61041727_C/G	missense_variant	650.649950200377	1.61347e-143	Ref	0.726588	73	33	0/1	85	25	0/1	72	34	0/1	167	66	0/1	201	88	0/1	51	12	0/1	63	26	0/1	142	61	0/1	74	13	0/1	169	66	0/1	106	40	0/1	129	51	0/1	151	43	0/1	101	34	0/1	80
NDUFA12	OAR3:131074982_C/T	synonymous_variant	647.301327052178	8.63021e-143	Ref	0.904317	181	13	0/1	124	14	0/1	0	25	1/1	0	34	1/1	0	33	1/1	200	18	0/1	172	9	0/0	337	0	0/0	160	8	0/0	140	22	0/1	0	42	1/1	154	9	0/0	502	0	0/0	1	30	1/1	130
PTGES3L-AARSD1	OAR11:42470758_C/G	missense_variant	646.859180118825	1.07691e-142	Ref	0.731564	224	67	0/1	130	53	0/1	135	57	0/1	184	62	0/1	217	85	0/1	208	59	0/1	156	50	0/0	201	78	0/1	114	55	0/1	156	47	0/0	170	53	0/1	126	41	0/1	200	58	0/0	178	55	0/0	136
AADAT	OAR2:109981528_A/G	3_prime_UTR_variant	645.24335086599	2.41877e-142	Ref	0.912669	142	6	0/0	100	7	0/0	168	10	0/0	141	11	0/1	125	8	0/0	120	12	0/1	194	9	0/0	97	9	0/1	131	7	0/0	115	6	0/0	168	16	0/1	117	8	0/0	224	15	0/0	105	7	0/0	98
ATXN2L	OAR24:25984347_C/A	missense_variant	645.082737030595	2.62135e-142	Ref	0.87636	80	15	0/1	42	4	0/1	73	1	0/0	54	7	0/1	100	5	0/0	68	7	0/1	76	7	0/1	71	13	0/1	56	4	0/0	59	4	0/0	77	13	0/1	55	7	0/1	67	3	0/0	77	16	0/1	61
PPAP2B	OAR1:30788510_C/T	3_prime_UTR_variant	640.491463162207	2.61249e-141	Ref	0.716889	224	87	0/1	195	40	0/0	273	116	0/1	246	110	0/1	313	107	0/1	280	59	0/0	351	61	0/0	284	58	0/0	230	60	0/0	188	71	0/1	263	56	0/0	223	90	0/1	252	92	0/1	234	97	0/1	205
ABHD8	OAR5:5563482_G/C	missense_variant	640.023437781012	3.3025e-141	Ref	0.658373	150	90	0/1	150	79	0/1	148	90	0/1	184	103	0/1	223	101	0/1	330	154	0/1	431	233	0/1	143	78	0/1	221	108	0/1	198	113	0/1	317	169	0/1	174	106	0/1	358	170	0/1	334	169	0/1	166
TSC2	OAR24:1597942_A/G	splice_region_variant,synonymous_variant	639.071203100408	5.32035e-141	Ref	0.799399	83	23	0/1	34	10	0/1	69	27	0/1	67	17	0/1	93	26	0/1	67	17	0/1	90	20	0/1	73	14	0/1	58	12	0/1	77	23	0/1	71	22	0/1	63	16	0/1	82	23	0/1	107	28	0/1	61
SHKBP1	OAR14:49037085_A/C	missense_variant	638.70115965942	6.40353e-141	Alt	0.20307	18	70	0/1	11	57	0/1	22	58	0/1	16	101	0/1	20	74	0/1	23	91	0/1	22	90	0/1	15	83	0/1	14	79	0/1	17	63	0/1	29	80	0/1	12	63	0/1	26	73	0/1	23	75	0/1	14
RTN3	OAR21:41417470_G/C	3_prime_UTR_variant	636.912805950909	1.56806e-140	Ref	0.902582	372	37	0/0	228	7	0/0	363	35	0/0	320	21	0/0	430	44	0/1	276	28	0/0	386	45	0/0	421	39	0/0	339	39	0/1	303	31	0/0	353	15	0/0	313	18	0/0	359	27	0/0	359	17	0/0	326
GPIHBP1	OAR9:14293887_T/C	synonymous_variant	635.675183923049	2.91427e-140	Ref	0.863636	123	5	0/0	127	0	0/0	93	16	0/1	116	18	0/1	157	30	0/1	125	6	0/0	99	16	0/1	147	9	0/0	100	8	0/1	113	9	0/0	109	15	0/1	179	0	0/0	276	1	0/0	122	20	0/1	155
C1orf167	OAR12:40026433_C/T	missense_variant	634.841417125898	4.4245e-140	Ref	0.789119	252	63	0/1	30	13	0/1	73	28	0/1	216	56	0/1	78	62	0/1	37	40	0/1	45	20	0/1	1	48	1/1	182	22	0/1	0	48	1/1	65	16	0/1	85	11	0/1	0	35	1/1	0	31	1/1	139
PLEC	OAR9:13841356_A/G	intron_variant,non_coding_transcript_variant	634.610643891714	4.96654e-140	Ref	0.785871	86	21	0/1	32	6	0/1	76	20	0/1	67	16	0/1	103	28	0/1	69	12	0/1	96	26	0/1	69	21	0/1	82	19	0/1	68	16	0/1	76	19	0/1	90	29	0/1	61	29	0/1	103	26	0/1	73
RTN3	OAR21:41417468_C/A	3_prime_UTR_variant	633.370039170938	9.24425e-140	Ref	0.902238	371	37	0/0	228	7	0/0	363	35	0/0	324	21	0/0	428	44	0/1	274	29	0/0	388	45	0/0	419	39	0/0	338	39	0/1	302	31	0/0	354	15	0/0	316	18	0/0	357	27	0/0	362	17	0/0	324
TUBA4A	OAR2:220175993_G/A	synonymous_variant	631.698307728464	2.13528e-139	Alt	0.215761	17	0	0/0	0	215	1/1	5	72	1/1	49	250	0/1	58	42	0/1	3	574	1/1	39	192	0/1	65	170	0/1	32	129	0/1	41	0	0/0	39	86	0/1	2	296	1/1	1	316	1/1	56	298	0/1	0
PFKL	OAR1:262415861_T/C	synonymous_variant	630.219573197228	4.47782e-139	Ref	0.673002	631	218	0/1	54	55	0/1	0	304	1/1	271	276	0/1	301	260	0/1	633	239	0/1	705	200	0/1	208	128	0/1	653	1	0/0	155	0	0/0	0	302	1/1	500	133	0/1	920	0	0/0	167	177	0/1	115
UBP1	OAR19:7605113_A/G	synonymous_variant	625.224086816573	5.46443e-138	Ref	0.904474	135	7	0/0	93	9	0/1	153	10	0/0	132	8	0/0	183	11	0/0	134	10	0/0	141	8	0/0	145	4	0/0	120	4	0/0	130	13	0/1	139	20	0/1	134	4	0/0	129	16	0/1	149	12	0/0	110
CLUH	OAR11:23210046_C/G	missense_variant	622.419464050181	2.22605e-137	Alt	0.0894207	10	168	1/1	9	154	1/1	9	172	1/1	15	253	1/1	13	218	1/1	10	214	1/1	18	171	0/1	10	167	1/1	5	141	1/1	8	151	1/1	12	209	1/1	7	153	1/1	20	229	1/1	15	226	1/1	18
MTHFR	OAR12:40021310_C/T	synonymous_variant	620.742731554725	5.15485e-137	Ref	0.653237	423	261	0/1	193	66	0/1	342	117	0/1	350	226	0/1	315	219	0/1	280	196	0/1	291	113	0/1	74	130	0/1	299	83	0/1	76	185	0/1	355	114	0/1	211	73	0/1	0	176	1/1	79	97	0/1	259
PFKL	OAR1:262416839_T/C	synonymous_variant	618.191780542897	1.84944e-136	Ref	0.665641	643	210	0/1	52	68	0/1	0	268	1/1	276	233	0/1	304	299	0/1	655	266	0/1	686	206	0/1	206	145	0/1	678	0	0/0	149	0	0/0	0	303	1/1	521	141	0/1	938	1	0/0	205	190	0/1	60
TUBB2A	OAR20:49442022_G/A	synonymous_variant	617.690542863668	2.37715e-136	Ref	0.775638	87	23	0/1	63	22	0/1	78	16	0/1	54	24	0/1	113	40	0/1	57	20	0/1	105	36	0/1	118	27	0/1	59	18	0/1	45	18	0/1	61	34	0/1	89	17	0/1	111	30	0/1	93	19	0/1	57
DCBLD2	OAR1:161576466_A/C	3_prime_UTR_variant	617.414863571887	2.72908e-136	Ref	0.844463	107	11	0/0	54	6	0/0	108	6	0/0	91	19	0/1	118	15	0/1	53	15	0/1	109	18	0/0	82	11	0/1	83	11	0/1	64	15	0/1	85	17	0/1	97	8	0/0	115	22	0/1	83	19	0/1	70
RTN3	OAR21:41355520_C/G	missense_variant,splice_region_variant	614.600625372885	1.11715e-135	Ref	0.653786	222	152	0/1	156	70	0/1	232	97	0/1	232	114	0/1	357	168	0/1	209	118	0/1	245	138	0/1	266	129	0/1	166	112	0/1	219	122	0/1	252	147	0/1	213	131	0/1	286	130	0/1	224	115	0/1	242
PFKL	OAR1:262431770_C/G	3_prime_UTR_variant	611.653598691424	4.88752e-135	Ref	0.654364	741	189	0/1	51	62	0/1	123	184	0/1	335	263	0/1	336	343	0/1	760	292	0/1	750	221	0/1	220	153	0/1	703	0	0/0	152	1	0/0	137	173	0/1	480	132	0/1	975	0	0/0	198	170	0/1	116
GRHPR	OAR2:51003941_C/T	synonymous_variant	611.032831720033	6.6697e-135	Alt	0.305059	211	0	0/0	197	0	0/0	94	228	0/1	214	618	0/1	217	0	0/0	278	0	0/0	0	328	1/1	103	356	0/1	210	0	0/0	163	257	0/1	89	276	0/1	210	0	0/0	179	354	0/1	330	0	0/0	98
STAT5B	OAR11:41808578_T/C	synonymous_variant	608.488512429002	2.38507e-134	Ref	0.851254	60	12	0/1	29	10	0/1	53	8	0/1	64	9	0/1	69	13	0/1	54	7	0/1	61	7	0/1	52	12	0/1	51	6	0/1	55	10	0/1	51	8	0/1	31	9	0/1	63	6	0/1	64	10	0/1	33
TUBB2A	OAR20:49442020_A/T	missense_variant	608.207885848076	2.74498e-134	Ref	0.774177	87	23	0/1	62	23	0/1	79	16	0/1	55	24	0/1	115	40	0/1	52	20	0/1	100	35	0/1	114	27	0/1	59	18	0/1	44	18	0/1	61	35	0/1	88	17	0/1	110	30	0/1	93	18	0/1	60
CNNM4	OAR3:103604235_A/G	3_prime_UTR_variant	607.133839542132	4.70054e-134	Ref	0.853881	71	10	0/1	41	7	0/1	54	14	0/1	65	8	0/1	81	19	0/1	64	12	0/1	80	12	0/1	66	5	0/1	51	11	0/1	58	5	0/0	55	6	0/0	47	9	0/1	62	9	0/1	52	8	0/1	55
HSPA8	OAR15:33234283_T/G	synonymous_variant	603.948059985007	2.31776e-133	Ref	0.567803	849	757	0/1	0	1258	1/1	1005	725	0/1	2324	1763	0/1	2148	1663	0/1	1535	1113	0/1	1835	1453	0/1	0	2086	1/1	1067	804	0/1	1	1556	1/1	1713	1295	0/1	2	2923	1/1	1487	1171	0/1	2	2192	1/1	3
C4	OAR20:26515180_C/T	missense_variant	602.341705623803	5.18157e-133	Ref	0.878625	83	1	0/0	42	7	0/1	174	6	0/0	192	20	0/1	122	10	0/0	128	21	0/1	62	4	0/0	121	9	0/0	61	2	0/0	170	13	0/0	90	3	0/0	81	18	0/1	98	6	0/0	126	2	0/0	53
HBBB	OAR15:47567232_C/A	3_prime_UTR_variant	602.323178548015	5.22987e-133	Ref	0.707902	346	0	0/0	184	58	0/1	425	0	0/0	90	30	0/1	290	2	0/0	29	12	0/1	212	59	0/1	249	88	0/1	401	0	0/0	281	0	0/0	144	59	0/1	207	82	0/1	434	227	0/1	151	58	0/1	423
SAR1A	OAR25:26189916_A/G	upstream_gene_variant	602.134712330473	5.74756e-133	Ref	0.832134	53	23	0/1	53	5	0/1	63	12	0/1	51	12	0/1	75	8	0/1	58	10	0/1	66	13	0/1	55	11	0/1	44	15	0/1	56	6	0/1	54	14	0/1	54	21	0/1	68	17	0/1	55	12	0/1	46
EF-1	OAR9:14071423_A/G	synonymous_variant	601.819643608324	6.72997e-133	Ref	0.575431	5370	3	0/0	3142	0	0/0	4075	4	0/0	5101	6	0/0	3149	2667	0/1	2821	1793	0/1	4340	2	0/0	2826	1860	0/1	3186	1	0/0	2035	1400	0/1	4204	0	0/0	3769	1	0/0	6224	0	0/0	2128	1899	0/1	4627
BACE1	OAR15:27465995_G/A	synonymous_variant	600.984084498145	1.02271e-132	Ref	0.783523	158	51	0/1	49	0	0/0	129	35	0/1	172	0	0/0	175	45	0/1	151	37	0/1	55	26	0/1	187	0	0/0	116	42	0/1	147	0	0/0	162	37	0/1	146	0	0/0	168	51	0/1	227	0	0/0	160
ATP6V0C	OAR24:2001200_C/T	missense_variant	599.694711687804	1.95075e-132	Ref	0.681777	173	82	0/1	113	59	0/1	106	88	0/1	179	74	0/1	216	96	0/1	203	70	0/1	178	86	0/1	220	84	0/1	150	64	0/1	136	62	0/1	185	106	0/1	158	74	0/1	205	104	0/1	163	84	0/1	134
ABHD8	OAR5:5563483_A/T	missense_variant	599.219105460172	2.47543e-132	Ref	0.654237	144	89	0/1	146	79	0/1	145	90	0/1	183	103	0/1	219	101	0/1	321	154	0/1	425	232	0/1	136	78	0/1	218	108	0/1	198	113	0/1	314	170	0/1	171	107	0/1	353	170	0/1	329	169	0/1	165
MCM7	OAR24:36271416_G/A	missense_variant,splice_region_variant	598.63746985171	3.31254e-132	Ref	0.767372	129	36	0/1	41	15	0/1	83	31	0/1	79	29	0/1	133	30	0/1	101	29	0/1	77	33	0/1	113	33	0/1	60	19	0/1	72	11	0/1	80	29	0/1	63	21	0/1	88	30	0/1	93	25	0/1	61
LASP1	OAR11:39070965_C/A	downstream_gene_variant	598.471531556612	3.5996e-132	Ref	0.792787	96	24	0/1	54	9	0/1	78	13	0/0	79	17	0/1	115	29	0/1	81	20	0/1	107	25	0/1	113	23	0/1	74	22	0/1	86	27	0/1	90	24	0/1	79	27	0/1	97	31	0/1	81	21	0/1	65
CYP2B6	OAR14:49547664_C/T	missense_variant	598.425259730204	3.68399e-132	Alt	0.265236	29	54	0/1	7	92	0/1	36	334	0/1	101	235	0/1	86	179	0/1	248	142	0/1	59	308	0/1	56	164	0/1	15	212	1/1	4	75	1/1	18	70	0/1	6	151	1/1	6	179	1/1	5	30	0/1	11
COL6A2	OAR1:263962753_C/T	synonymous_variant	597.955003588938	4.66233e-132	Ref	0.840716	147	27	0/1	0	32	1/1	313	0	0/0	325	0	0/0	361	0	0/0	114	22	0/1	201	42	0/1	405	0	0/0	1	45	1/1	158	26	0/1	312	0	0/0	241	50	0/1	0	92	1/1	255	0	0/0	0
COL4A3BP	OAR7:6564377_C/T	3_prime_UTR_variant	594.120597892845	3.18146e-131	Ref	0.821053	105	27	0/1	97	14	0/1	121	13	0/0	131	12	0/0	172	23	0/1	112	31	0/1	107	19	0/1	126	35	0/1	150	12	0/0	102	10	0/0	148	48	0/1	106	14	0/1	119	27	0/1	129	15	0/0	121
MLCK	OAR1:186285338_C/T	synonymous_variant	593.422973462677	4.51199e-131	Ref	0.726135	165	66	0/1	62	27	0/1	148	43	0/1	89	25	0/1	163	52	0/1	140	79	0/1	200	65	0/1	127	76	0/1	80	37	0/1	133	26	0/1	284	82	0/1	173	48	0/1	216	0	0/0	361	0	0/0	64
SAFB2	OAR5:16292867_G/A	synonymous_variant	592.966619069932	5.67062e-131	Ref	0.718127	108	55	0/1	88	32	0/1	125	57	0/1	126	43	0/1	150	53	0/1	111	65	0/1	135	53	0/1	127	40	0/1	87	37	0/1	101	34	0/1	148	51	0/1	125	30	0/1	110	76	0/1	132	63	0/1	94
ACTN4	OAR14:47648994_A/G	missense_variant	591.017321340958	1.50532e-130	Ref	0.639392	324	97	0/1	175	115	0/1	269	133	0/1	257	161	0/1	371	178	0/1	283	140	0/1	214	217	0/1	317	142	0/1	201	148	0/1	260	112	0/1	282	190	0/1	232	162	0/1	294	172	0/1	280	135	0/1	244
RWDD4	OAR26:13103411_T/A	3_prime_UTR_variant	588.429837798843	5.501e-130	Ref	0.904762	174	10	0/0	126	4	0/0	140	0	0/0	162	0	0/0	204	13	0/0	176	7	0/0	173	0	0/0	192	20	0/1	146	0	0/0	176	24	0/1	211	12	0/0	138	0	0/0	172	10	0/0	205	10	0/0	144
ATG6	OAR11:42325757_C/T	3_prime_UTR_variant	587.971721831116	6.91973e-130	Ref	0.854839	192	2	0/0	121	6	0/0	151	24	0/1	138	26	0/1	143	29	0/1	146	3	0/0	158	1	0/0	161	2	0/0	152	7	0/0	145	0	0/0	170	20	0/1	128	20	0/1	171	34	0/1	162	6	0/0	147
UBP1	OAR19:7580204_G/A	synonymous_variant	587.556608480581	8.51888e-130	Ref	0.908016	158	4	0/0	89	11	0/1	143	4	0/0	113	1	0/0	162	13	0/0	140	11	0/1	186	6	0/0	139	7	0/0	109	6	0/0	135	4	0/0	148	17	0/1	137	6	0/0	153	17	0/1	161	14	0/1	97
LRPAP1	OAR6:114765502_A/C	missense_variant	583.632967132611	6.07912e-129	Ref	0.839239	62	11	0/1	46	12	0/1	91	21	0/1	80	9	0/1	119	26	0/1	124	0	0/0	72	23	0/1	91	15	0/1	78	14	0/0	119	0	0/0	51	3	0/0	46	7	0/1	97	6	0/0	104	18	0/1	61
TUBA4A	OAR2:220176311_C/T	synonymous_variant	583.109732038951	7.90049e-129	Alt	0.181132	15	0	0/0	0	127	1/1	13	43	0/1	32	218	0/1	63	0	0/0	0	383	1/1	23	140	0/1	29	120	0/1	34	90	0/1	33	0	0/0	19	55	0/1	1	189	1/1	0	247	1/1	46	223	0/1	2
RAD23B	OAR2:15747898_C/A	3_prime_UTR_variant	582.721292187714	9.59725e-129	Ref	0.874459	145	11	0/0	105	10	0/0	114	14	0/1	175	19	0/0	177	19	0/0	152	17	0/0	152	12	0/0	181	16	0/0	146	11	0/0	142	13	0/1	153	21	0/1	146	27	0/1	160	16	0/0	148	13	0/0	123
TMBIM6	OAR3:136360424_C/T	missense_variant	579.517903737637	4.77471e-128	Ref	0.608154	808	504	0/1	1148	0	0/0	844	563	0/1	2113	0	0/0	2208	0	0/0	1788	0	0/0	970	606	0/1	900	541	0/1	1695	2	0/0	816	541	0/1	902	570	0/1	780	501	0/1	2344	2	0/0	1879	0	0/0	724
C1orf167	OAR12:40027296_T/C	missense_variant	579.267777427518	5.41196e-128	Ref	0.776906	252	85	0/1	51	5	0/1	70	34	0/1	237	68	0/1	62	57	0/1	46	47	0/1	65	17	0/1	0	55	1/1	184	23	0/1	2	44	1/1	68	20	0/1	102	8	0/0	0	35	1/1	0	22	1/1	138
FBLN2	OAR19:58170857_T/C	synonymous_variant	576.912658431462	1.76053e-127	Ref	0.664874	413	135	0/1	0	151	1/1	252	99	0/1	0	442	1/1	0	318	1/1	0	275	1/1	270	113	0/1	366	228	0/1	268	103	0/1	324	222	0/1	793	1	0/0	158	102	0/1	118	126	0/1	0	272	1/1	303
TRYPTASE-1	OAR24:953745_G/A	missense_variant	576.047064713301	2.716e-127	Ref	0.667261	238	145	0/1	102	63	0/1	136	51	0/1	178	107	0/1	198	89	0/1	111	50	0/1	311	143	0/1	266	112	0/1	241	170	0/1	198	62	0/1	126	74	0/1	132	75	0/1	182	87	0/1	202	80	0/1	219
PHLDA1	OAR3:111905424_G/T	missense_variant	575.854343451741	2.99124e-127	Ref	0.77398	69	18	0/1	63	21	0/1	61	23	0/1	96	30	0/1	55	14	0/1	67	18	0/1	95	15	0/1	88	21	0/1	91	29	0/1	41	6	0/1	119	34	0/1	94	29	0/1	75	14	0/1	88	40	0/1	111
FBP2	OAR2:31759228_G/A	synonymous_variant	574.910399137127	4.79933e-127	Alt	0.140719	14	125	0/1	95	0	0/0	121	1	0/0	18	152	0/1	244	0	0/0	165	0	0/0	112	0	0/0	22	136	0/1	176	0	0/0	210	0	0/0	125	0	0/0	15	92	0/1	28	168	0/1	166	0	0/0	23
TSC2	OAR24:1597945_G/C	missense_variant,splice_region_variant	572.494948340333	1.60916e-126	Ref	0.789869	76	23	0/1	31	10	0/1	65	27	0/1	60	17	0/1	89	27	0/1	66	17	0/1	83	20	0/1	72	14	0/1	54	12	0/1	72	23	0/1	69	23	0/1	62	16	0/1	82	23	0/1	100	28	0/1	58
CTNND1	OAR15:78215580_G/T	3_prime_UTR_variant	571.658961781541	2.44596e-126	Ref	0.871878	189	36	0/1	99	17	0/1	131	17	0/0	125	22	0/0	192	24	0/0	126	14	0/0	205	29	0/1	169	11	0/0	123	19	0/0	149	13	0/1	161	23	0/1	158	20	0/0	224	25	0/0	226	13	0/0	119
RHBG	OAR1:104921209_G/A	synonymous_variant	570.14460283173	5.2223e-126	Alt	0.240575	1	312	1/1	0	165	1/1	48	122	0/1	42	183	0/1	67	244	0/1	1	309	1/1	99	0	0/0	64	118	0/1	46	160	0/1	51	130	0/1	37	191	0/1	25	77	0/1	1	266	1/1	35	84	0/1	0
ACTN4	OAR14:47649001_G/C	synonymous_variant	569.143130502438	8.62401e-126	Ref	0.639633	316	92	0/1	167	109	0/1	257	127	0/1	254	152	0/1	355	167	0/1	276	136	0/1	204	209	0/1	300	135	0/1	195	146	0/1	246	110	0/1	271	184	0/1	222	153	0/1	281	162	0/1	271	131	0/1	235
NSMF	OAR3:526691_G/C	synonymous_variant	567.957871534485	1.56148e-125	Ref	0.852713	70	8	0/1	54	10	0/1	108	23	0/1	78	14	0/0	67	15	0/1	82	11	0/1	82	10	0/1	63	13	0/1	77	10	0/0	75	8	0/0	88	14	0/1	73	14	0/1	106	12	0/0	56	12	0/1	70
UBP1	OAR19:7601669_G/C	missense_variant	566.962325088192	2.57096e-125	Ref	0.896815	140	8	0/0	81	12	0/1	126	10	0/1	129	8	0/0	180	12	0/0	134	14	0/1	139	7	0/0	149	4	0/0	101	4	0/0	125	10	0/0	138	18	0/1	129	5	0/0	120	13	0/1	146	9	0/0	105
PFKL	OAR1:262427435_C/T	synonymous_variant	566.35345313176	3.48773e-125	Ref	0.662973	330	1029	0/1	105	47	0/1	453	0	0/0	815	1	0/0	946	0	0/0	1401	0	0/0	1366	0	0/0	524	1	0/0	934	112	0/1	2	207	1/1	474	0	0/0	984	0	0/0	1207	137	0/1	494	0	0/0	81
CAST	OAR5:93483793_A/T	3_prime_UTR_variant	565.485730734779	5.3864e-125	Ref	0.867521	81	11	0/1	53	7	0/1	150	0	0/0	85	10	0/1	67	10	0/1	46	11	0/1	83	9	0/1	84	12	0/1	67	7	0/1	114	0	0/0	59	13	0/1	183	0	0/0	78	11	0/1	57	19	0/1	114
GYS1	OAR14:54579566_A/G	3_prime_UTR_variant	563.936424845096	1.17036e-124	Ref	0.866738	95	9	0/1	48	13	0/1	132	14	0/1	140	8	0/0	115	16	0/1	99	16	0/1	130	11	0/0	150	11	0/0	76	15	0/1	93	15	0/1	141	0	0/0	58	13	0/1	147	8	0/0	97	14	0/1	81
CYHR1	OAR9:13431963_A/G	upstream_gene_variant	562.382273875931	2.54916e-124	Ref	0.855015	44	17	0/1	36	5	0/1	45	12	0/1	55	8	0/1	65	9	0/1	44	5	0/1	50	5	0/1	55	5	0/1	50	2	0/0	53	4	0/1	55	14	0/1	55	8	0/1	77	11	0/1	62	11	0/1	35
SRCAP	OAR24:26875670_C/T	3_prime_UTR_variant	560.508028031335	6.51787e-124	Ref	0.83233	49	8	0/1	36	3	0/0	63	9	0/1	55	12	0/1	74	10	0/1	60	10	0/1	53	12	0/1	55	20	0/1	47	10	0/1	41	8	0/1	54	13	0/1	48	11	0/1	67	10	0/1	67	21	0/1	49
RHBG	OAR1:104932813_A/G	synonymous_variant	559.878089704673	8.93591e-124	Ref	0.705535	401	3	0/0	307	0	0/0	217	83	0/1	326	140	0/1	400	134	0/1	443	1	0/0	0	200	1/1	164	94	0/1	286	105	0/1	184	105	0/1	270	95	0/1	117	50	0/1	361	1	0/0	0	201	1/1	350
BDH1	OAR1:190218499_A/T	3_prime_UTR_variant	559.500718764289	1.07952e-123	Ref	0.861602	40	5	0/1	200	0	0/0	44	15	0/1	138	24	0/1	116	20	0/1	161	18	0/1	45	9	0/1	202	0	0/0	102	0	0/0	176	0	0/0	62	14	0/1	62	7	0/1	167	0	0/0	166	0	0/0	149
APLP2	OAR21:35498716_C/T	3_prime_UTR_variant	557.82760532273	2.49568e-123	Ref	0.796234	268	64	0/1	179	16	0/0	310	56	0/0	273	50	0/0	343	90	0/1	257	56	0/0	308	75	0/1	331	51	0/0	271	54	0/0	265	74	0/1	291	65	0/0	300	59	0/0	353	60	0/0	295	26	0/0	244
CAST	OAR5:93483795_A/G	3_prime_UTR_variant	557.779319678204	2.55678e-123	Ref	0.866523	81	11	0/1	53	7	0/1	150	0	0/0	85	10	0/1	66	10	0/1	48	11	0/1	79	9	0/1	81	12	0/1	67	7	0/1	113	0	0/0	57	13	0/1	181	0	0/0	78	11	0/1	58	19	0/1	112
PFKL	OAR1:262431777_G/A	3_prime_UTR_variant	557.31872937212	3.22024e-123	Ref	0.650579	705	176	0/1	48	61	0/1	119	174	0/1	317	251	0/1	326	334	0/1	737	291	0/1	710	213	0/1	210	150	0/1	672	0	0/0	146	0	0/0	133	173	0/1	442	125	0/1	917	1	0/0	189	166	0/1	113
PFKL	OAR1:262412142_G/A	synonymous_variant	556.111084093503	5.8965e-123	Ref	0.677122	1100	2	0/0	95	43	0/1	357	1	0/0	305	294	0/1	358	328	0/1	1133	1	0/0	1025	1	0/0	165	205	0/1	765	68	0/1	0	184	1/1	409	0	0/0	831	0	0/0	955	90	0/1	192	195	0/1	34
SDHB	OAR2:248399084_G/A	synonymous_variant	555.951779100869	6.38629e-123	Ref	0.564705	1135	844	0/1	718	539	0/1	1046	857	0/1	1208	975	0/1	1392	1120	0/1	1180	778	0/1	1173	873	0/1	1140	893	0/1	914	708	0/1	955	728	0/1	1180	884	0/1	874	714	0/1	1455	1155	0/1	1150	878	0/1	5
PFKL	OAR1:262416773_T/C	synonymous_variant	555.753779963561	7.05214e-123	Ref	0.639405	854	280	0/1	71	105	0/1	0	426	1/1	371	378	0/1	378	402	0/1	867	371	0/1	829	315	0/1	242	232	0/1	807	0	0/0	201	0	0/0	1	437	1/1	624	209	0/1	1079	1	0/0	275	252	0/1	122
PTP4A2	OAR2:234668430_C/A	3_prime_UTR_variant	555.067581596413	9.94476e-123	Ref	0.649274	290	172	0/1	115	62	0/1	200	120	0/1	211	100	0/1	262	138	0/1	374	172	0/1	194	108	0/1	230	145	0/1	174	105	0/1	205	114	0/1	163	101	0/1	172	89	0/1	306	144	0/1	193	98	0/1	170
CCBL1	OAR3:7506376_G/T	3_prime_UTR_variant	553.550899178461	2.12584e-122	Ref	0.709921	335	15	0/0	93	72	0/1	129	102	0/1	315	1	0/0	312	29	0/1	128	108	0/1	277	19	0/0	230	13	0/0	142	78	0/1	231	0	0/0	144	90	0/1	132	96	0/1	176	117	0/1	281	36	0/1	219
MAP4	OAR19:51794111_A/G	missense_variant	553.410474778547	2.28075e-122	Ref	0.896867	323	0	0/0	179	0	0/0	259	0	0/0	112	22	0/1	351	1	0/0	213	0	0/0	258	0	0/0	123	12	0/1	206	0	0/0	161	14	0/1	246	0	0/0	215	1	0/0	246	1	0/0	159	15	0/1	193
BDH1	OAR1:190218501_T/G	3_prime_UTR_variant	552.595755038343	3.43013e-122	Ref	0.860125	42	5	0/1	197	0	0/0	44	16	0/1	137	24	0/1	118	20	0/1	156	18	0/1	44	9	0/1	204	0	0/0	100	0	0/0	173	0	0/0	64	14	0/1	62	7	0/1	164	0	0/0	164	0	0/0	154
KIAA0368	OAR2:12060280_C/T	synonymous_variant	552.451315280058	3.6875e-122	Ref	0.91342	157	13	0/1	89	10	0/1	159	6	0/0	166	6	0/0	183	13	0/0	131	5	0/0	145	7	0/0	155	13	0/1	115	15	0/1	136	8	0/0	140	6	0/0	135	6	0/0	166	2	0/0	162	4	0/0	138
UBE3A	OAR18:1323471_T/C	3_prime_UTR_variant	551.130350211162	7.1465e-122	Ref	0.857732	195	13	0/0	88	13	0/1	184	0	0/0	161	36	0/1	237	1	0/0	152	35	0/1	143	28	0/1	146	9	0/0	217	0	0/0	153	12	0/1	226	0	0/0	173	0	0/0	179	0	0/0	188	13	0/0	135
LTBP4	OAR14:49054634_C/G	synonymous_variant	551.038061367371	7.48462e-122	Ref	0.891858	341	44	0/1	234	0	0/0	290	0	0/0	275	24	0/0	415	0	0/0	350	0	0/0	466	0	0/0	402	2	0/0	277	0	0/0	367	0	0/0	352	32	0/0	307	31	0/0	396	0	0/0	341	0	0/0	269
CNNM4	OAR3:103604236_A/T	3_prime_UTR_variant	549.857111987901	1.3523e-121	Ref	0.850246	70	10	0/1	39	7	0/1	54	14	0/1	60	8	0/1	77	19	0/1	62	12	0/1	80	12	0/1	64	5	0/1	50	11	0/1	57	5	0/0	54	6	0/0	46	9	0/1	62	9	0/1	51	8	0/0	54
BDH1	OAR1:190218502_C/T	3_prime_UTR_variant	549.342466659033	1.74997e-121	Ref	0.859686	41	5	0/1	197	0	0/0	44	16	0/1	136	24	0/1	116	20	0/1	157	18	0/1	44	9	0/1	201	0	0/0	100	0	0/0	171	0	0/0	65	14	0/1	62	7	0/1	162	0	0/0	166	0	0/0	152
IGF2R	OAR8:82911961_C/T	synonymous_variant	547.215576247383	5.0783e-121	Alt	0.122951	149	0	0/0	7	74	0/1	169	0	0/0	102	0	0/0	171	0	0/0	10	119	0/1	122	0	0/0	149	0	0/0	15	78	0/1	25	141	0/1	120	0	0/0	105	0	0/0	15	106	0/1	14	93	0/1	77
NCOR1	OAR11:32985653_A/C	missense_variant	546.745516757796	6.42653e-121	Ref	0.759441	82	16	0/1	59	17	0/1	91	26	0/1	72	27	0/1	102	27	0/1	78	31	0/1	101	26	0/1	88	28	0/1	79	22	0/1	86	21	0/1	75	30	0/1	80	27	0/1	74	28	0/1	95	30	0/1	71
CSDE1	OAR1:91268669_G/A	5_prime_UTR_variant	546.537319934	7.13293e-121	Ref	0.780146	68	27	0/1	52	18	0/1	73	17	0/1	63	23	0/1	95	26	0/1	73	18	0/1	66	26	0/1	63	23	0/1	69	12	0/1	72	20	0/1	72	16	0/1	61	17	0/1	94	18	0/1	78	19	0/1	60
UBE2Z	OAR11:37147200_T/A	splice_donor_variant	545.949698365439	9.57417e-121	Ref	0.814554	65	9	0/1	38	15	0/1	71	8	0/1	58	15	0/1	91	21	0/1	43	11	0/1	59	19	0/1	51	15	0/1	40	12	0/1	48	12	0/1	37	19	0/1	66	6	0/1	50	25	0/1	65	6	0/1	63
HADHA	OAR3:33314015_A/T	missense_variant	545.401947709499	1.25968e-120	Ref	0.558851	2496	2023	0/1	1823	1547	0/1	2734	1956	0/1	3071	2263	0/1	1	4664	1/1	2297	2116	0/1	3	3961	1/1	1	4424	1/1	2041	1662	0/1	2	3988	1/1	3090	2117	0/1	2	3204	1/1	5	5329	1/1	1	3947	1/1	2203
NSMF	OAR3:526683_C/G	missense_variant	544.422643101666	2.05733e-120	Ref	0.868981	77	4	0/0	57	9	0/1	113	19	0/1	82	12	0/0	75	12	0/1	85	11	0/1	88	8	0/0	68	12	0/1	85	9	0/0	77	8	0/0	94	13	0/1	81	14	0/1	113	10	0/0	57	10	0/1	73
ADIPOQ	OAR1:198620264_C/T	synonymous_variant	544.388976705261	2.09231e-120	Ref	0.526652	9245	8889	0/1	13529	2	0/0	34	20369	1/1	29	19149	1/1	13323	10576	0/1	7727	6294	0/1	10458	9736	0/1	10573	9756	0/1	9820	8746	0/1	8705	7930	0/1	19	23071	1/1	8137	7419	0/1	22864	19	0/0	10735	9823	0/1	14773
PUF60	OAR9:13923088_C/G	missense_variant	544.286099776214	2.20296e-120	Ref	0.754491	95	26	0/1	61	23	0/1	100	22	0/1	84	26	0/1	96	35	0/1	82	24	0/1	97	37	0/1	96	39	0/1	67	27	0/1	72	26	0/1	95	40	0/1	90	20	0/1	110	30	0/1	80	33	0/1	75
ECHDC3	OAR13:15531113_C/T	3_prime_UTR_variant	540.677335567677	1.34301e-119	Ref	0.738691	195	77	0/1	111	34	0/1	244	1	0/0	174	0	0/0	222	93	0/1	160	1	0/0	195	0	0/0	201	0	0/0	148	46	0/1	182	0	0/0	194	69	0/1	114	41	0/1	211	72	0/1	165	61	0/1	134
RPL7A	OAR3:2559329_T/G	synonymous_variant	540.500666475389	1.46728e-119	Ref	0.53567	6240	5145	0/1	3202	2978	0/1	4393	3666	0/1	6255	5278	0/1	6323	5382	0/1	4401	3775	0/1	6	8411	1/1	5094	4668	0/1	5	6929	1/1	4	7038	1/1	4535	3957	0/1	3807	3401	0/1	13501	5	0/0	9963	1	0/0	4395
BDH1	OAR1:190218496_A/T	3_prime_UTR_variant	538.520508457166	3.95634e-119	Ref	0.858201	40	5	0/1	198	1	0/0	42	16	0/1	134	24	0/1	116	20	0/1	155	18	0/1	46	9	0/1	196	0	0/0	100	0	0/0	175	0	0/0	62	14	0/1	58	6	0/1	165	0	0/0	157	0	0/0	149
GOLPH3	OAR16:41355675_G/T	3_prime_UTR_variant	538.142169070721	4.78191e-119	Ref	0.804896	77	11	0/1	37	8	0/1	66	8	0/0	74	17	0/1	88	24	0/1	73	17	0/1	93	16	0/0	69	15	0/1	59	19	0/1	55	11	0/1	84	17	0/1	49	13	0/1	78	22	0/1	67	13	0/1	56
PHLDA1	OAR3:111905426_G/C	synonymous_variant	535.791765298004	1.55214e-118	Ref	0.769275	69	17	0/1	61	21	0/1	59	23	0/1	87	30	0/1	55	14	0/1	63	18	0/1	98	15	0/1	90	21	0/1	89	29	0/1	43	6	0/1	109	33	0/1	88	28	0/1	74	14	0/1	83	40	0/1	101
C1orf167	OAR12:40027085_C/T	missense_variant	535.749277561152	1.58553e-118	Alt	0.182041	79	270	0/1	55	0	0/0	109	0	0/0	80	230	0/1	182	0	0/0	107	0	0/0	77	0	0/0	62	0	0/0	28	196	0/1	51	0	0/0	97	1	0/0	10	99	0/1	43	0	0/0	18	0	0/0	6
AADAT	OAR2:109981593_A/G	3_prime_UTR_variant	534.314464063753	3.25328e-118	Ref	0.905849	166	22	0/1	124	1	0/0	169	21	0/1	156	7	0/0	153	7	0/0	161	6	0/0	203	10	0/0	124	3	0/0	160	10	0/0	151	5	0/0	201	10	0/0	139	2	0/0	272	9	0/0	122	3	0/0	126
EPHX2	OAR2:38030235_C/G	synonymous_variant	532.591477621128	7.7119e-118	Ref	0.588039	512	358	0/1	486	301	0/1	350	361	0/1	692	433	0/1	708	591	0/1	449	388	0/1	581	375	0/1	725	448	0/1	600	407	0/1	528	374	0/1	372	383	0/1	478	280	0/1	768	446	0/1	579	424	0/1	530
CACNA1I	OAR3:215080479_C/G	splice_region_variant,synonymous_variant	529.867188877287	3.01886e-117	Ref	0.865169	64	9	0/1	28	2	0/1	56	8	0/1	49	5	0/1	58	9	0/1	68	4	0/0	63	13	0/1	37	5	0/1	74	11	0/1	38	10	0/1	96	11	0/1	72	8	0/1	48	1	0/0	51	9	0/1	62
BDH1	OAR1:190218495_A/T	3_prime_UTR_variant	529.20310299726	4.21035e-117	Ref	0.855779	40	5	0/1	200	0	0/0	42	16	0/1	134	24	0/1	116	20	0/1	154	18	0/1	46	9	0/1	195	1	0/0	100	0	0/0	175	0	0/0	62	14	0/1	56	7	0/1	165	0	0/0	158	0	0/0	147
ATAD1	OAR22:9174148_C/T	3_prime_UTR_variant	528.640270547612	5.58169e-117	Ref	0.705882	126	57	0/1	87	23	0/1	94	48	0/1	130	49	0/1	128	49	0/1	120	49	0/1	98	45	0/1	117	53	0/1	87	51	0/1	115	49	0/1	163	58	0/1	104	46	0/1	155	63	0/1	153	52	0/1	83
HBBB	OAR15:47565996_A/T	missense_variant	527.792065193509	8.53687e-117	Ref	0.655597	487	0	0/0	262	149	0/1	570	0	0/0	143	51	0/1	428	0	0/0	52	17	0/1	259	96	0/1	360	176	0/1	590	1	0/0	479	0	0/0	164	118	0/1	321	136	0/1	651	368	0/1	232	121	0/1	577
UBE3A	OAR18:1323473_C/T	3_prime_UTR_variant	527.380865615813	1.04896e-116	Ref	0.848577	196	13	0/0	90	13	0/1	190	0	0/0	162	36	0/1	237	2	0/0	150	36	0/1	141	33	0/1	148	10	0/0	213	2	0/0	155	14	0/1	223	1	0/0	175	2	0/0	176	2	0/0	186	14	0/0	137
MCM7	OAR24:36271420_C/A	missense_variant,splice_region_variant	525.515026583033	2.67108e-116	Ref	0.756572	127	36	0/1	39	15	0/1	81	31	0/1	74	29	0/1	120	31	0/1	94	29	0/1	76	33	0/1	107	33	0/1	57	19	0/1	68	11	0/1	79	29	0/1	59	21	0/1	82	30	0/1	89	25	0/1	57
GPIHBP1	OAR9:14293902_A/C	missense_variant	524.169353221893	5.24144e-116	Ref	0.751773	97	24	0/1	130	1	0/0	77	39	0/1	87	43	0/1	123	57	0/1	110	22	0/1	79	41	0/1	136	15	0/1	99	23	0/1	108	21	0/1	101	38	0/1	180	0	0/0	270	0	0/0	97	51	0/1	124
SRCAP	OAR24:26875671_A/C	3_prime_UTR_variant	524.168202515131	5.24446e-116	Ref	0.823377	47	9	0/1	37	3	0/0	63	9	0/1	54	13	0/1	73	11	0/1	58	12	0/1	51	12	0/1	53	21	0/1	46	10	0/1	42	7	0/1	54	13	0/1	48	11	0/1	66	11	0/1	65	21	0/1	48
RPL19	OAR11:39271228_C/A	synonymous_variant	522.873722513323	1.00306e-115	Ref	0.535714	17331	13	0/0	9002	6	0/0	12218	6	0/0	8924	7543	0/1	8278	7400	0/1	6114	5201	0/1	13917	10	0/0	14934	6	0/0	5201	5039	0/1	6010	5201	0/1	6957	5719	0/1	10530	6	0/0	19165	14	0/0	15156	9	0/0	12115
CDC42EP1	OAR3:213419402_C/A	missense_variant	521.002850032235	2.5607e-115	Ref	0.712046	94	48	0/1	68	16	0/1	97	44	0/1	105	33	0/1	145	78	0/1	156	37	0/1	135	64	0/1	118	42	0/1	91	39	0/1	94	47	0/1	109	54	0/1	105	43	0/1	121	45	0/1	95	41	0/1	100
FAM129A	OAR12:63929601_C/A	3_prime_UTR_variant	520.873854317308	2.73164e-115	Ref	0.804116	60	39	0/1	32	10	0/1	77	10	0/1	73	18	0/1	118	21	0/1	54	23	0/1	57	11	0/1	76	13	0/0	61	21	0/1	78	8	0/1	79	16	0/1	56	15	0/1	59	8	0/0	69	11	0/1	56
ACTN4	OAR14:47648971_T/C	synonymous_variant	520.145552379523	3.93437e-115	Alt	0.310986	0	524	1/1	113	254	0/1	1	504	1/1	0	545	1/1	0	688	1/1	167	366	0/1	138	417	0/1	0	586	1/1	1	443	1/1	174	304	0/1	0	598	1/1	1	510	1/1	162	427	0/1	190	356	0/1	160
HECTD3	OAR1:19426912_T/C	missense_variant	519.432843954148	5.62256e-115	Ref	0.841897	51	6	0/0	43	4	0/1	52	9	0/1	50	9	0/1	59	11	0/1	48	11	0/1	58	7	0/1	78	16	0/1	33	13	0/1	53	9	0/1	54	6	0/1	44	9	0/1	75	17	0/1	51	9	0/1	53
RHBG	OAR1:104927409_C/T	synonymous_variant	517.960623977953	1.17554e-114	Alt	0.274029	0	350	1/1	0	213	1/1	66	158	0/1	70	218	0/1	102	317	0/1	0	339	1/1	140	0	0/0	71	178	0/1	55	160	0/1	68	135	0/1	66	208	0/1	33	69	0/1	2	327	1/1	41	92	0/1	0
STAT5B	OAR11:41808237_T/C	missense_variant	517.061908985581	1.84402e-114	Ref	0.703326	140	59	0/1	86	22	0/1	109	51	0/1	140	73	0/1	160	56	0/1	120	55	0/1	121	62	0/1	131	48	0/1	108	53	0/1	122	46	0/1	108	44	0/1	94	28	0/1	125	54	0/1	112	66	0/1	105
RPS3	OAR15:52781908_T/C	synonymous_variant	515.794958511484	3.47866e-114	Ref	0.541723	4	8579	1/1	5027	4	0/0	7	5490	1/1	4739	3801	0/1	4911	4235	0/1	3556	2967	0/1	4085	3534	0/1	8254	5	0/0	3143	2809	0/1	6710	2	0/0	4	6044	1/1	6255	3	0/0	5514	4862	0/1	8021	7	0/0	3398
C4	OAR20:26514594_A/C	missense_variant	515.762699934869	3.53533e-114	Ref	0.914463	87	1	0/0	63	0	0/0	149	10	0/1	190	13	0/1	124	2	0/0	146	16	0/1	76	2	0/0	136	7	0/0	73	0	0/0	191	10	0/0	80	1	0/0	70	4	0/0	116	3	0/0	125	2	0/0	58
TSC2	OAR24:1597948_A/G	missense_variant,splice_region_variant	515.561045128241	3.91114e-114	Ref	0.78125	76	23	0/1	30	10	0/1	63	27	0/1	57	17	0/1	83	27	0/1	63	17	0/1	79	20	0/1	69	14	0/1	51	12	0/1	70	23	0/1	66	23	0/1	59	16	0/1	76	23	0/1	93	28	0/1	53
CYP2B6	OAR14:49553351_C/G	missense_variant	514.465807908065	6.77004e-114	Alt	0.233236	7	38	0/1	2	86	1/1	21	245	0/1	53	212	0/1	58	166	0/1	147	126	0/1	24	224	0/1	50	113	0/1	7	139	1/1	11	47	0/1	4	50	1/1	3	131	1/1	5	188	1/1	3	35	1/1	7
SLC38A10	OAR11:50636623_G/A	3_prime_UTR_variant	513.123794899526	1.32608e-113	Ref	0.743146	88	32	0/1	69	26	0/1	87	26	0/1	68	32	0/1	100	39	0/1	121	33	0/1	98	42	0/1	94	24	0/1	60	26	0/1	75	30	0/1	74	39	0/1	69	18	0/1	96	22	0/1	91	27	0/1	69
PSMD8	OAR14:47381372_G/A	downstream_gene_variant	512.965120648248	1.4358e-113	Ref	0.851222	47	13	0/2	28	11	0/2	111	0	0/2	37	13	0/2	90	10	0/2	0	16	1/2	47	15	0/2	66	6	0/0	0	10	1/2	35	7	0/2	108	0	0/2	95	1	0/2	0	18	1/2	41	8	0/2	35
GOSR1	OAR11:21201761_T/G	3_prime_UTR_variant	512.326191034346	1.97744e-113	Ref	0.761664	153	0	0/0	88	29	0/1	155	0	0/0	107	31	0/1	115	46	0/1	90	21	0/1	147	0	0/0	122	24	0/1	91	0	0/0	131	42	0/1	134	30	0/1	142	0	0/0	166	0	0/0	143	44	0/1	96
RTN3	OAR21:41355525_G/T	synonymous_variant	511.243420097819	3.4016e-113	Ref	0.897727	330	33	0/0	195	21	0/0	280	23	0/0	314	27	0/0	474	35	0/0	273	29	0/0	331	36	0/1	350	33	0/0	246	24	0/0	306	26	0/0	351	27	0/0	309	21	0/0	359	33	0/0	301	36	0/1	299
EF-1	OAR9:14071447_G/A	synonymous_variant	509.233615810197	9.31018e-113	Ref	0.572144	5035	6	0/0	2929	0	0/0	3712	3	0/0	4757	0	0/0	2927	2536	0/1	2609	1649	0/1	4053	1	0/0	2577	1714	0/1	3003	1	0/0	1886	1351	0/1	3938	0	0/0	3496	2	0/0	5744	0	0/0	1935	1752	0/1	4236
DUSP6	OAR3:125588632_G/T	missense_variant	508.922156032804	1.08824e-112	Alt	0.180952	10	64	0/1	10	34	0/1	19	52	0/1	10	46	0/1	11	62	0/1	8	41	0/1	10	66	0/1	13	48	0/1	9	46	0/1	15	50	0/1	16	56	0/1	12	60	0/1	10	60	0/1	15	66	0/1	7
TMEM123	OAR15:5806586_G/A	missense_variant	508.367304625121	1.43696e-112	Alt	0.254698	26	87	0/1	22	50	0/1	22	93	0/1	27	57	0/1	37	110	0/1	31	75	0/1	38	99	0/1	31	99	0/1	18	69	0/1	24	67	0/1	23	85	0/1	20	80	0/1	33	93	0/1	30	102	0/1	22
C1orf167	OAR12:40027111_C/A	synonymous_variant	507.019694002071	2.82259e-112	Ref	0.744933	275	71	0/1	49	10	0/1	79	19	0/1	233	75	0/1	102	69	0/1	52	53	0/1	62	19	0/1	9	45	0/1	194	24	0/1	8	33	0/1	70	24	0/1	96	9	0/1	0	37	1/1	8	5	0/1	141
SAFB2	OAR5:16292864_G/A	missense_variant	506.939435593162	2.93839e-112	Ref	0.700489	105	61	0/1	88	34	0/1	124	62	0/1	125	47	0/1	147	57	0/1	109	68	0/1	133	58	0/1	127	44	0/1	88	41	0/1	101	37	0/1	143	55	0/1	124	34	0/1	110	76	0/1	132	70	0/1	93
SRCAP	OAR24:26875674_C/G	3_prime_UTR_variant	506.654002852683	3.3901e-112	Ref	0.836595	54	8	0/1	39	3	0/0	66	9	0/1	59	10	0/1	79	10	0/1	60	10	0/0	56	12	0/1	62	20	0/1	51	10	0/1	44	7	0/1	57	13	0/1	50	10	0/1	74	10	0/1	70	21	0/1	51
CAST	OAR5:93483775_C/A	3_prime_UTR_variant	506.378780368357	3.89129e-112	Ref	0.825889	88	19	0/1	59	9	0/1	169	0	0/0	94	18	0/1	72	19	0/1	51	17	0/1	100	12	0/1	93	21	0/1	74	12	0/1	127	0	0/0	67	12	0/1	203	0	0/0	80	17	0/1	59	27	0/1	127
LETM1	OAR6:116107024_G/T	3_prime_UTR_variant	503.637560965588	1.53644e-111	Alt	0.267322	30	75	0/1	30	69	0/1	26	54	0/1	44	103	0/1	42	104	0/1	34	106	0/1	35	97	0/1	31	117	0/1	19	74	0/1	24	92	0/1	50	113	0/1	16	67	0/1	40	88	0/1	38	96	0/1	40
STAT5B	OAR11:41808226_G/C	synonymous_variant	503.438699435686	1.6974e-111	Ref	0.701191	138	61	0/1	79	24	0/1	109	47	0/1	139	78	0/1	155	60	0/1	127	49	0/1	120	59	0/1	131	49	0/1	110	51	0/1	119	46	0/1	105	44	0/1	92	30	0/1	123	61	0/1	107	67	0/1	104
UBA52	OAR5:4382348_T/C	synonymous_variant	503.070238776621	2.04151e-111	Ref	0.535368	5586	4324	0/1	2754	2263	0/1	3	6804	1/1	10	8855	1/1	7	10114	1/1	7741	8	0/0	5109	4597	0/1	4476	4111	0/1	3593	3475	0/1	3736	3182	0/1	4540	3784	0/1	2	6187	1/1	6533	5626	0/1	4533	3795	0/1	0
C19orf60	OAR5:4379739_A/G	missense_variant	502.382108881504	2.88187e-111	Ref	0.840771	97	3	0/0	75	3	0/0	0	32	1/1	0	45	1/1	0	25	1/1	173	0	0/0	103	25	0/1	141	33	0/1	81	14	0/1	84	11	0/1	93	24	0/1	0	22	1/1	141	10	0/1	114	5	0/0	0
CNNM4	OAR3:103604239_C/G	3_prime_UTR_variant	502.13063532738	3.2688e-111	Ref	0.818739	68	13	0/1	36	9	0/1	49	14	0/1	59	12	0/1	78	21	0/1	62	13	0/1	77	16	0/1	64	5	0/1	48	13	0/1	58	6	0/0	52	9	0/1	45	9	0/1	58	9	0/1	48	14	0/1	52
HBBB	OAR15:47567105_A/G	missense_variant	501.792480641609	3.87226e-111	Ref	0.644882	516	0	0/0	296	144	0/1	665	1	0/0	117	60	0/1	433	0	0/0	52	20	0/1	274	135	0/1	406	185	0/1	617	0	0/0	428	0	0/0	186	99	0/1	336	170	0/1	733	428	0/1	272	127	0/1	627
NCOR1	OAR11:32985656_A/C	missense_variant	501.258867706592	5.05902e-111	Ref	0.751186	81	16	0/1	55	17	0/1	88	26	0/1	72	26	0/1	102	28	0/1	75	32	0/1	96	27	0/1	84	30	0/1	75	23	0/1	81	21	0/1	72	30	0/1	80	26	0/1	72	28	0/1	92	30	0/1	71
UBA52	OAR5:4381690_T/C	synonymous_variant	500.410364518058	7.73897e-111	Ref	0.535913	5356	4224	0/1	2649	2140	0/1	4	6515	1/1	11	8307	1/1	9	9825	1/1	7589	36	0/0	4943	4401	0/1	4326	4146	0/1	3524	3284	0/1	3605	2970	0/1	4384	3706	0/1	8	5877	1/1	6425	5273	0/1	4343	3638	0/1	3
EBP	OARX:53246055_A/G	missense_variant	500.342657978869	8.00599e-111	Ref	0.859107	30	7	0/1	46	2	0/0	47	5	0/1	54	9	0/1	52	7	0/1	71	6	0/0	54	6	0/1	68	3	0/0	72	9	0/1	41	12	0/1	56	5	0/1	62	13	0/1	79	13	0/1	53	10	0/1	51
MATR3	OAR5:47998067_T/A	5_prime_UTR_variant	498.770964962399	1.75948e-110	Ref	0.698506	204	30	0/1	106	28	0/1	153	33	0/1	91	27	0/1	169	55	0/1	92	31	0/1	59	89	0/1	82	101	0/1	121	41	0/1	95	114	0/1	158	40	0/1	104	20	0/1	149	42	0/1	78	102	0/1	91
COX4I1	OAR14:11253887_T/C	synonymous_variant	498.561346794479	1.95431e-110	Ref	0.520309	9267	8619	0/1	5789	5155	0/1	7477	7052	0/1	9662	9047	0/1	12423	10934	0/1	8750	7970	0/1	9361	8702	0/1	9162	8809	0/1	6636	6013	0/1	7652	7124	0/1	8405	7740	0/1	7466	6714	0/1	12645	11380	0/1	9675	9012	0/1	7319
NDUFV1	OAR21:44747961_T/C	synonymous_variant	497.607067426143	3.15229e-110	Alt	0.429967	3	2398	1/1	715	981	0/1	3	2492	1/1	1173	1568	0/1	1278	1563	0/1	2	2652	1/1	1018	1390	0/1	1247	1527	0/1	3	2511	1/1	958	1213	0/1	3	3032	1/1	806	1136	0/1	5	3970	1/1	2069	2	0/0	815
TSPAN4	OAR21:48994137_G/A	intron_variant,non_coding_transcript_variant	497.059866315019	4.14656e-110	Alt	0.169068	13	64	0/1	4	21	0/1	9	60	0/1	12	48	0/1	10	45	0/1	9	34	0/1	16	53	0/1	10	62	0/1	11	48	0/1	8	55	0/1	7	56	0/1	10	26	0/1	8	76	0/1	8	41	0/1	9
NFIX	OAR5:10629992_G/A	synonymous_variant	496.37761398403	5.83625e-110	Alt	0.248397	31	92	0/1	11	50	0/1	26	91	0/1	23	75	0/1	24	96	0/1	19	83	0/1	36	84	0/1	26	51	0/1	12	52	0/1	31	98	0/1	27	82	0/1	31	60	0/1	19	72	0/1	30	103	0/1	25
HSL	OAR14:49948852_G/A	missense_variant	494.903302099294	1.22158e-109	Ref	0.579766	1203	887	0/1	2	1101	1/1	1086	767	0/1	1274	848	0/1	1118	877	0/1	2	1483	1/1	0	1387	1/1	989	675	0/1	714	618	0/1	995	686	0/1	2158	0	0/0	1	1195	1/1	1	1694	1/1	1085	707	0/1	909
PSMD11	OAR11:17340419_C/T	3_prime_UTR_variant	492.816627192238	3.47496e-109	Ref	0.887656	76	1	0/0	47	3	0/0	65	13	0/1	67	4	0/0	98	13	0/0	76	5	0/0	88	11	0/1	74	8	0/1	74	10	0/0	67	7	0/1	96	17	0/1	68	7	0/1	97	3	0/0	58	8	0/0	61
STAT5B	OAR11:41808241_A/G	synonymous_variant	491.727391703698	5.99726e-109	Ref	0.700033	133	56	0/1	82	23	0/1	109	51	0/1	137	73	0/1	156	55	0/1	118	55	0/1	119	62	0/1	129	46	0/1	107	54	0/1	120	46	0/1	105	43	0/1	94	28	0/1	122	54	0/1	110	67	0/1	101
HBBB	OAR15:47565997_A/C	missense_variant	491.17476416452	7.91038e-109	Ref	0.650648	482	0	0/0	260	149	0/1	566	0	0/0	142	51	0/1	425	1	0/0	51	18	0/1	251	99	0/1	354	178	0/1	584	0	0/0	474	0	0/0	160	119	0/1	317	138	0/1	640	371	0/1	230	123	0/1	563
EPAS1	OAR3:77888532_A/T	missense_variant	490.976330484983	8.73724e-109	Ref	0.877953	322	0	0/0	152	20	0/1	248	0	0/0	176	14	0/0	293	1	0/0	176	21	0/1	228	23	0/0	204	0	0/0	149	23	0/1	228	0	0/0	251	0	0/0	192	29	0/1	209	16	0/0	230	1	0/0	166
C1orf167	OAR12:40023279_G/A	missense_variant	488.286666483822	3.36214e-108	Alt	0.257301	154	370	0/1	159	1	0/0	277	0	0/0	152	346	0/1	371	0	0/0	342	0	0/0	239	0	0/0	158	0	0/0	61	194	0/1	153	0	0/0	281	0	0/0	44	143	0/1	118	0	0/0	116	0	0/0	57
METTL12	OAR21:40391170_A/T	intron_variant,non_coding_transcript_variant	486.9292856553	6.63695e-108	Alt	0.216292	23	63	0/1	7	24	0/1	12	40	0/1	17	53	0/1	18	102	0/1	21	69	0/1	23	73	0/1	15	56	0/1	12	35	0/1	13	55	0/1	14	66	0/1	11	55	0/1	25	111	0/1	14	74	0/1	11
ATAD1	OAR22:9174150_T/C	3_prime_UTR_variant	485.23223552383	1.55322e-107	Ref	0.698007	121	59	0/1	86	24	0/1	95	47	0/1	131	47	0/1	128	49	0/1	114	53	0/1	98	46	0/1	111	54	0/1	88	51	0/1	117	48	0/1	159	62	0/1	103	47	0/1	152	64	0/1	149	54	0/1	79
PFKL	OAR1:262431665_G/A	3_prime_UTR_variant	485.013265228079	1.73333e-107	Ref	0.788055	479	2	0/0	36	21	0/1	152	0	0/0	334	0	0/0	379	0	0/0	591	0	0/0	545	0	0/0	200	0	0/0	314	42	0/1	0	79	1/1	182	0	0/0	358	0	0/0	462	50	0/1	193	0	0/0	22
EGLN3	OAR18:43322292_A/C	missense_variant	483.866826253657	3.07849e-107	Ref	0.888102	78	10	0/0	91	11	0/0	116	14	0/1	144	9	0/0	163	23	0/0	130	11	0/0	141	11	0/0	139	18	0/1	86	10	0/1	117	17	0/1	135	16	0/0	70	9	0/1	158	19	0/0	136	14	0/0	103
SAR1A	OAR25:26189921_A/G	upstream_gene_variant	483.682848149328	3.37575e-107	Ref	0.840336	55	19	0/1	58	4	0/0	64	7	0/1	55	8	0/1	78	7	0/0	59	10	0/1	70	11	0/1	58	11	0/1	45	14	0/1	57	5	0/1	58	10	0/1	57	15	0/1	73	16	0/1	55	11	0/1	48
PHLDA1	OAR3:111905421_G/T	missense_variant	483.4689611256	3.7576e-107	Alt	0.24877	19	70	0/1	23	62	0/1	29	56	0/1	34	93	0/1	17	52	0/1	18	67	0/1	16	96	0/1	22	89	0/1	30	89	0/1	9	40	0/1	36	121	0/1	31	92	0/1	17	72	0/1	44	86	0/1	33
FAH	OAR18:25140652_C/T	synonymous_variant	481.587339207545	9.64591e-107	Ref	0.634821	0	443	1/1	128	93	0/1	308	176	0/1	307	146	0/1	349	145	0/1	309	160	0/1	0	373	1/1	282	188	0/1	168	147	0/1	293	196	0/1	262	198	0/1	211	99	0/1	335	164	0/1	334	176	0/1	0
ANKZF1	OAR2:220161916_A/T	missense_variant	481.089195406698	1.23805e-106	Ref	0.727273	93	30	0/1	45	20	0/1	70	32	0/1	130	43	0/1	112	33	0/1	97	42	0/1	89	38	0/1	85	23	0/1	71	30	0/1	80	33	0/1	91	37	0/1	97	26	0/1	98	49	0/1	101	36	0/1	93
DNTTIP2	OAR1:70225904_T/G	synonymous_variant	479.02647771722	3.48001e-106	Ref	0.818934	99	16	0/1	40	8	0/1	70	10	0/1	76	11	0/0	80	19	0/1	59	6	0/1	68	5	0/0	50	12	0/1	45	10	0/1	57	21	0/1	55	14	0/1	34	5	0/0	59	14	0/1	65	22	0/1	49
WNK1	OAR3:211685113_T/C	missense_variant	476.43880725888	1.2725e-105	Ref	0.744748	70	18	0/1	65	12	0/1	68	35	0/1	70	21	0/1	90	37	0/1	63	28	0/1	108	27	0/1	92	46	0/1	53	15	0/1	73	27	0/1	87	29	0/1	66	34	0/1	76	20	0/1	106	39	0/1	73
TNXB	OAR20:26426336_A/G	missense_variant	474.909987445076	2.73736e-105	Ref	0.849829	47	5	0/1	35	2	0/0	36	7	0/1	53	15	0/1	65	1	0/0	35	6	0/1	97	9	0/1	66	9	0/1	35	6	0/1	70	6	0/1	39	11	0/1	51	15	0/1	40	12	0/1	48	9	0/1	53
ATP9A	OAR13:78960443_T/G	3_prime_UTR_variant	474.027361896797	4.25984e-105	Ref	0.828063	88	1	0/0	61	4	0/0	84	0	0/0	83	11	0/1	87	25	0/1	53	10	0/1	95	0	0/0	77	0	0/0	83	13	0/1	74	10	0/1	94	18	0/1	90	1	0/0	107	26	0/1	87	25	0/1	62
EGLN3	OAR18:43322294_A/G	missense_variant	474.013754831749	4.28898e-105	Ref	0.885877	77	10	0/0	90	11	0/0	114	14	0/1	143	9	0/0	162	23	0/0	130	11	0/0	142	10	0/0	138	18	0/1	85	10	0/1	115	17	0/1	134	17	0/0	70	10	0/1	158	19	0/0	134	14	0/0	100
SIK2	OAR15:21485368_T/C	missense_variant	473.822682636097	4.71989e-105	Ref	0.779094	53	16	0/1	41	10	0/1	66	11	0/1	47	19	0/1	69	23	0/1	47	15	0/1	87	24	0/1	50	14	0/1	68	31	0/1	60	20	0/1	91	23	0/1	59	10	0/1	81	25	0/1	72	20	0/1	39
MINK1	OAR11:26119579_G/T	missense_variant	473.141990855883	6.63825e-105	Ref	0.843373	51	13	0/1	46	7	0/1	51	9	0/1	44	14	0/1	65	11	0/1	46	7	0/1	54	7	0/0	75	14	0/1	58	10	0/1	54	11	0/1	59	6	0/0	46	8	0/1	59	7	0/1	52	11	0/1	38
TRNT1	OAR19:23027702_G/T	3_prime_UTR_variant	473.095318168713	6.79531e-105	Ref	0.881616	152	18	0/0	97	15	0/1	131	13	0/1	156	0	0/0	140	20	0/0	152	1	0/0	132	20	0/1	126	0	0/0	125	19	0/1	153	1	0/0	129	0	0/0	142	1	0/0	185	13	0/0	148	18	0/1	101
SAR1A	OAR25:26189919_G/A	upstream_gene_variant	472.758291748049	8.04541e-105	Ref	0.830645	53	19	0/1	55	5	0/1	63	7	0/1	51	8	0/1	75	8	0/0	58	10	0/1	66	12	0/1	54	13	0/1	45	14	0/1	55	7	0/1	54	11	0/1	54	18	0/1	70	16	0/1	56	10	0/1	44
NFIX	OAR5:10629989_C/T	synonymous_variant	471.534777097568	1.48522e-104	Alt	0.250963	29	88	0/1	12	47	0/1	24	89	0/1	22	74	0/1	21	90	0/1	18	82	0/1	37	80	0/1	24	50	0/1	12	51	0/1	28	94	0/1	26	81	0/1	31	58	0/1	20	71	0/1	32	99	0/1	27
PFKL	OAR1:262422680_C/T	synonymous_variant	469.110608194656	5.00388e-104	Ref	0.634921	689	237	0/1	46	79	0/1	121	191	0/1	324	253	0/1	341	356	0/1	704	288	0/1	731	237	0/1	195	156	0/1	782	0	0/0	152	0	0/0	130	174	0/1	571	172	0/1	970	0	0/0	188	180	0/1	119
CSRP2	OAR3:112605540_G/A	synonymous_variant	468.423208332562	7.06141e-104	Ref	0.697635	364	182	0/1	439	0	0/0	569	1	0/0	422	175	0/1	854	1	0/0	703	0	0/0	698	0	0/0	681	1	0/0	499	0	0/0	567	1	0/0	424	181	0/1	570	1	0/0	1045	0	0/0	418	181	0/1	697
CYP2B6	OAR14:49559185_C/A	missense_variant	468.246341498847	7.71577e-104	Alt	0.213701	8	37	0/1	5	24	0/1	25	141	0/1	42	101	0/1	35	91	0/1	88	72	0/1	15	128	0/1	21	62	0/1	8	79	0/1	7	28	0/1	4	28	0/1	6	67	0/1	0	85	1/1	3	13	0/1	9
RPL28	OAR14:59372053_G/A	splice_region_variant,synonymous_variant	467.424872058793	1.1645e-103	Alt	0.450784	1709	2378	0/1	9	2424	1/1	1100	1570	0/1	1589	2121	0/1	2313	2590	0/1	2047	1698	0/1	1471	1764	0/1	1519	2141	0/1	1101	1421	0/1	962	1436	0/1	1323	1800	0/1	1478	1484	0/1	1868	2487	0/1	1333	1860	0/1	1899
RBMX	OARX:93218942_G/T	synonymous_variant	466.460839890933	1.88765e-103	Ref	0.771333	131	85	0/1	334	0	0/0	418	0	0/0	172	50	0/1	182	80	0/1	440	0	0/0	527	1	0/0	459	0	0/0	393	0	0/0	444	0	0/0	490	1	0/0	327	0	0/0	465	0	0/0	471	0	0/0	149
TRPC4AP	OAR13:63863508_G/T	missense_variant	466.196380123686	2.15512e-103	Ref	0.795984	65	18	0/1	42	8	0/1	49	15	0/1	65	12	0/1	43	23	0/1	63	16	0/1	56	8	0/1	50	13	0/1	58	12	0/1	55	13	0/1	48	14	0/1	65	11	0/1	74	19	0/1	55	14	0/1	42
IGF2R	OAR8:82922077_T/C	synonymous_variant	465.8809285812	2.52416e-103	Ref	0.866925	0	102	1/1	51	7	0/1	0	80	1/1	1	73	1/1	0	95	1/1	78	14	0/1	0	99	1/1	0	88	1/1	57	12	0/1	94	19	0/1	1	80	1/1	0	74	1/1	73	17	0/1	94	9	0/1	0
THRAP3	OAR1:10939880_C/T	upstream_gene_variant	465.441723835198	3.14552e-103	Ref	0.850642	163	18	0/0	47	13	0/1	120	26	0/1	166	12	0/0	183	19	0/0	143	17	0/0	81	25	0/1	140	14	0/1	116	9	0/0	145	18	0/1	110	17	0/1	143	10	0/0	163	10	0/0	133	17	0/0	86
PKD1	OAR24:1609915_C/T	missense_variant,splice_region_variant	464.126005800735	6.08149e-103	Ref	0.803404	58	18	0/1	25	15	0/1	39	16	0/1	64	14	0/1	79	16	0/1	56	14	0/1	77	13	0/1	52	17	0/1	52	12	0/1	54	14	0/1	58	10	0/0	72	10	0/1	54	11	0/1	49	8	0/1	39
CPT1B	OAR3:224098638_T/G	splice_region_variant,synonymous_variant	464.112839644255	6.12174e-103	Ref	0.881935	74	11	0/1	57	6	0/1	65	8	0/0	96	11	0/1	104	12	0/0	85	7	0/0	75	9	0/1	92	8	0/0	76	4	0/0	67	7	0/0	62	5	0/0	58	5	0/0	76	10	0/1	69	9	0/0	63
EIF3A	OAR22:38203664_C/T	missense_variant	460.104695770696	4.5615e-102	Ref	0.880512	305	9	0/0	248	0	0/0	150	19	0/1	322	9	0/0	185	17	0/1	131	32	0/1	270	9	0/0	345	0	0/0	256	14	0/0	354	0	0/0	267	7	0/0	242	9	0/0	286	11	0/0	236	9	0/0	238
ADCK3	OAR12:28123253_G/A	synonymous_variant	459.892485825554	5.07327e-102	Ref	0.91222	716	35	0/0	222	25	0/1	484	17	0/0	626	48	0/0	650	40	0/0	556	36	0/0	366	21	0/0	536	27	0/0	408	25	0/0	506	25	0/0	368	28	0/0	308	26	0/1	444	27	0/0	433	32	0/0	396
C1orf167	OAR12:40024624_C/T	missense_variant	457.844829957547	1.41545e-101	Alt	0.285119	173	380	0/1	209	1	0/0	355	1	0/0	260	356	0/1	419	0	0/0	333	3	0/0	249	0	0/0	173	0	0/0	69	274	0/1	194	0	0/0	303	1	0/0	41	144	0/1	143	0	0/0	119	0	0/0	63
TNXB	OAR20:26426339_A/G	missense_variant	457.625130781273	1.58018e-101	Ref	0.817317	38	10	0/1	36	3	0/1	33	9	0/1	54	15	0/1	65	5	0/1	35	6	0/1	94	14	0/1	62	12	0/1	33	9	0/1	70	8	0/1	38	12	0/1	50	17	0/1	38	14	0/1	43	16	0/1	47
KIAA0754	OAR1:13830942_G/T	synonymous_variant	456.822434486461	2.3626e-101	Ref	0.835853	57	12	0/1	31	6	0/1	38	13	0/1	59	11	0/1	53	10	0/1	56	10	0/1	32	10	0/1	48	8	0/1	42	3	0/0	46	6	0/1	42	16	0/1	25	8	0/1	57	9	0/1	58	9	0/1	36
HECTD3	OAR1:19426911_G/C	missense_variant	456.32640717193	3.02925e-101	Ref	0.837336	51	6	0/0	45	4	0/0	52	9	0/1	50	10	0/1	62	11	0/1	48	11	0/1	58	7	0/0	81	16	0/1	33	13	0/1	54	9	0/1	56	6	0/1	44	9	0/1	77	16	0/1	53	9	0/1	53
MLXIPL	OAR24:33555169_G/A	missense_variant	456.216424834139	3.20088e-101	Alt	0.0948419	12	127	0/1	7	102	1/1	8	140	1/1	12	220	1/1	12	147	0/1	11	123	1/1	9	150	1/1	7	122	1/1	11	126	1/1	7	123	1/1	5	172	1/1	14	122	0/1	12	174	1/1	19	148	0/1	9
TRPC4AP	OAR13:63863509_C/T	synonymous_variant	455.467004459993	4.65972e-101	Alt	0.207532	18	65	0/1	9	41	0/1	15	49	0/1	12	65	0/1	23	43	0/1	16	63	0/1	8	56	0/1	13	50	0/1	12	58	0/1	14	55	0/1	14	48	0/1	11	65	0/1	19	74	0/1	14	55	0/1	11
EBP	OARX:53246150_C/T	missense_variant,splice_region_variant	455.082800648729	5.64899e-101	Ref	0.853837	28	9	0/1	48	14	0/1	54	7	0/1	60	10	0/1	59	7	0/1	55	7	0/1	69	4	0/0	68	2	0/0	76	4	0/0	31	10	0/1	82	9	0/1	61	2	0/0	84	12	0/1	73	9	0/1	52
TMEM143	OAR14:54096733_G/T	missense_variant,splice_region_variant	454.552378235294	7.36891e-101	Ref	0.827515	43	9	0/1	30	3	0/1	47	10	0/1	55	12	0/1	58	16	0/1	37	9	0/1	55	3	0/0	71	15	0/1	39	7	0/1	43	5	0/1	33	10	0/1	54	8	0/1	67	16	0/1	60	13	0/1	34
ESRRA	OAR21:41915950_G/C	synonymous_variant	454.041324499576	9.51963e-101	Alt	0.281031	39	76	0/1	21	53	0/1	45	76	0/1	39	121	0/1	32	152	0/1	28	107	0/1	42	103	0/1	33	103	0/1	27	85	0/1	37	69	0/1	46	87	0/1	37	76	0/1	31	121	0/1	38	99	0/1	39
MAP4K4	OAR3:99799057_C/G	missense_variant	454.000444750237	9.71665e-101	Ref	0.758005	81	26	0/1	36	12	0/1	68	15	0/1	73	20	0/1	91	22	0/1	66	14	0/1	72	26	0/1	77	21	0/1	45	19	0/1	82	25	0/1	64	23	0/1	58	18	0/1	68	23	0/1	70	25	0/1	62
CYP2B6	OAR14:49551604_A/G	synonymous_variant	453.140140545434	1.49534e-100	Alt	0.280825	25	56	0/1	7	71	0/1	32	259	0/1	83	186	0/1	100	192	0/1	227	107	0/1	35	223	0/1	45	118	0/1	8	150	1/1	23	52	0/1	7	57	0/1	16	137	0/1	7	184	1/1	7	31	0/1	11
SIK2	OAR15:21485366_G/T	missense_variant	452.188505962363	2.40901e-100	Ref	0.776034	51	16	0/1	39	10	0/1	63	11	0/1	47	18	0/1	66	24	0/1	45	16	0/1	82	25	0/1	50	14	0/1	64	31	0/1	59	21	0/1	90	23	0/1	58	8	0/1	77	25	0/1	72	18	0/1	37
PSMD8	OAR14:47381374_C/A	downstream_gene_variant	452.183651564491	2.41488e-100	Ref	0.847239	100	14	0/1	69	12	0/1	131	0	0/0	93	13	0/1	129	9	0/0	27	16	0/1	83	16	0/1	70	6	0/0	18	10	0/1	69	7	0/1	128	0	0/0	117	0	0/0	35	17	0/1	87	8	0/1	81
HOXA5	OAR4:68891649_C/G	synonymous_variant	450.50090986664	5.61182e-100	Ref	0.789683	83	16	0/1	58	10	0/1	58	12	0/0	68	9	0/0	77	21	0/1	58	21	0/1	72	24	0/1	62	17	0/1	49	17	0/1	70	25	0/1	62	14	0/1	36	17	0/1	73	17	0/1	67	13	0/1	50
EPB42	OAR7:35461427_A/G	3_prime_UTR_variant	449.432092541379	9.58756e-100	Ref	0.84271	51	11	0/1	29	5	0/1	32	11	0/1	49	2	0/0	71	3	0/0	57	12	0/1	71	5	0/0	54	4	0/1	52	9	0/1	51	13	0/1	56	10	0/1	44	11	0/1	53	5	0/1	58	13	0/1	53
ATXN2L	OAR24:25984342_G/A	synonymous_variant	448.226666284954	1.75406e-99	Alt	0.152844	20	92	0/1	6	51	0/1	3	81	1/1	11	65	0/1	6	117	1/1	9	79	0/1	9	91	1/1	21	81	0/1	6	71	1/1	6	67	1/1	20	87	0/1	8	62	1/1	4	76	1/1	20	86	0/1	10
RPL7A	OAR3:2557599_C/T	synonymous_variant	447.984796302975	1.98008e-99	Ref	0.545089	7055	5	0/0	1962	1678	0/1	2548	1993	0/1	3667	3158	0/1	3594	3091	0/1	2717	2172	0/1	11	4966	1/1	2962	2488	0/1	9	4101	1/1	14	3945	1/1	2832	2224	0/1	2256	1968	0/1	8221	4	0/0	5719	3	0/0	2671
TUBB2A	OAR20:49441578_C/G	synonymous_variant	447.843067981936	2.12582e-99	Ref	0.701493	82	53	0/1	76	46	0/1	78	35	0/1	111	30	0/1	129	62	0/1	100	28	0/1	127	53	0/1	97	61	0/1	69	31	0/1	81	20	0/1	151	49	0/1	110	58	0/1	107	69	0/1	156	53	0/1	100
COQ6	OAR7:82268622_C/G	synonymous_variant	447.32729432049	2.7528e-99	Ref	0.670839	185	94	0/1	155	75	0/1	189	110	0/1	260	107	0/1	0	344	1/1	176	89	0/1	218	101	0/1	241	124	0/1	387	0	0/0	152	96	0/1	269	123	0/1	366	0	0/0	333	117	0/1	187	86	0/1	154
CYP2B6	OAR14:49553054_T/C	missense_variant	444.727148499267	1.01309e-98	Alt	0.266565	16	55	0/1	5	71	1/1	24	232	0/1	76	210	0/1	87	181	0/1	180	94	0/1	28	230	0/1	42	126	0/1	6	174	1/1	24	43	0/1	6	58	1/1	11	102	0/1	7	178	1/1	7	30	0/1	4
SLC35C2	OAR13:74625462_G/A	missense_variant	444.401197807642	1.19285e-98	Ref	0.852035	73	9	0/1	32	7	0/1	83	20	0/1	86	7	0/0	86	3	0/0	63	9	0/0	90	16	0/1	73	15	0/1	62	9	0/0	62	11	0/1	77	12	0/1	50	7	0/0	83	8	0/0	58	9	0/1	68
EIF3A	OAR22:38203662_A/C	synonymous_variant	444.301810853711	1.25377e-98	Ref	0.876437	296	11	0/0	224	1	0/0	147	21	0/1	306	12	0/0	185	17	0/1	129	32	0/1	263	10	0/0	321	3	0/0	239	14	0/0	328	3	0/0	249	11	0/0	231	11	0/0	273	13	0/0	224	11	0/0	224
DTYMK	OAR1:193554_C/G	synonymous_variant	444.145351272299	1.35602e-98	Ref	0.857875	65	10	0/1	27	6	0/1	49	7	0/1	49	12	0/1	81	14	0/1	59	3	0/0	58	9	0/1	63	3	0/0	31	4	0/1	43	8	0/1	48	11	0/1	33	7	0/1	80	11	0/0	51	7	0/1	44
ACSM1	OAR24:18189324_A/G	5_prime_UTR_variant	442.730217921914	2.75581e-98	Ref	0.810507	32	7	0/1	226	0	0/0	0	6	1/1	190	0	0/0	133	35	0/1	21	13	0/1	0	14	1/1	196	38	0/1	142	9	0/0	183	38	0/1	127	37	0/1	112	0	0/0	222	15	0/0	159	17	0/1	13
THRAP3	OAR1:10939887_C/T	upstream_gene_variant	442.057596860221	3.86043e-98	Ref	0.876081	159	12	0/1	45	9	0/1	115	15	0/1	169	4	0/0	185	6	0/0	145	7	0/0	73	23	0/1	130	4	0/0	107	4	0/0	134	13	0/1	100	8	0/0	133	3	0/0	154	10	0/0	132	11	0/0	82
BACE1	OAR15:27464649_C/G	synonymous_variant	440.857118705733	7.04538e-98	Ref	0.748535	151	40	0/1	72	0	0/0	132	42	0/1	140	1	0/0	146	28	0/1	144	41	0/1	50	58	0/1	197	0	0/0	103	38	0/1	169	0	0/0	118	49	0/1	131	0	0/0	130	48	0/1	210	0	0/0	161
TNXB	OAR20:26439562_G/A	missense_variant	440.130644847118	1.01394e-97	Ref	0.744741	67	18	0/1	34	7	0/1	81	22	0/1	96	33	0/1	83	5	0/0	71	34	0/1	101	46	0/1	90	54	0/1	83	28	0/1	87	20	0/1	89	36	0/1	89	29	0/1	85	21	0/1	85	23	0/1	83
KLHL25	OAR18:15752290_C/A	3_prime_UTR_variant	438.871203495364	1.90597e-97	Ref	0.708231	88	40	0/1	55	22	0/1	64	36	0/1	103	46	0/1	143	61	0/1	102	36	0/1	126	58	0/1	91	34	0/1	71	29	0/1	80	32	0/1	126	59	0/1	99	33	0/1	102	45	0/1	103	37	0/1	99
GORASP2	OAR2:137630627_G/A	synonymous_variant	437.565106843758	3.66755e-97	Ref	0.839492	82	17	0/1	47	10	0/1	64	9	0/1	65	9	0/0	90	12	0/0	52	9	0/1	73	5	0/0	88	10	0/0	49	14	0/1	56	7	0/0	61	15	0/1	59	9	0/1	86	16	0/1	77	12	0/1	62
SLC35C2	OAR13:74625463_C/G	synonymous_variant	437.437549464767	3.90965e-97	Ref	0.849568	73	9	0/1	32	7	0/1	83	20	0/1	86	7	0/0	86	3	0/0	63	9	0/0	88	18	0/1	73	15	0/1	62	9	0/0	62	11	0/1	77	12	0/1	49	8	0/0	83	8	0/0	57	9	0/1	69
PKD1	OAR24:1609914_G/T	missense_variant,splice_region_variant	436.743591396181	5.53569e-97	Ref	0.798775	56	18	0/1	25	15	0/1	38	16	0/1	63	14	0/1	76	16	0/1	56	14	0/1	74	13	0/1	47	17	0/1	51	11	0/1	54	14	0/1	55	10	0/0	69	10	0/1	53	11	0/1	48	8	0/1	38
KLHL25	OAR18:15752287_A/G	3_prime_UTR_variant	436.404548319664	6.56088e-97	Alt	0.292295	40	88	0/1	22	55	0/1	36	64	0/1	46	102	0/1	62	143	0/1	36	102	0/1	58	126	0/1	34	90	0/1	29	71	0/1	32	80	0/1	59	125	0/1	34	98	0/1	45	103	0/1	37	103	0/1	39
KLHL25	OAR18:15752289_G/T	3_prime_UTR_variant	436.404548319664	6.56088e-97	Alt	0.292295	40	88	0/1	22	55	0/1	36	64	0/1	46	103	0/1	62	143	0/1	36	102	0/1	58	125	0/1	34	91	0/1	29	71	0/1	32	80	0/1	59	125	0/1	34	98	0/1	45	102	0/1	37	103	0/1	39
IDH1	OAR2:209240158_T/C	3_prime_UTR_variant	435.763802244561	9.04516e-97	Ref	0.551845	4153	1	0/0	3	2823	1/1	2325	1883	0/1	2804	2107	0/1	2635	2009	0/1	4369	4	0/0	4	3690	1/1	2	3671	1/1	1971	1722	0/1	2507	1714	0/1	2252	1729	0/1	1550	1317	0/1	2716	2521	0/1	1	3880	1/1	1848
SCP2	OAR1:27159094_G/A	synonymous_variant	435.604875202524	9.79503e-97	Alt	0.37135	218	441	0/1	388	0	0/0	260	340	0/1	291	624	0/1	308	520	0/1	964	2	0/0	314	1	0/0	576	0	0/0	166	192	0/1	244	455	0/1	488	0	0/0	2	372	1/1	265	383	0/1	252	461	0/1	191
KLHL25	OAR18:15752288_C/G	3_prime_UTR_variant	435.331846716961	1.12313e-96	Ref	0.707416	87	40	0/1	55	22	0/1	64	36	0/1	102	47	0/1	143	62	0/1	102	36	0/1	126	58	0/1	91	34	0/1	71	29	0/1	80	32	0/1	126	59	0/1	98	34	0/1	102	45	0/1	103	37	0/1	99
RHOU	OAR25:62666_A/G	synonymous_variant	434.365574209085	1.82277e-96	Alt	0.323898	187	2	0/0	54	107	0/1	44	170	0/1	107	220	0/1	222	0	0/0	112	241	0/1	115	218	0/1	75	157	0/1	46	200	0/1	181	0	0/0	87	175	0/1	124	130	0/1	216	0	0/0	91	184	0/1	58
NFIX	OAR5:10629986_C/T	synonymous_variant	434.239989759662	1.94118e-96	Alt	0.257224	28	86	0/1	13	47	0/1	26	83	0/1	21	68	0/1	18	83	0/1	20	81	0/1	37	77	0/1	26	47	0/1	10	53	0/1	28	87	0/1	29	79	0/1	31	56	0/1	20	70	0/1	30	96	0/1	25
MATR3	OAR5:47998068_T/A	5_prime_UTR_variant	434.004566966167	2.18426e-96	Ref	0.865385	244	6	0/0	133	1	0/0	186	1	0/0	147	2	0/0	217	7	0/0	189	1	0/0	129	20	0/1	161	25	0/1	164	3	0/0	180	31	0/1	195	4	0/0	124	0	0/0	195	2	0/0	160	22	0/1	108
SCD	OAR22:20421594_G/A	3_prime_UTR_variant	432.568691664375	4.48556e-96	Ref	0.556031	1225	1091	0/1	1327	804	0/1	2930	5	0/0	1399	3	0/0	1390	928	0/1	3	868	1/1	2310	2146	0/1	345	443	0/1	2042	1364	0/1	682	489	0/1	15	4716	1/1	2540	1810	0/1	2969	2134	0/1	3241	3	0/0	4067
KIAA0754	OAR1:13830954_C/T	synonymous_variant	432.129831881924	5.58899e-96	Ref	0.808531	55	16	0/1	30	7	0/1	44	11	0/1	66	16	0/1	50	14	0/1	58	14	0/1	33	14	0/1	47	11	0/1	42	6	0/1	49	7	0/1	54	16	0/1	27	8	0/1	56	12	0/1	60	11	0/1	37
KLHL25	OAR18:15752292_C/T	3_prime_UTR_variant	431.232007056846	8.76481e-96	Ref	0.706918	88	40	0/1	55	22	0/1	64	36	0/1	103	45	0/1	141	62	0/1	99	36	0/1	125	58	0/1	90	34	0/1	71	29	0/1	79	32	0/1	126	59	0/1	98	34	0/1	100	45	0/1	103	37	0/1	99
ACSM1	OAR24:18189323_G/C	5_prime_UTR_variant	430.997686957877	9.85694e-96	Alt	0.147059	39	0	0/0	23	183	0/1	6	0	0/0	189	0	0/0	168	0	0/0	34	0	0/0	14	0	0/0	38	174	0/1	9	124	1/1	37	169	0/1	163	0	0/0	8	91	1/1	15	195	1/1	17	141	0/1	30
DYNLT1	OAR8:81687889_A/C	3_prime_UTR_variant	428.490095148121	3.46354e-95	Ref	0.803506	59	16	0/1	15	3	0/1	53	15	0/1	50	15	0/1	70	14	0/1	53	19	0/1	54	14	0/1	65	12	0/1	36	10	0/1	42	6	0/0	37	11	0/1	46	8	0/1	70	11	0/1	48	20	0/1	58
HDLBP	OAR1:485977_C/T	missense_variant	428.130037777162	4.14846e-95	Ref	0.652655	162	80	0/1	128	63	0/1	119	56	0/1	190	90	0/1	242	119	0/1	192	123	0/1	197	94	0/1	181	95	0/1	114	64	0/1	154	93	0/1	176	105	0/1	130	72	0/1	179	91	0/1	194	108	0/1	153
GOT2	OAR14:25869150_A/G	3_prime_UTR_variant	427.232452685748	6.50502e-95	Ref	0.610345	0	578	1/1	1	489	1/1	416	208	0/1	1	626	1/1	1	743	1/1	531	297	0/1	460	350	0/1	569	334	0/1	385	299	0/1	421	275	0/1	584	352	0/1	1	528	1/1	1	945	1/1	521	324	0/1	392
IGF2R	OAR8:82936815_C/T	synonymous_variant	426.087889798206	1.15443e-94	Alt	0.134454	182	0	0/0	14	70	0/1	155	1	0/0	159	0	0/0	227	0	0/0	20	120	0/1	193	0	0/0	174	0	0/0	132	2	0/0	14	128	0/1	137	0	0/0	142	0	0/0	163	1	0/0	27	135	0/1	124
MMP14	OAR7:21594793_G/A	3_prime_UTR_variant	423.796766017534	3.63952e-94	Ref	0.733655	92	37	0/1	35	11	0/1	70	25	0/1	56	26	0/1	145	48	0/1	66	30	0/1	98	36	0/1	76	36	0/1	76	19	0/1	83	23	0/1	55	25	0/1	59	21	0/1	67	20	0/1	63	17	0/1	53
MCM7	OAR24:36270959_G/C	missense_variant	423.729967723548	3.76342e-94	Alt	0.184584	10	83	0/1	4	38	0/1	11	42	0/1	9	49	0/1	6	75	1/1	12	50	0/1	13	47	0/1	17	43	0/1	9	51	0/1	7	55	0/1	17	46	0/1	14	47	0/1	9	66	0/1	8	54	0/1	4
KLHL25	OAR18:15752293_A/G	3_prime_UTR_variant	423.263789078508	4.7539e-94	Ref	0.705423	86	40	0/1	55	22	0/1	63	36	0/1	103	46	0/1	139	62	0/1	99	36	0/1	125	58	0/1	89	34	0/1	69	29	0/1	79	32	0/1	125	59	0/1	98	34	0/1	100	45	0/1	103	37	0/1	99
SH3GL1	OAR5:17306669_C/A	splice_donor_variant,missense_variant	422.073022531895	8.63438e-94	Ref	0.654022	204	97	0/1	87	60	0/1	161	76	0/1	173	83	0/1	173	95	0/1	134	82	0/1	181	85	0/1	168	94	0/1	139	71	0/1	129	68	0/1	188	91	0/1	149	85	0/1	190	103	0/1	178	91	0/1	138
DMPK	OAR14:52394274_C/T	missense_variant	421.884557443159	9.48969e-94	Ref	0.844913	43	11	0/1	25	5	0/1	45	8	0/1	46	5	0/1	45	14	0/1	35	6	0/1	85	7	0/1	49	12	0/1	36	6	0/1	33	4	0/1	59	12	0/1	46	8	0/1	45	3	0/0	33	6	0/1	30
MAP4K4	OAR3:99799055_G/C	missense_variant	420.21879193001	2.18687e-93	Ref	0.751737	78	26	0/1	35	12	0/1	65	15	0/1	73	20	0/1	87	22	0/1	63	14	0/1	70	26	0/1	76	21	0/1	43	19	0/1	79	25	0/1	58	23	0/1	57	18	0/1	67	23	0/1	67	25	0/1	60
RABGGTB	OAR1:51402756_C/T	synonymous_variant	420.158353073273	2.25413e-93	Ref	0.867626	178	0	0/0	70	12	0/1	72	15	0/1	0	9	1/1	94	16	0/1	76	8	0/1	70	15	0/1	0	7	1/1	69	9	0/1	84	7	0/1	0	29	1/1	144	0	0/0	213	0	0/0	68	10	0/1	116
MCM7	OAR24:36270958_T/C	synonymous_variant	418.81505508661	4.41941e-93	Alt	0.185976	10	82	0/1	4	38	0/1	11	42	0/1	9	49	0/1	6	75	1/1	12	50	0/1	13	46	0/1	17	43	0/1	9	51	0/1	7	55	0/1	17	46	0/1	14	47	0/1	9	66	0/1	8	54	0/1	4
ODC1	OAR3:19476631_A/G	synonymous_variant	418.795593181967	4.46273e-93	Ref	0.618653	404	211	0/1	328	213	0/1	309	249	0/1	529	294	0/1	997	0	0/0	424	288	0/1	388	205	0/1	581	0	0/0	324	214	0/1	474	0	0/0	445	268	0/1	275	169	0/1	455	279	0/1	702	1	0/0	352
ADAM19	OAR5:66430517_C/T	3_prime_UTR_variant	418.654534826607	4.78965e-93	Ref	0.808824	137	22	0/1	37	14	0/1	68	41	0/1	66	0	0/0	77	49	0/1	100	12	0/1	117	0	0/0	79	9	0/0	78	0	0/0	99	0	0/0	88	10	0/1	49	7	0/1	78	8	0/1	68	14	0/1	59
SPARCL1	OAR6:102004213_T/C	synonymous_variant	418.04546357588	6.49945e-93	Ref	0.585213	1	1201	1/1	804	664	0/1	0	1462	1/1	1521	1	0/0	1289	715	0/1	5	1794	1/1	3	1375	1/1	1367	781	0/1	4	1400	1/1	1172	647	0/1	5	1468	1/1	0	1034	1/1	3	1295	1/1	2913	1	0/0	728
CYP2B6	OAR14:49553355_A/G	synonymous_variant	416.609846024721	1.33463e-92	Ref	0.757697	40	7	0/1	97	1	0/0	266	14	0/0	216	54	0/1	175	57	0/1	130	146	0/1	245	19	0/1	126	42	0/1	145	6	0/0	53	10	0/1	56	2	0/0	129	3	0/0	191	4	0/0	36	3	0/0	168
TSPAN9	OAR3:210551378_T/C	3_prime_UTR_variant	415.881014834297	1.9231e-92	Ref	0.822319	57	10	0/1	34	5	0/1	47	4	0/1	39	13	0/1	62	8	0/1	33	11	0/1	49	7	0/1	43	12	0/1	46	7	0/1	32	7	0/1	35	7	0/1	44	10	0/1	27	15	0/1	45	17	0/1	34
DAAM1	OAR7:68564244_G/A	3_prime_UTR_variant	415.521552386571	2.30274e-92	Ref	0.846252	48	8	0/1	27	1	0/0	73	8	0/1	43	7	0/1	57	4	0/0	53	10	0/1	44	14	0/1	48	11	0/1	71	11	0/0	36	3	0/1	54	4	0/0	53	9	0/1	54	15	0/1	58	9	0/1	30
CACNA1I	OAR3:215080566_T/C	synonymous_variant	415.138129150469	2.79064e-92	Ref	0.758086	70	22	0/1	41	7	0/1	66	24	0/1	46	12	0/1	59	31	0/1	76	16	0/1	75	37	0/1	60	16	0/1	63	22	0/1	34	23	0/1	93	30	0/1	65	21	0/1	86	15	0/1	48	10	0/1	65
MAP4K4	OAR3:99799054_A/G	missense_variant	414.520147870066	3.80381e-92	Ref	0.750635	78	26	0/1	34	12	0/1	65	15	0/1	73	20	0/1	87	22	0/1	63	14	0/1	69	26	0/1	76	21	0/1	42	19	0/1	79	25	0/1	57	23	0/1	57	18	0/1	67	23	0/1	66	25	0/1	60
FUOM	OAR22:50750478_G/A	synonymous_variant	414.514723286538	3.81417e-92	Ref	0.633988	363	213	0/1	1	203	1/1	0	237	1/1	257	157	0/1	329	170	0/1	141	98	0/1	356	181	0/1	291	154	0/1	252	139	0/1	241	113	0/1	1	333	1/1	310	149	0/1	0	400	1/1	115	164	0/1	224
HNRNPL	OAR14:47742611_T/G	synonymous_variant	414.380589823546	4.0794e-92	Ref	0.790617	50	14	0/1	42	12	0/1	41	11	0/1	59	20	0/1	68	13	0/1	60	17	0/1	58	18	0/1	56	19	0/1	41	14	0/1	43	9	0/1	55	13	0/1	49	11	0/1	79	14	0/0	62	19	0/1	54
NOSIP	OAR14:55020784_T/A	missense_variant	414.243090025726	4.37045e-92	Alt	0.229042	15	49	0/1	17	36	0/1	15	69	0/1	20	62	0/1	28	94	0/1	17	68	0/1	22	48	0/1	21	72	0/1	11	45	0/1	14	44	0/1	8	64	0/1	17	48	0/1	22	62	0/1	20	52	0/1	15
ADIPOQ	OAR1:198621421_G/A	synonymous_variant	414.10057409713	4.69405e-92	Ref	0.530407	13514	5	0/0	5070	4227	0/1	15433	7	0/0	14403	9	0/0	16169	6	0/0	9586	3	0/0	14571	10	0/0	7315	6658	0/1	5969	5785	0/1	5910	5366	0/1	15983	7	0/0	10550	4	0/0	7576	7023	0/1	7470	6597	0/1	5227
CAP1	OAR1:14440760_A/C	synonymous_variant	414.090500755981	4.71781e-92	Ref	0.719155	177	67	0/1	121	41	0/1	170	67	0/1	269	0	0/0	192	82	0/1	0	111	1/1	217	67	0/1	348	0	0/0	0	120	1/1	163	56	0/1	0	118	1/1	286	0	0/0	394	0	0/0	150	81	0/1	144
HBBB	OAR15:47567133_C/G	missense_variant	412.477131152842	1.05906e-91	Ref	0.634116	516	1	0/0	300	153	0/1	664	0	0/0	107	50	0/1	404	0	0/0	55	20	0/1	269	115	0/1	379	199	0/1	578	1	0/0	394	0	0/0	162	82	0/1	341	182	0/1	682	410	0/1	242	148	0/1	620
TNXB	OAR20:26426361_T/C	missense_variant	412.188616795275	1.22384e-91	Ref	0.802669	53	8	0/1	36	4	0/1	35	10	0/1	54	18	0/1	83	3	0/0	39	11	0/1	116	11	0/1	67	18	0/1	35	13	0/1	71	7	0/1	43	16	0/1	51	19	0/1	50	16	0/1	53	15	0/1	53
HAGHL	OAR24:576608_G/A	3_prime_UTR_variant	411.461381379875	1.76207e-91	Ref	0.818085	105	9	0/0	61	0	0/0	97	0	0/0	73	18	0/1	87	19	0/1	89	0	0/0	112	0	0/0	83	18	0/1	64	28	0/1	97	0	0/0	93	23	0/1	80	10	0/1	116	0	0/0	83	15	0/1	63
C1orf167	OAR12:40027131_C/A	missense_variant	410.873102406252	2.36633e-91	Ref	0.729499	273	83	0/1	39	11	0/1	65	24	0/1	228	72	0/1	90	62	0/1	54	51	0/1	59	24	0/1	6	44	0/1	188	22	0/1	7	33	0/1	78	26	0/1	110	7	0/0	0	38	1/1	6	6	0/1	142
MAP4K4	OAR3:99799052_G/C	missense_variant	408.842161584654	6.54876e-91	Ref	0.749522	77	26	0/1	34	12	0/1	64	15	0/1	73	20	0/1	85	22	0/1	63	14	0/1	69	26	0/1	75	21	0/1	42	19	0/1	79	25	0/1	57	23	0/1	57	18	0/1	66	23	0/1	66	25	0/1	60
NCOR1	OAR11:32985664_C/T	missense_variant	407.020866712849	1.6316e-90	Ref	0.730477	75	18	0/1	51	18	0/1	81	28	0/1	70	24	0/1	97	32	0/1	71	31	0/1	93	30	0/1	84	32	0/1	65	23	0/1	76	22	0/1	69	32	0/1	73	29	0/1	71	30	0/1	87	28	0/1	69
RPS3	OAR15:52783167_T/G	splice_region_variant,synonymous_variant	406.764273356006	1.85553e-90	Ref	0.548568	8592	2	0/0	4	3875	1/1	5735	1	0/0	4201	3481	0/1	4530	3833	0/1	6089	7	0/0	6894	1	0/0	5	6334	1/1	5434	1	0/0	6	4755	1/1	6437	5	0/0	6	4615	1/1	4996	4098	0/1	3	6006	1/1	3140
KIAA1522	OAR2:233968497_T/G	splice_region_variant,synonymous_variant	406.688631879162	1.92723e-90	Ref	0.825056	47	6	0/1	22	5	0/1	46	5	0/1	48	9	0/1	57	18	0/1	40	9	0/1	49	10	0/1	41	4	0/1	34	10	0/1	31	12	0/1	42	4	0/1	39	9	0/1	41	6	0/1	54	13	0/1	33
NGLY1	OAR26:38528112_G/A	missense_variant	405.739731655351	3.10091e-90	Ref	0.649753	307	161	0/1	303	0	0/0	1	450	1/1	616	224	0/1	328	452	0/1	0	395	1/1	1	321	1/1	467	180	0/1	135	139	0/1	370	143	0/1	1	326	1/1	137	64	0/1	315	82	0/1	769	0	0/0	297
TUBB2A	OAR20:49442061_G/A	synonymous_variant	405.738676793248	3.10255e-90	Ref	0.724191	88	30	0/1	57	31	0/1	74	23	0/1	61	31	0/1	113	48	0/1	51	21	0/1	104	40	0/1	92	23	0/1	64	18	0/1	45	23	0/1	61	42	0/1	83	27	0/1	97	34	0/1	83	26	0/1	44
CLUH	OAR11:23221574_G/T	missense_variant	405.121868536244	4.22655e-90	Ref	0.675466	125	54	0/1	74	34	0/1	112	40	0/1	146	65	0/1	130	84	0/1	139	70	0/1	131	44	0/1	108	62	0/1	103	55	0/1	112	61	0/1	136	60	0/1	105	54	0/1	142	70	0/1	130	59	0/1	109
NCOR1	OAR11:32985660_G/C	synonymous_variant	403.734613066449	8.4716e-90	Ref	0.725562	78	19	0/1	54	19	0/1	85	30	0/1	71	28	0/1	98	34	0/1	75	32	0/1	94	31	0/1	84	35	0/1	69	24	0/1	79	21	0/1	71	33	0/1	79	29	0/1	72	32	0/1	88	32	0/1	69
NFIX	OAR5:10630082_C/A	synonymous_variant	403.146435138338	1.13763e-89	Alt	0.213668	15	54	0/1	6	42	0/1	11	67	0/1	17	48	0/1	19	63	0/1	11	51	0/1	24	47	0/1	18	26	0/1	9	39	0/1	18	60	0/1	15	61	0/1	9	38	0/1	6	46	0/1	11	60	0/1	16
WNK1	OAR3:211685117_T/C	synonymous_variant	402.837434237244	1.32821e-89	Ref	0.732073	62	18	0/1	63	12	0/1	63	35	0/1	63	23	0/1	87	34	0/1	57	28	0/1	102	27	0/1	84	46	0/1	50	15	0/1	66	25	0/1	80	29	0/1	63	33	0/1	72	21	0/1	97	39	0/1	70
UCP1	OAR17:16851106_G/A	synonymous_variant	402.718580272631	1.40974e-89	Ref	0.536927	11470	12	0/0	5292	5373	0/1	11005	8	0/0	23122	19	0/0	5604	5587	0/1	13977	7	0/0	16019	7	0/0	5678	4736	0/1	14401	5	0/0	4586	4189	0/1	18727	16	0/0	11480	4	0/0	18316	10	0/0	5158	4768	0/1	6488
LAMR1	OAR19:12621707_T/C	synonymous_variant	402.689046095125	1.43076e-89	Ref	0.540492	3763	3019	0/1	4	3407	1/1	2981	2557	0/1	6	5886	1/1	10	7092	1/1	2898	2375	0/1	3122	2789	0/1	3070	2721	0/1	2471	2107	0/1	2373	1946	0/1	2995	2539	0/1	8	4193	1/1	10	8054	1/1	3177	2881	0/1	7
LMCD1	OAR19:17799771_G/A	3_prime_UTR_variant	402.423252341866	1.63466e-89	Ref	0.884808	145	2	0/0	111	5	0/0	123	19	0/1	168	7	0/0	171	4	0/0	182	19	0/1	180	5	0/0	101	8	0/0	146	8	0/0	103	12	0/1	123	13	0/0	114	7	0/0	186	6	0/0	195	6	0/0	157
KIAA1522	OAR2:233968500_C/A	missense_variant	400.506184058904	4.27312e-89	Ref	0.82807	46	7	0/1	22	5	0/1	47	5	0/1	50	8	0/1	59	16	0/1	42	9	0/1	52	9	0/1	42	4	0/0	34	10	0/1	33	12	0/1	44	4	0/1	40	9	0/1	42	6	0/1	55	13	0/1	34
MCM7	OAR24:36271425_C/A	missense_variant,splice_region_variant	399.91648785688	5.74267e-89	Ref	0.73467	113	36	0/1	35	15	0/1	70	31	0/1	64	29	0/1	105	31	0/1	87	29	0/1	67	33	0/1	101	33	0/1	45	19	0/1	62	11	0/1	75	29	0/1	56	21	0/1	68	30	0/1	77	25	0/1	50
GSTP1	OAR21:44694946_T/C	synonymous_variant	398.453906066577	1.19537e-88	Alt	0.287716	40	136	0/1	12	51	0/1	39	92	0/1	37	68	0/1	30	98	0/1	41	75	0/1	45	114	0/1	48	101	0/1	30	89	0/1	31	79	0/1	47	57	0/1	14	80	0/1	40	100	0/1	43	66	0/1	30
MCM7	OAR24:36271424_C/T	missense_variant,splice_region_variant	397.11466757042	2.33906e-88	Ref	0.733945	113	36	0/1	36	15	0/1	70	31	0/1	64	29	0/1	105	31	0/1	86	29	0/1	66	33	0/1	101	33	0/1	45	19	0/1	62	11	0/1	75	29	0/1	56	21	0/1	68	30	0/1	77	25	0/1	50
FLOT1	OAR20:27363650_A/T	3_prime_UTR_variant	396.651603128091	2.95016e-88	Ref	0.898711	484	12	0/0	192	27	0/1	460	0	0/0	384	7	0/0	490	33	0/0	328	1	0/0	518	12	0/0	521	0	0/0	465	1	0/0	334	13	0/0	525	3	0/0	410	0	0/0	517	1	0/0	308	12	0/0	296
MCM7	OAR24:36271428_G/A	missense_variant,splice_region_variant	396.247829443132	3.61197e-88	Ref	0.7348	109	36	0/1	33	15	0/1	68	30	0/1	65	29	0/1	104	30	0/1	87	29	0/1	68	32	0/1	100	33	0/1	45	19	0/1	62	11	0/1	75	28	0/1	56	21	0/1	64	30	0/1	77	25	0/1	50
EPHX2	OAR2:38031924_C/T	synonymous_variant	394.89630780174	7.11151e-88	Ref	0.571244	583	407	0/1	565	357	0/1	416	447	0/1	751	493	0/1	850	660	0/1	470	456	0/1	584	423	0/1	799	525	0/1	644	461	0/1	603	464	0/1	367	457	0/1	473	333	0/1	887	554	0/1	659	483	0/1	562
FAH	OAR18:25140641_C/T	missense_variant	394.520377230583	8.58618e-88	Ref	0.616343	2	512	1/1	132	106	0/1	341	209	0/1	314	164	0/1	376	169	0/1	328	187	0/1	0	442	1/1	303	222	0/1	174	164	0/1	321	225	0/1	275	225	0/1	226	121	0/1	369	191	0/1	357	200	0/1	1
TNXB	OAR20:26426379_T/C	missense_variant	393.73682456852	1.27167e-87	Ref	0.773494	53	15	0/1	39	4	0/1	33	18	0/1	59	20	0/1	66	10	0/1	44	12	0/1	106	17	0/1	63	19	0/1	36	16	0/1	74	9	0/1	42	16	0/1	57	19	0/1	55	19	0/1	52	20	0/1	51
ACTN4	OAR14:47648893_A/G	synonymous_variant	392.715698141343	2.12164e-87	Ref	0.604456	343	158	0/1	186	125	0/1	304	130	0/1	286	224	0/1	403	211	0/1	350	174	0/1	266	260	0/1	380	172	0/1	216	236	0/1	266	153	0/1	287	224	0/1	248	231	0/1	324	238	0/1	311	182	0/1	284
MCM7	OAR24:36271427_T/A	missense_variant,splice_region_variant	392.516259508075	2.34471e-87	Ref	0.733026	110	36	0/1	35	15	0/1	69	31	0/1	64	29	0/1	105	31	0/1	87	29	0/1	67	33	0/1	100	33	0/1	45	19	0/1	62	11	0/1	75	29	0/1	56	21	0/1	67	30	0/1	77	25	0/1	50
PHLDA1	OAR3:111905430_G/T	missense_variant	392.174764304509	2.78248e-87	Ref	0.737157	64	18	0/1	56	21	0/1	54	25	0/1	81	30	0/1	54	15	0/1	59	18	0/1	89	20	0/1	79	27	0/1	86	29	0/1	32	12	0/1	99	35	0/1	82	29	0/1	65	22	0/1	75	40	0/1	96
NFKBIA	OAR18:44535033_C/T	3_prime_UTR_variant	391.833609151585	3.30142e-87	Ref	0.88601	115	13	0/1	67	7	0/0	106	15	0/0	111	16	0/1	98	9	0/0	124	13	0/0	89	6	0/0	103	9	0/1	131	8	0/0	56	5	0/0	68	13	0/1	89	10	0/0	116	15	0/1	106	9	0/0	113
PPIC	OAR5:28255466_C/T	synonymous_variant	391.028400787207	4.94304e-87	Ref	0.747382	124	23	0/1	149	0	0/0	109	43	0/1	129	49	0/1	124	37	0/1	230	0	0/0	250	0	0/0	288	0	0/0	169	0	0/0	254	0	0/0	119	42	0/1	136	57	0/1	153	72	0/1	276	0	0/0	108
TRYPTASE-1	OAR24:953774_A/G	missense_variant	388.576695933523	1.6894e-86	Alt	0.326246	118	236	0/1	0	149	1/1	58	115	0/1	94	174	0/1	110	148	0/1	56	88	0/1	104	305	0/1	0	341	1/1	110	272	0/1	0	225	1/1	66	108	0/1	48	151	0/1	63	177	0/1	0	241	1/1	0
YWHAB	OAR13:72867989_G/A	upstream_gene_variant	387.071740481608	3.59227e-86	Ref	0.840105	635	40	0/0	458	38	0/0	559	42	0/0	765	64	0/0	747	73	0/0	609	37	0/0	641	122	0/1	637	47	0/0	675	48	0/0	539	39	0/0	815	48	0/0	726	49	0/0	868	70	0/0	733	61	0/0	619
ADIPOQ	OAR1:198619879_G/A	3_prime_UTR_variant	385.458516611718	8.06452e-86	Ref	0.52559	17145	7	0/0	7082	5940	0/1	20883	13	0/0	18629	12	0/0	20338	13	0/0	12793	3	0/0	18024	10	0/0	9145	8474	0/1	8263	7961	0/1	7720	7053	0/1	20820	6	0/0	14106	7	0/0	9809	9339	0/1	9366	8553	0/1	7048
STRAP	OAR3:198855996_C/A	5_prime_UTR_variant	385.391580972038	8.33971e-86	Ref	0.651973	130	66	0/1	102	53	0/1	118	70	0/1	164	88	0/1	181	124	0/1	164	82	0/1	153	99	0/1	164	78	0/1	120	70	0/1	137	71	0/1	172	89	0/1	142	76	0/1	169	85	0/1	203	85	0/1	130
MAPKAPK2	OAR12:3779618_G/A	synonymous_variant	384.798425243066	1.12276e-85	Alt	0.160995	12	60	0/1	2	30	1/1	9	51	0/1	5	55	0/1	8	67	1/1	2	40	1/1	10	55	0/1	6	49	0/1	9	35	0/1	5	42	0/1	6	39	0/1	11	25	0/1	6	42	0/1	7	37	0/1	8
GAK	OAR6:116600193_A/T	missense_variant	382.156602711053	4.22122e-85	Ref	0.812569	53	9	0/1	39	9	0/1	47	10	0/1	44	5	0/1	49	10	0/1	41	10	0/1	46	12	0/1	42	12	0/1	32	5	0/1	26	8	0/1	35	11	0/1	38	11	0/1	52	11	0/1	41	11	0/1	31
TUBB2A	OAR20:49442057_A/T	missense_variant	379.974357732	1.2605e-84	Ref	0.720573	85	29	0/1	57	30	0/1	72	24	0/1	59	31	0/1	110	47	0/1	50	21	0/1	103	39	0/1	85	23	0/1	61	18	0/1	41	22	0/1	58	41	0/1	77	24	0/1	89	36	0/1	79	24	0/1	45
CRIPT	OAR7:77168937_C/T	synonymous_variant	376.644625704309	6.69094e-84	Ref	0.764247	100	24	0/1	132	0	0/0	110	29	0/1	85	29	0/1	243	0	0/0	99	24	0/1	114	25	0/1	208	0	0/0	85	27	0/1	179	0	0/0	90	41	0/1	103	23	0/1	110	48	0/1	197	0	0/0	159
SPARCL1	OAR6:102005864_A/G	synonymous_variant	375.799632676877	1.02202e-83	Ref	0.578655	3	1503	1/1	761	721	0/1	3	1905	1/1	1445	2	0/0	1190	782	0/1	1474	745	0/1	3	1777	1/1	1245	1023	0/1	2	1792	1/1	1081	820	0/1	1	1788	1/1	2	1319	1/1	1	1643	1/1	2847	2	0/0	713
NSMF	OAR3:526705_G/A	missense_variant	375.12370716397	1.43425e-83	Ref	0.752857	56	14	0/1	48	11	0/1	90	28	0/1	73	16	0/1	55	27	0/1	62	21	0/1	51	21	0/1	52	18	0/1	58	28	0/1	55	15	0/1	64	14	0/1	63	12	0/1	78	25	0/1	44	18	0/1	50
TUBG2	OAR11:42215489_A/G	synonymous_variant	375.013504479208	1.51572e-83	Ref	0.79898	42	10	0/1	30	7	0/1	31	8	0/1	58	17	0/1	49	19	0/1	25	13	0/1	50	15	0/1	57	4	0/1	29	9	0/1	53	13	0/1	49	18	0/1	35	6	0/1	36	3	0/1	63	14	0/1	54
OAS2	OAR17:61042646_T/C	missense_variant	373.301637771234	3.57547e-83	Alt	0.307157	28	59	0/1	26	51	0/1	39	50	0/1	41	146	0/1	82	163	0/1	25	39	0/1	23	42	0/1	56	120	0/1	23	42	0/1	53	130	0/1	40	70	0/1	29	98	0/1	60	110	0/1	22	85	0/1	21
OAS2	OAR17:61042647_G/T	synonymous_variant	373.293875174557	3.58942e-83	Alt	0.306967	28	59	0/1	26	51	0/1	39	50	0/1	41	145	0/1	81	163	0/1	25	39	0/1	22	42	0/1	56	120	0/1	23	42	0/1	53	129	0/1	41	69	0/1	29	98	0/1	60	110	0/1	22	85	0/1	21
SPARC	OAR5:60406571_G/A	synonymous_variant	373.229577472666	3.707e-83	Ref	0.536078	7944	2	0/0	4521	5	0/0	7447	3	0/0	6938	3	0/0	10150	4	0/0	6185	0	0/0	4637	3787	0/1	3703	3538	0/1	2754	2243	0/1	3222	3139	0/1	4205	3374	0/1	7479	2	0/0	4368	3584	0/1	7583	4	0/0	3332
IDH1	OAR2:209240165_C/T	3_prime_UTR_variant	372.796183690196	4.60664e-83	Ref	0.546953	4280	0	0/0	3	3076	1/1	4723	1	0/0	2887	2250	0/1	2735	2148	0/1	4605	3	0/0	2253	1810	0/1	4	4050	1/1	2031	1799	0/1	2627	1829	0/1	2340	1865	0/1	1631	1420	0/1	2864	2662	0/1	2	4225	1/1	1916
KIAA1522	OAR2:233968495_C/A	missense_variant,splice_region_variant	368.403131909727	4.16758e-82	Ref	0.820823	46	7	0/1	20	5	0/1	44	5	0/1	48	8	0/1	58	16	0/1	39	9	0/1	49	10	0/1	40	4	0/0	34	10	0/1	31	12	0/1	40	4	0/1	38	9	0/1	41	6	0/1	51	13	0/1	33
COL5A1	OAR3:1404196_C/G	missense_variant	367.27351231479	7.34245e-82	Alt	0.164659	4	70	1/1	7	34	0/1	6	54	1/1	9	55	0/1	15	75	0/1	12	41	0/1	3	71	1/1	7	65	0/1	5	53	1/1	10	64	0/1	7	91	1/1	12	87	0/1	14	77	0/1	17	54	0/1	2
PYCRL	OAR9:14052484_C/A	intron_variant,non_coding_transcript_variant	366.876319141033	8.96033e-82	Ref	0.784442	50	16	0/1	31	16	0/1	43	7	0/1	54	15	0/1	73	16	0/1	34	10	0/1	56	15	0/1	37	12	0/1	23	8	0/1	38	9	0/1	68	18	0/1	42	7	0/1	62	20	0/1	44	16	0/1	39
RASIP1	OAR14:54400865_T/C	missense_variant,splice_region_variant	366.585127927632	1.03688e-81	Ref	0.725186	68	27	0/1	51	15	0/1	64	29	0/1	72	27	0/1	91	43	0/1	94	13	0/1	62	20	0/1	63	32	0/1	42	27	0/1	74	30	0/1	59	19	0/1	77	23	0/1	84	29	0/1	76	35	0/1	67
RAPSN	OAR15:75617568_G/T	stop_gained	365.882207480574	1.47495e-81	Alt	0.24359	24	74	0/1	11	41	0/1	29	40	0/1	11	60	0/1	15	69	0/1	31	56	0/1	10	41	0/1	19	58	0/1	15	53	0/1	17	50	0/1	13	44	0/1	23	61	0/1	19	77	0/1	17	61	0/1	12
TEP1	OAR7:23907430_G/A	missense_variant	364.1983252029	3.43104e-81	Ref	0.85626	66	11	0/1	48	3	0/0	72	5	0/1	57	12	0/1	51	9	0/1	75	0	0/0	90	16	0/1	72	8	0/0	59	5	0/0	62	5	0/0	71	6	0/1	55	0	0/0	74	0	0/0	51	3	0/0	43
EEF1G	OAR21:40307316_A/G	synonymous_variant	364.150449763634	3.51439e-81	Ref	0.532783	3061	2779	0/1	1742	1481	0/1	2393	1984	0/1	2737	2527	0/1	3133	2769	0/1	2279	2138	0/1	2784	2431	0/1	2724	2331	0/1	2318	1882	0/1	2185	1872	0/1	2487	2177	0/1	1968	1754	0/1	3541	3112	0/1	2696	2394	0/1	2241
FZD4	OAR21:8044595_A/G	3_prime_UTR_variant	363.940305072476	3.90487e-81	Ref	0.90184	673	0	0/0	365	1	0/0	688	0	0/0	569	51	0/0	791	3	0/0	595	0	0/0	624	0	0/0	428	38	0/0	676	0	0/0	426	45	0/0	578	0	0/0	342	33	0/0	634	0	0/0	622	0	0/0	554
TNXB	OAR20:26439630_T/C	synonymous_variant	363.432215574503	5.03777e-81	Ref	0.710407	44	40	0/1	34	28	0/1	91	27	0/1	115	35	0/1	47	56	0/1	83	23	0/1	125	43	0/1	109	21	0/1	87	12	0/1	110	47	0/1	84	30	0/1	93	32	0/1	76	22	0/1	59	44	0/1	88
NCOR1	OAR11:32985663_G/C	synonymous_variant	363.274040213523	5.45356e-81	Ref	0.717123	75	19	0/1	51	19	0/1	80	30	0/1	71	26	0/1	96	34	0/1	72	32	0/1	93	30	0/1	82	35	0/1	65	25	0/1	77	22	0/1	66	35	0/1	72	30	0/1	69	32	0/1	85	32	0/1	66
COX7A2	OAR14:43974946_T/C	synonymous_variant	362.280169063802	8.97611e-81	Ref	0.912473	263	13	0/0	131	8	0/0	158	16	0/1	327	12	0/0	259	24	0/1	219	7	0/0	227	11	0/0	211	13	0/0	204	13	0/0	196	6	0/0	225	12	0/0	207	7	0/0	303	11	0/0	219	8	0/0	216
C4	OAR20:26510875_T/G	missense_variant	362.070237462514	9.97239e-81	Ref	0.891683	120	7	0/0	55	6	0/1	187	8	0/0	284	21	0/0	157	10	0/0	184	14	0/0	82	1	0/0	140	20	0/1	82	0	0/0	169	9	0/0	137	11	0/0	115	8	0/0	114	7	0/0	137	14	0/1	71
GRB10	OAR4:5293396_C/T	synonymous_variant	361.720402000385	1.18843e-80	Ref	0.776093	123	35	0/1	45	21	0/1	90	26	0/1	1	126	1/1	121	21	0/1	0	171	1/1	95	29	0/1	92	36	0/1	112	37	0/1	2	138	1/1	0	109	1/1	1	101	1/1	0	103	1/1	1	111	1/1	1
CYP2B6	OAR14:49553390_G/T	missense_variant	361.235216141358	1.51573e-80	Alt	0.276278	10	34	0/1	6	78	1/1	25	221	0/1	67	171	0/1	71	163	0/1	172	106	0/1	33	211	0/1	51	108	0/1	8	139	1/1	7	41	0/1	5	48	0/1	3	109	1/1	5	158	1/1	5	34	0/1	9
MTHFR	OAR12:40009504_G/A	synonymous_variant	360.849271013599	1.83932e-80	Ref	0.706686	191	86	0/1	41	22	0/1	130	29	0/1	129	69	0/1	104	70	0/1	104	40	0/1	54	16	0/1	21	36	0/1	87	14	0/1	18	65	0/1	123	30	0/1	86	16	0/1	28	19	0/1	23	17	0/1	77
PRKACA	OAR5:9711291_A/C	intron_variant	358.350525520234	6.43805e-80	Ref	0.727764	272	21	0/0	248	17	0/0	132	63	0/1	128	57	0/1	141	63	0/1	279	17	0/0	346	17	0/0	282	20	0/0	177	48	0/1	130	44	0/1	175	72	0/1	269	17	0/0	345	50	0/0	169	62	0/1	308
EEF1A1	OAR6:77503992_G/A	synonymous_variant	358.155566685351	7.09916e-80	Alt	0.246812	15	68	0/1	12	26	0/1	16	35	0/1	28	81	0/1	19	92	0/1	17	59	0/1	25	56	0/1	14	93	0/1	10	57	1/1	19	52	0/1	24	60	0/1	18	38	0/1	18	44	0/1	23	39	0/1	12
HSPB8	OAR17:55726302_G/C	synonymous_variant	357.710311841605	8.87486e-80	Ref	0.606346	285	185	0/1	102	75	0/1	322	217	0/1	287	174	0/1	412	240	0/1	284	197	0/1	287	203	0/1	294	187	0/1	138	93	0/1	191	109	0/1	305	206	0/1	250	158	0/1	242	167	0/1	251	153	0/1	267
MMP14	OAR7:21594791_C/G	3_prime_UTR_variant	357.59091186598	9.42238e-80	Ref	0.717977	90	38	0/1	32	13	0/1	69	26	0/1	56	26	0/1	138	49	0/1	62	31	0/1	94	37	0/1	73	37	0/1	75	19	0/1	78	24	0/1	50	27	0/1	52	22	0/1	64	22	0/1	61	17	0/1	52
CCBL1	OAR3:7504744_G/C	missense_variant	357.343397467989	1.06674e-79	Ref	0.734615	108	182	0/1	120	23	0/1	204	0	0/0	85	114	0/1	247	22	0/1	167	18	0/1	199	15	0/0	172	10	0/0	183	1	0/0	179	0	0/0	219	0	0/0	156	6	0/0	212	13	0/0	200	26	0/1	142
PHLDA1	OAR3:111905431_G/T	missense_variant	357.231287653071	1.12842e-79	Ref	0.731056	65	17	0/1	51	21	0/1	55	23	0/1	77	30	0/1	51	15	0/1	53	18	0/1	82	20	0/1	76	27	0/1	81	29	0/1	31	12	0/1	98	33	0/1	78	28	0/1	60	22	0/1	73	40	0/1	89
COL5A1	OAR3:1404191_T/C	missense_variant	356.693730544705	1.47749e-79	Alt	0.137705	4	70	1/1	6	35	0/1	2	56	1/1	7	57	1/1	11	80	0/1	10	42	0/1	2	69	1/1	5	66	1/1	5	53	1/1	9	66	0/1	5	92	1/1	10	88	0/1	8	83	0/1	14	57	0/1	2
BTNL9	OAR5:37614232_C/T	synonymous_variant	356.638018765526	1.51934e-79	Ref	0.710974	148	89	0/1	260	0	0/0	191	79	0/1	145	50	0/1	151	61	0/1	0	110	1/1	299	0	0/0	307	1	0/0	174	51	0/1	136	69	0/1	298	0	0/0	174	51	0/1	294	0	0/0	166	68	0/1	95
NSMF	OAR3:526704_A/C	missense_variant	356.256452566898	1.83968e-79	Ref	0.747308	54	15	0/1	48	12	0/1	89	30	0/1	73	16	0/1	53	27	0/1	62	21	0/1	51	21	0/1	51	18	0/1	58	29	0/1	53	15	0/1	63	14	0/1	61	12	0/1	77	26	0/1	44	18	0/1	49
OAS2	OAR17:61042660_A/C	missense_variant	356.011772566239	2.0798e-79	Alt	0.309304	27	53	0/1	30	48	0/1	39	45	0/1	46	146	0/1	85	166	0/1	17	35	0/1	21	46	0/1	59	109	0/1	23	43	0/1	53	131	0/1	34	65	0/1	24	102	0/1	63	106	0/1	23	85	0/1	17
SMARCC2	OAR3:163096499_G/T	downstream_gene_variant	355.626712076417	2.52273e-79	Alt	0.377433	136	259	0/1	92	142	0/1	93	188	0/1	126	196	0/1	137	286	0/1	109	236	0/1	137	225	0/1	123	195	0/1	135	166	0/1	92	163	0/1	113	201	0/1	118	207	0/1	147	282	0/1	130	176	0/1	138
COL5A1	OAR3:1404193_G/C	missense_variant	355.604013778241	2.55161e-79	Alt	0.137931	4	70	1/1	6	35	0/1	3	57	1/1	7	57	1/1	12	79	0/1	10	42	0/1	2	71	1/1	5	67	1/1	5	53	1/1	8	66	0/1	5	92	1/1	10	88	0/1	8	83	0/1	14	57	0/1	2
GOT2	OAR14:25869092_A/G	3_prime_UTR_variant	355.441588081267	2.7681e-79	Ref	0.610848	0	363	1/1	1	310	1/1	340	182	0/1	0	404	1/1	0	424	1/1	418	238	0/1	408	268	0/1	478	283	0/1	312	235	0/1	391	244	0/1	473	297	0/1	0	317	1/1	0	618	1/1	447	280	0/1	293
SMARCC2	OAR3:163089865_G/A	splice_region_variant,synonymous_variant	354.67035732116	4.07495e-79	Ref	0.727825	111	39	0/1	72	25	0/1	0	84	1/1	0	68	1/1	135	59	0/1	103	30	0/1	84	36	0/1	0	60	1/1	86	24	0/1	0	54	1/1	92	34	0/1	67	28	0/1	96	28	0/1	92	36	0/1	64
NDUFA10	OAR1:1523053_T/C	3_prime_UTR_variant	353.630571335321	6.86345e-79	Ref	0.607176	0	445	1/1	246	173	0/1	344	183	0/1	449	247	0/1	461	335	0/1	3	507	1/1	0	654	1/1	456	281	0/1	315	219	0/1	371	244	0/1	475	310	0/1	0	413	1/1	0	815	1/1	437	264	0/1	0
RPLP0	OAR17:62189330_G/A	synonymous_variant	353.543509363197	7.1697e-79	Ref	0.532019	7221	6453	0/1	7462	1	0/0	9086	4	0/0	7268	6309	0/1	15501	8	0/0	11300	10	0/0	12508	6	0/0	11865	2	0/0	9200	5	0/0	5237	4430	0/1	10378	3	0/0	4455	3879	0/1	16661	7	0/0	6447	5670	0/1	4963
PHF1	OAR20:7693413_C/A	splice_acceptor_variant	353.291911806307	8.13371e-79	Alt	0.19479	10	39	0/1	7	26	0/1	6	32	0/1	22	51	0/1	8	39	0/1	10	33	0/1	11	51	0/1	9	45	0/1	10	65	0/1	14	46	0/1	10	54	0/1	5	42	0/1	8	71	1/1	5	47	0/1	13
DNAJB2	OAR2:220210571_A/C	synonymous_variant	353.274008039855	8.20705e-79	Ref	0.7735	50	17	0/1	37	8	0/1	43	10	0/1	46	19	0/1	79	24	0/1	43	15	0/1	55	15	0/1	57	20	0/1	50	14	0/1	39	8	0/1	54	10	0/1	34	14	0/1	55	15	0/1	56	17	0/1	42
GLTSCR2	OAR14:53705735_A/T	missense_variant	352.916566954904	9.81801e-79	Ref	0.606006	355	256	0/1	0	302	1/1	302	177	0/1	357	233	0/1	417	294	0/1	337	217	0/1	365	253	0/1	387	213	0/1	0	399	1/1	286	150	0/1	300	209	0/1	0	407	1/1	405	294	0/1	313	215	0/1	262
HBBB	OAR15:47566085_T/C	synonymous_variant	352.710387810446	1.08873e-78	Ref	0.620432	499	0	0/0	284	202	0/1	622	0	0/0	129	75	0/1	465	0	0/0	62	20	0/1	255	133	0/1	390	210	0/1	622	1	0/0	444	1	0/0	180	119	0/1	323	165	0/1	673	438	0/1	270	167	0/1	604
SIK2	OAR15:21485363_C/G	missense_variant	351.714412181756	1.79393e-78	Ref	0.742498	49	21	0/1	39	13	0/1	63	14	0/1	47	18	0/1	65	27	0/1	45	19	0/1	81	29	0/1	48	19	0/1	62	36	0/1	58	26	0/1	88	24	0/1	55	11	0/1	76	29	0/1	69	21	0/1	34
RABGGTB	OAR10:51536363_A/G	synonymous_variant	350.404480831451	3.45986e-78	Ref	0.790937	0	60	1/1	62	19	0/1	0	47	1/1	212	0	0/0	116	36	0/1	111	22	0/1	101	21	0/1	193	0	0/0	100	19	0/1	85	20	0/1	105	28	0/1	0	38	1/1	0	59	1/1	0	44	1/1	0
SPARCL1	OAR6:102005860_C/G	missense_variant	349.76021027159	4.77922e-78	Ref	0.576005	1	1521	1/1	743	714	0/1	5	1893	1/1	1432	0	0/0	1176	789	0/1	1468	756	0/1	2	1789	1/1	1216	1018	0/1	1	1811	1/1	1077	817	0/1	1	1796	1/1	6	1332	1/1	0	1655	1/1	2787	1	0/0	720
HAGHL	OAR24:576612_A/T	3_prime_UTR_variant	348.451350022504	9.2126e-78	Ref	0.795918	102	9	0/0	60	0	0/0	99	0	0/0	70	22	0/1	84	20	0/1	90	0	0/0	109	0	0/0	77	20	0/1	62	31	0/1	92	0	0/0	91	24	0/1	77	14	0/1	115	0	0/0	81	16	0/1	60
PIP4K2B	OAR11:38940979_G/A	3_prime_UTR_variant	348.328562218872	9.79764e-78	Ref	0.858785	56	8	0/1	49	0	0/0	84	1	0/0	64	3	0/0	83	10	0/1	59	4	0/1	66	1	0/0	60	5	0/0	61	6	0/1	46	15	0/1	74	5	0/0	58	14	0/1	57	11	0/1	59	0	0/0	36
CLUH	OAR11:23221578_G/C	synonymous_variant	347.612365838317	1.40309e-77	Ref	0.664654	116	57	0/1	70	34	0/1	110	40	0/1	138	66	0/1	125	85	0/1	132	70	0/1	125	45	0/1	103	63	0/1	99	55	0/1	111	61	0/1	134	60	0/1	102	54	0/1	136	70	0/1	124	59	0/1	109
BCKDHA	OAR14:49617210_A/G	splice_region_variant,synonymous_variant	347.154867927151	1.76488e-77	Ref	0.611977	672	0	0/0	328	159	0/1	782	0	0/0	915	0	0/0	1011	0	0/0	379	210	0/1	445	311	0/1	386	301	0/1	393	250	0/1	337	187	0/1	726	0	0/0	594	1	0/0	540	332	0/1	325	218	0/1	315
MED22	OAR3:2566757_C/A	splice_acceptor_variant,3_prime_UTR_variant	347.016763871986	1.89143e-77	Ref	0.826435	44	11	0/1	23	5	0/1	50	4	0/0	37	12	0/1	57	11	0/1	46	10	0/1	40	4	0/1	36	4	0/1	30	5	0/1	38	6	0/1	34	8	0/1	28	6	0/1	40	9	0/1	28	9	0/1	29
ATP1B3	OAR1:245082523_G/C	missense_variant	345.919125469835	3.27961e-77	Ref	0.888668	117	16	0/1	115	0	0/0	149	0	0/0	167	8	0/0	115	12	0/1	124	0	0/0	126	4	0/0	177	7	0/0	132	2	0/0	84	11	0/1	142	7	0/0	133	10	0/0	209	5	0/0	121	9	0/0	130
UBE3A	OAR18:1323013_G/A	3_prime_UTR_variant	344.853090856181	5.59726e-77	Ref	0.661147	164	71	0/1	89	50	0/1	148	64	0/1	151	87	0/1	153	65	0/1	135	86	0/1	138	73	0/1	129	77	0/1	141	56	0/1	118	45	0/1	173	78	0/1	94	58	0/1	166	59	0/0	156	80	0/1	137
HADHB	OAR3:33364292_C/G	synonymous_variant	344.586376983207	6.39821e-77	Ref	0.536829	2779	2327	0/1	1	3244	1/1	2408	2258	0/1	5428	1	0/0	3405	2887	0/1	2981	2462	0/1	2755	2140	0/1	2648	2390	0/1	2146	2016	0/1	2447	2205	0/1	2472	2285	0/1	2100	1710	0/1	6393	4	0/0	2718	2343	0/1	5
ABCA3	OAR24:1801661_G/A	synonymous_variant	344.39739709927	7.03418e-77	Alt	0.257651	28	72	0/1	34	0	0/0	62	0	0/0	31	82	0/1	30	100	0/1	94	0	0/0	105	0	0/0	22	67	0/1	22	99	0/1	57	0	0/0	24	123	0/1	40	96	0/1	78	0	0/0	39	116	0/1	31
KIAA1522	OAR2:233968494_T/C	splice_region_variant,synonymous_variant	343.670786086926	1.01263e-76	Ref	0.813038	42	7	0/1	19	5	0/1	43	5	0/1	42	8	0/1	56	16	0/1	34	9	0/1	46	10	0/1	33	4	0/1	31	10	0/1	26	12	0/1	37	4	0/1	36	9	0/1	40	6	0/1	47	13	0/1	30
MUC20	OAR1:188735876_C/A	missense_variant	343.072347972105	1.36703e-76	Alt	0.378947	188	171	0/1	239	374	0/1	441	0	0/0	257	430	0/1	305	548	0/1	516	1	0/0	573	2	0/0	244	384	0/1	219	412	0/1	255	386	0/1	639	0	0/0	443	0	0/0	1	900	1/1	0	872	1/1	0
SAR1A	OAR25:26189914_A/G	upstream_gene_variant	342.760591605185	1.59834e-76	Ref	0.754972	51	24	0/1	48	8	0/1	55	24	0/1	43	19	0/1	72	12	0/1	48	18	0/1	53	23	0/1	51	18	0/1	38	19	0/1	58	9	0/1	47	18	0/1	57	18	0/1	60	23	0/1	46	21	0/1	33
MINK1	OAR11:26119575_G/T	missense_variant	342.032146481763	2.30308e-76	Alt	0.206041	13	43	0/1	9	36	0/1	10	40	0/1	15	32	0/1	12	52	0/1	12	36	0/1	10	42	0/1	13	60	0/1	11	46	0/1	13	46	0/1	8	43	0/1	8	37	0/1	10	43	0/1	11	42	0/1	9
CHCHD10	OAR17:70490273_T/A	missense_variant	341.920261780871	2.43599e-76	Alt	0.216567	12	41	0/1	5	48	0/1	11	32	0/1	9	87	0/1	15	34	0/1	15	76	0/1	16	39	0/1	9	32	0/1	14	33	0/1	14	24	0/1	17	43	0/1	6	30	0/1	11	87	0/1	15	35	0/1	11
FBRS	OAR24:26811643_A/C	missense_variant	341.306279362603	3.31427e-76	Ref	0.826975	57	10	0/1	26	2	0/0	46	6	0/1	63	14	0/1	74	17	0/0	63	12	0/1	59	11	0/1	63	7	0/0	50	5	0/0	44	12	0/1	53	10	0/1	50	10	0/1	57	14	0/1	64	10	0/0	56
GAK	OAR6:116600205_G/A	missense_variant	340.899319212395	4.06458e-76	Ref	0.783567	59	12	0/1	40	7	0/1	40	12	0/1	43	8	0/1	44	8	0/1	47	17	0/1	52	21	0/1	49	13	0/1	29	9	0/1	24	11	0/1	39	17	0/1	48	10	0/1	54	19	0/1	46	12	0/1	38
NCOR1	OAR11:32985666_G/A	synonymous_variant	340.867992876788	4.12893e-76	Ref	0.713732	74	18	0/1	48	19	0/1	78	29	0/1	66	27	0/1	92	34	0/1	69	31	0/1	89	30	0/1	79	34	0/1	62	24	0/1	76	22	0/1	66	31	0/1	71	29	0/1	69	30	0/1	82	32	0/1	63
PUF60	OAR9:13923086_G/A	synonymous_variant	340.066675719514	6.17092e-76	Alt	0.296852	33	88	0/1	28	55	0/1	27	97	0/1	31	79	0/1	40	92	0/1	30	74	0/1	42	87	0/1	43	89	0/1	33	63	0/1	34	65	0/1	47	89	0/1	26	82	0/1	37	105	0/1	40	75	0/1	25
ARIH2	OAR19:50978852_T/C	synonymous_variant	338.701610898991	1.2236e-75	Ref	0.833572	141	2	0/0	78	0	0/0	98	0	0/0	112	15	0/1	114	0	0/0	60	39	0/1	83	13	0/1	81	0	0/0	69	11	0/1	79	0	0/0	109	0	0/0	75	12	0/1	99	15	0/1	115	0	0/0	83
HMGCL	OAR2:241997029_C/G	synonymous_variant	338.509656310052	1.34723e-75	Ref	0.619641	1	397	1/1	588	0	0/0	406	243	0/1	0	579	1/1	388	309	0/1	411	278	0/1	0	469	1/1	787	0	0/0	1	365	1/1	709	0	0/0	785	0	0/0	361	153	0/1	511	235	0/1	497	298	0/1	307
NOSIP	OAR14:55021279_G/A	missense_variant	337.759312751079	1.96271e-75	Ref	0.68272	94	31	0/1	74	30	0/1	94	50	0/1	115	41	0/1	109	53	0/1	101	49	0/1	75	53	0/1	113	42	0/1	84	43	0/1	78	34	0/1	93	42	0/1	93	44	0/1	108	59	0/1	106	48	0/1	75
CHCHD10	OAR17:70490274_C/G	missense_variant	336.584374385633	3.53789e-75	Alt	0.220472	12	41	0/1	5	48	0/1	13	32	0/1	9	87	0/1	15	34	0/1	14	77	0/1	16	39	0/1	11	34	0/1	18	33	0/1	14	26	0/1	17	42	0/1	6	30	0/1	10	89	0/1	15	34	0/1	11
NDUFV1	OAR21:44748305_G/A	synonymous_variant	336.228784597159	4.22851e-75	Ref	0.552309	2828	1	0/0	1137	936	0/1	2767	1	0/0	1751	1402	0/1	1927	1504	0/1	3286	2	0/0	1621	1310	0/1	1854	1620	0/1	2798	5	0/0	1377	1105	0/1	3618	0	0/0	1455	1065	0/1	4640	9	0/0	7	2633	1/1	1373
TMEM123	OAR15:5806591_G/A	synonymous_variant	336.103410133957	4.5029e-75	Alt	0.304753	34	88	0/1	28	50	0/1	29	91	0/1	34	57	0/1	45	109	0/1	43	74	0/1	52	97	0/1	36	99	0/1	24	69	0/1	34	66	0/1	27	85	0/1	24	80	0/1	41	93	0/1	43	98	0/1	30
SPARCL1	OAR6:102005747_T/C	synonymous_variant	334.541062681354	9.8573e-75	Ref	0.583911	851	718	0/1	1704	0	0/0	1994	2	0/0	1653	1	0/0	1342	875	0/1	2502	4	0/0	2034	0	0/0	2510	3	0/0	2066	0	0/0	2081	1	0/0	1235	785	0/1	798	552	0/1	1027	705	0/1	3025	3	0/0	712
ADIPOR1	OAR12:77973255_G/C	missense_variant	334.536753249892	9.87863e-75	Ref	0.711295	85	32	0/1	53	20	0/1	46	18	0/1	69	28	0/1	101	41	0/1	83	34	0/1	83	35	0/1	79	30	0/1	53	29	0/1	68	32	0/1	82	21	0/1	47	22	0/1	73	35	0/1	82	38	0/1	70
HBBB	OAR15:47566082_C/T	synonymous_variant	334.419940087653	1.04746e-74	Ref	0.616752	494	0	0/0	279	217	0/1	625	1	0/0	132	75	0/1	466	0	0/0	58	19	0/1	261	138	0/1	386	217	0/1	645	1	0/0	448	1	0/0	181	122	0/1	321	167	0/1	679	448	0/1	272	167	0/1	606
OSBP	OAR15:79759311_A/C	missense_variant	334.191798546261	1.17442e-74	Ref	0.719665	76	30	0/1	50	19	0/1	75	30	0/1	67	26	0/1	77	26	0/1	62	19	0/1	90	26	0/1	65	35	0/1	54	26	0/1	60	24	0/1	61	22	0/1	57	25	0/1	72	21	0/1	64	34	0/1	59
MAP7D1	OAR1:10843319_C/T	synonymous_variant	334.088662794057	1.23677e-74	Alt	0.185987	7	30	0/1	10	25	0/1	11	38	0/1	8	22	0/1	9	44	0/1	6	29	0/1	9	49	0/1	8	36	0/1	6	34	0/1	12	38	0/1	11	36	0/1	6	41	0/1	11	44	0/1	7	41	0/1	7
RPL7A	OAR3:2560025_C/T	synonymous_variant	334.050191742135	1.26086e-74	Ref	0.527584	6375	5672	0/1	3330	2735	0/1	4246	3678	0/1	6494	5472	0/1	6178	5781	0/1	4287	4269	0/1	9972	6	0/0	5299	4616	0/1	7611	5	0/0	7780	9	0/0	4915	4271	0/1	4292	3738	0/1	12	12626	1/1	12	8920	1/1	4256
SEPW1	OAR14:53728225_C/T	splice_region_variant,synonymous_variant	333.835774397545	1.40399e-74	Ref	0.822102	49	0	0/0	78	0	0/0	60	14	0/1	48	10	0/1	88	9	0/0	47	5	0/0	66	13	0/1	66	7	0/0	34	8	0/1	54	9	0/1	64	8	0/0	54	5	0/1	53	20	0/1	75	14	0/1	49
IGFBP-5	OAR2:217650670_C/T	downstream_gene_variant	332.826235549369	2.32936e-74	Ref	0.915254	137	13	0/1	105	4	0/0	171	6	0/0	116	11	0/1	137	5	0/0	103	5	0/0	159	10	0/0	131	9	0/0	171	10	0/0	193	16	0/0	120	4	0/0	160	7	0/0	149	11	0/0	134	11	0/0	125
HBBB	OAR15:47566071_A/G	missense_variant	332.762059396777	2.40555e-74	Ref	0.622538	453	0	0/0	250	193	0/1	571	0	0/0	118	60	0/1	432	1	0/0	56	18	0/1	229	118	0/1	358	191	0/1	600	0	0/0	416	1	0/0	164	113	0/1	281	156	0/1	616	405	0/1	241	154	0/1	557
FKBP8	OAR5:4414404_A/C	synonymous_variant	331.984244217212	3.5532e-74	Ref	0.63053	359	218	0/1	230	144	0/1	0	443	1/1	2	455	1/1	0	522	1/1	341	164	0/1	350	220	0/1	1	428	1/1	2	405	1/1	297	185	0/1	364	224	0/1	0	343	1/1	400	239	0/1	391	190	0/1	1
MAP7D1	OAR1:10843316_C/T	splice_region_variant,synonymous_variant	331.144466621634	5.41405e-74	Alt	0.187261	7	30	0/1	10	25	0/1	11	38	0/1	8	22	0/1	9	44	0/1	6	29	0/1	10	48	0/1	8	36	0/1	6	34	0/1	12	38	0/1	11	36	0/1	6	41	0/1	11	44	0/1	7	41	0/1	7
MAP7D1	OAR1:10843318_G/C	missense_variant	331.144466621634	5.41405e-74	Alt	0.187261	7	30	0/1	10	25	0/1	12	37	0/1	8	22	0/1	9	44	0/1	6	29	0/1	9	49	0/1	8	36	0/1	6	34	0/1	12	38	0/1	11	36	0/1	6	41	0/1	11	44	0/1	7	41	0/1	7
MAP7D1	OAR1:10843320_T/C	missense_variant	331.144466621634	5.41405e-74	Alt	0.187261	7	30	0/1	10	25	0/1	11	38	0/1	8	22	0/1	9	44	0/1	6	29	0/1	9	49	0/1	8	36	0/1	6	34	0/1	12	38	0/1	11	36	0/1	6	41	0/1	11	44	0/1	7	41	0/1	7
TUBG2	OAR11:42215471_G/C	missense_variant	331.144466621634	5.41405e-74	Ref	0.812739	34	7	0/1	26	7	0/1	33	5	0/1	46	12	0/1	43	11	0/1	21	10	0/1	40	11	0/1	49	3	0/0	28	4	0/1	47	9	0/1	49	14	0/1	33	6	0/1	36	3	0/1	54	15	0/1	43
FRYL	OAR6:67151441_A/G	downstream_gene_variant	330.815449544383	6.38531e-74	Ref	0.837349	110	13	0/0	50	12	0/1	72	6	0/1	87	9	0/0	128	12	0/0	76	11	0/1	91	7	0/0	80	6	0/0	60	15	0/1	57	16	0/1	88	6	0/0	77	0	0/0	88	13	0/1	105	6	0/0	79
GOLPH3	OAR16:41355674_G/T	3_prime_UTR_variant	330.457525174956	7.64078e-74	Ref	0.750198	73	15	0/0	38	10	0/1	66	9	0/0	72	19	0/1	83	28	0/1	65	25	0/1	87	24	0/0	62	22	0/1	55	23	0/1	48	18	0/1	79	23	0/1	49	13	0/1	71	29	0/1	60	19	0/1	57
LRPAP1	OAR6:114765514_C/T	missense_variant	328.3345514423	2.21578e-73	Ref	0.772164	90	0	0/0	55	13	0/1	95	26	0/1	106	0	0/0	129	36	0/1	144	1	0/0	64	48	0/1	101	22	0/1	87	20	0/1	141	0	0/0	71	0	0/0	67	0	0/0	117	0	0/0	116	27	0/1	75
LARGE	OAR3:176866924_G/C	synonymous_variant	327.500811364304	3.36605e-73	Ref	0.735543	58	15	0/1	56	18	0/1	51	19	0/1	42	19	0/1	82	26	0/1	76	16	0/0	56	15	0/1	64	21	0/1	51	20	0/1	56	22	0/1	93	39	0/1	53	27	0/1	54	21	0/1	51	19	0/1	65
EBP	OARX:53246131_G/A	synonymous_variant	327.032450750994	4.25728e-73	Ref	0.841693	34	12	0/1	70	2	0/0	56	8	0/1	68	9	0/1	72	8	0/1	73	0	0/0	86	2	0/0	83	5	0/0	87	1	0/0	38	13	0/1	98	1	0/0	75	3	0/0	93	19	0/1	84	13	0/1	56
GAK	OAR6:116600206_C/G	missense_variant	327.011067725657	4.30318e-73	Ref	0.779011	59	12	0/1	39	7	0/1	40	12	0/1	43	8	0/1	44	8	0/1	46	17	0/1	51	21	0/1	49	13	0/1	29	9	0/1	24	11	0/1	39	17	0/1	47	10	0/1	51	19	0/1	44	12	0/1	38
SIK2	OAR15:21485361_C/A	synonymous_variant	326.961143877566	4.41228e-73	Ref	0.735836	48	21	0/1	36	13	0/1	60	14	0/1	44	18	0/1	61	27	0/1	45	19	0/1	79	29	0/1	47	19	0/1	61	38	0/1	57	26	0/1	88	24	0/1	54	11	0/1	76	29	0/1	66	22	0/1	34
CHCHD10	OAR17:70490269_C/G	synonymous_variant	326.595089173707	5.30143e-73	Alt	0.219959	11	40	0/1	6	47	0/1	10	32	0/1	12	83	0/1	15	34	0/1	17	75	0/1	17	38	0/1	7	32	0/1	14	32	0/1	13	24	0/1	17	40	0/1	6	29	0/1	11	86	0/1	16	33	0/1	12
GPD1	OAR3:136035117_G/C	synonymous_variant	325.949240694288	7.32933e-73	Alt	0.425957	1263	1	0/0	766	0	0/0	1359	0	0/0	651	892	0/1	573	783	0/1	512	784	0/1	1665	2	0/0	1218	0	0/0	700	970	0/1	823	0	0/0	1934	2	0/0	682	867	0/1	1034	1364	0/1	581	776	0/1	1130
FXYD1	OAR14:44972468_A/G	stop_lost	325.574001128803	8.84698e-73	Ref	0.839813	51	5	0/1	25	4	0/1	43	6	0/1	36	6	0/1	63	13	0/1	21	10	0/1	38	3	0/0	66	15	0/1	44	3	0/0	40	6	0/1	41	8	0/1	53	11	0/1	72	6	0/0	27	3	0/1	24
USP5	OAR3:207543723_A/T	splice_region_variant,synonymous_variant	325.510890200826	9.13149e-73	Ref	0.75794	40	9	0/1	45	8	0/1	50	17	0/1	59	28	0/1	67	16	0/1	57	14	0/1	43	18	0/1	45	25	0/1	44	9	0/1	35	18	0/1	45	21	0/1	53	11	0/1	51	13	0/1	43	16	0/1	41
COL4A1	OAR10:84234051_A/G	synonymous_variant	324.79583160457	1.30704e-72	Ref	0.556661	2	2781	1/1	859	654	0/1	1589	1180	0/1	3073	3	0/0	4252	2	0/0	1691	1303	0/1	4091	0	0/0	1456	1245	0/1	1405	1216	0/1	3167	1	0/0	1946	1517	0/1	2785	2	0/0	3287	5	0/0	1551	1324	0/1	2
PLIN4	OAR5:17197403_G/A	missense_variant,splice_region_variant	323.568747252793	2.4186e-72	Ref	0.599752	308	230	0/1	259	180	0/1	492	296	0/1	339	214	0/1	515	337	0/1	421	277	0/1	491	357	0/1	1	496	1/1	346	244	0/1	400	232	0/1	0	773	1/1	457	280	0/1	1	532	1/1	478	342	0/1	609
ACOT9	OARX:21101433_A/G	synonymous_variant	323.014915549225	3.19298e-72	Ref	0.601384	1402	0	0/0	416	396	0/1	1331	0	0/0	1214	0	0/0	1490	0	0/0	1311	1	0/0	889	392	0/1	537	565	0/1	1133	0	0/0	1225	0	0/0	1268	0	0/0	692	329	0/1	793	602	0/1	1673	0	0/0	559
TUBG2	OAR11:42215468_C/T	synonymous_variant	322.424014346782	4.29442e-72	Ref	0.810567	33	7	0/1	25	7	0/1	34	5	0/1	42	12	0/1	43	11	0/1	19	10	0/1	39	11	0/1	48	3	0/0	31	4	0/1	46	9	0/1	47	15	0/1	32	6	0/1	38	3	0/1	55	14	0/1	42
MED13L	OAR17:58499925_C/A	3_prime_UTR_variant	322.27891929503	4.61858e-72	Ref	0.888889	136	7	0/0	54	2	0/0	106	10	0/0	81	5	0/0	119	9	0/0	81	4	0/0	99	11	0/1	81	7	0/0	71	10	0/1	96	12	0/1	82	6	0/0	87	5	0/0	81	14	0/0	101	7	0/0	59
RHBG	OAR1:104933073_T/C	synonymous_variant	322.044969284403	5.19358e-72	Ref	0.71166	402	0	0/0	299	2	0/0	0	311	1/1	382	133	0/1	0	539	1/1	455	1	0/0	0	192	1/1	161	97	0/1	0	406	1/1	220	89	0/1	0	354	1/1	123	55	0/1	420	0	0/0	0	216	1/1	332
PAF1	OAR14:48251597_T/C	missense_variant	321.832945553999	5.7763e-72	Ref	0.817935	39	11	0/1	32	0	0/0	42	13	0/1	67	7	0/1	68	7	0/1	65	0	0/0	42	0	0/0	46	9	0/1	41	11	0/1	49	3	0/0	49	23	0/1	42	12	0/1	62	0	0/0	51	7	0/1	53
NFIX	OAR5:10629971_G/A	synonymous_variant	321.656384939073	6.31114e-72	Alt	0.283914	27	77	0/1	15	38	0/1	26	76	0/1	21	58	0/1	23	74	0/1	21	66	0/1	36	68	0/1	26	42	0/1	12	53	0/1	30	79	0/1	29	83	0/1	39	55	0/1	22	60	0/1	31	87	0/1	29
LTBR	OAR3:207928576_G/A	missense_variant	321.19840665697	7.94079e-72	Ref	0.712218	92	24	0/1	57	27	0/1	91	27	0/1	47	27	0/1	88	42	0/1	57	14	0/1	73	39	0/1	63	20	0/1	46	27	0/1	65	31	0/1	81	29	0/1	61	20	0/1	83	30	0/1	66	20	0/1	62
PPM1A	OAR7:69426932_G/A	synonymous_variant	320.655248553228	1.04274e-71	Ref	0.830609	64	9	0/1	36	5	0/1	33	10	0/1	0	13	1/1	37	12	0/1	88	1	0/0	47	10	0/1	0	24	1/1	102	0	0/0	43	10	0/1	51	8	0/1	30	10	0/1	66	10	0/1	0	9	1/1	41
C1orf167	OAR12:40023670_A/G	missense_variant	319.660056700543	1.7177e-71	Ref	0.700726	1	484	1/1	137	43	0/1	232	62	0/1	0	396	1/1	232	159	0/1	208	121	0/1	156	57	0/1	0	115	1/1	0	266	1/1	0	142	1/1	210	88	0/1	0	187	1/1	0	89	1/1	0	81	1/1	0
CYP2B6	OAR14:49547232_T/G	missense_variant	319.253468314246	2.10626e-71	Ref	0.687219	65	12	0/1	97	0	0/0	189	179	0/1	248	59	0/1	145	110	0/1	353	1	0/0	255	69	0/1	130	60	0/1	223	2	0/0	88	1	0/0	54	0	0/0	96	38	0/1	209	1	0/0	44	0	0/0	177
MAP7D1	OAR1:10843311_A/G	splice_donor_variant,missense_variant	318.757346984792	2.70134e-71	Alt	0.184636	7	30	0/1	10	25	0/1	11	38	0/1	8	22	0/1	8	44	0/1	6	29	0/1	9	49	0/1	8	36	0/1	6	34	0/1	12	38	0/1	10	36	0/1	6	41	0/1	11	44	0/1	7	41	0/1	6
CANT1	OAR11:52393439_C/T	missense_variant	317.927719416504	4.09537e-71	Ref	0.785403	35	8	0/1	35	6	0/1	49	10	0/1	28	11	0/1	66	17	0/1	50	9	0/1	46	10	0/1	37	11	0/1	21	8	0/1	51	10	0/1	35	21	0/1	35	10	0/1	37	8	0/1	44	9	0/1	23
PKD1	OAR24:1624669_A/G	missense_variant,splice_region_variant	317.609329067706	4.80449e-71	Ref	0.771878	58	18	0/1	42	7	0/1	30	11	0/1	37	6	0/1	62	17	0/1	55	12	0/1	41	9	0/1	43	8	0/1	23	7	0/1	54	17	0/1	49	12	0/1	57	15	0/1	24	14	0/1	37	16	0/1	17
TUBG2	OAR11:42215470_A/G	missense_variant	317.608647621745	4.80613e-71	Ref	0.807692	33	7	0/1	26	7	0/1	33	5	0/1	44	12	0/1	43	10	0/1	19	10	0/1	37	13	0/1	49	3	0/0	30	4	0/1	47	9	0/1	50	14	0/1	31	6	0/1	36	3	0/1	52	17	0/1	43
HBBB	OAR15:47566074_A/C	missense_variant	317.496939258614	5.0831e-71	Ref	0.619734	450	0	0/0	253	195	0/1	564	1	0/0	116	60	0/1	425	0	0/0	51	17	0/1	227	118	0/1	354	188	0/1	585	0	0/0	409	2	0/0	159	114	0/1	284	155	0/1	623	410	0/1	246	157	0/1	546
ACSF2	OAR11:35786289_C/A	missense_variant	317.393000285258	5.35512e-71	Ref	0.533462	5099	3390	0/1	4402	3254	0/1	7316	1	0/0	9	9165	1/1	3105	4609	0/1	8	8654	1/1	5399	3693	0/1	5894	4578	0/1	2	6419	1/1	7	6270	1/1	2628	3932	0/1	4327	2984	0/1	13442	8	0/0	7187	4	0/0	4907
MAP7D1	OAR1:10843312_G/C	missense_variant,splice_region_variant	316.770839182196	7.31633e-71	Alt	0.185734	7	30	0/1	10	25	0/1	11	38	0/1	8	22	0/1	8	44	0/1	6	29	0/1	9	49	0/1	8	36	0/1	6	34	0/1	12	38	0/1	11	36	0/1	6	41	0/1	11	44	0/1	7	41	0/1	6
APLP2	OAR21:35498715_C/T	3_prime_UTR_variant	316.055193202727	1.04757e-70	Ref	0.80049	272	61	0/0	178	14	0/0	315	52	0/0	277	46	0/0	346	86	0/1	264	51	0/0	308	77	0/1	325	51	0/0	276	49	0/0	267	71	0/0	291	68	0/0	303	54	0/0	348	64	0/0	293	25	0/0	242
UBP1	OAR19:7580214_A/T	missense_variant	315.828919960709	1.17347e-70	Ref	0.913924	145	4	0/0	87	10	0/1	137	3	0/0	107	1	0/0	148	11	0/0	130	8	0/1	168	5	0/0	132	7	0/0	102	5	0/0	118	3	0/0	141	10	0/0	128	5	0/0	144	16	0/1	150	10	0/0	95
MINK1	OAR11:26119576_G/T	missense_variant	315.828901531981	1.17348e-70	Alt	0.217204	15	41	0/1	9	36	0/1	11	40	0/1	15	32	0/1	14	50	0/1	13	35	0/1	10	42	0/1	13	60	0/1	11	46	0/1	13	46	0/1	8	43	0/1	10	35	0/1	11	43	0/1	13	41	0/1	9
BAG6	OAR20:26789776_G/T	missense_variant	315.429227151446	1.43396e-70	Ref	0.628049	224	121	0/1	118	48	0/1	167	99	0/1	157	105	0/1	238	149	0/1	172	92	0/1	168	109	0/1	168	102	0/1	133	68	0/1	177	106	0/1	173	107	0/1	119	61	0/1	172	103	0/1	183	112	0/1	151
CYP2B6	OAR14:49553332_T/C	missense_variant	314.922211971513	1.84919e-70	Ref	0.766382	33	5	0/1	75	0	0/0	224	12	0/0	208	37	0/1	160	38	0/1	117	103	0/1	209	15	0/0	117	33	0/1	134	6	0/0	43	9	0/1	47	1	0/0	121	2	0/0	178	3	0/0	32	1	0/0	157
TCEA1	OAR9:34796101_A/T	3_prime_UTR_variant	314.629339696485	2.14179e-70	Alt	0.203814	13	29	0/1	6	23	0/1	6	38	0/1	11	44	0/1	15	49	0/1	6	27	0/1	8	29	0/1	7	25	0/1	8	44	0/1	5	43	0/1	13	40	0/1	12	40	0/1	12	41	0/1	12	43	0/1	13
PPHLN1	OAR3:144316484_G/T	synonymous_variant	314.567971850323	2.20875e-70	Ref	0.82235	71	15	0/1	60	10	0/1	139	0	0/0	0	26	1/1	86	18	0/1	0	33	1/1	153	0	0/0	63	12	0/1	65	13	0/1	0	31	1/1	79	24	0/1	127	0	0/0	92	19	0/1	1	41	1/1	58
GOT2	OAR14:25869089_G/T	3_prime_UTR_variant	314.542763788406	2.23685e-70	Ref	0.601287	6	358	1/1	1	310	1/1	340	204	0/1	7	398	1/1	5	419	1/1	430	283	0/1	406	304	0/1	509	287	0/1	310	269	0/1	432	244	0/1	471	339	0/1	2	316	1/1	10	610	1/1	493	284	0/1	306
SLC38A10	OAR11:50631606_G/A	missense_variant	314.335294296824	2.48217e-70	Ref	0.746172	55	14	0/1	24	13	0/1	62	15	0/1	39	13	0/1	58	28	0/1	74	19	0/1	58	21	0/1	47	12	0/1	31	12	0/1	48	17	0/1	62	18	0/1	35	10	0/1	45	20	0/1	64	18	0/1	30
GPAM	OAR22:31659967_G/C	missense_variant	313.584625833384	3.61703e-70	Ref	0.592625	534	272	0/1	571	338	0/1	0	897	1/1	487	414	0/1	679	550	0/1	0	750	1/1	0	830	1/1	561	333	0/1	400	277	0/1	537	319	0/1	0	1036	1/1	0	708	1/1	0	953	1/1	1	1349	1/1	417
PPP2R5C	OAR18:65519590_G/A	3_prime_UTR_variant	313.217613790416	4.34811e-70	Ref	0.788462	96	26	0/1	78	23	0/0	114	31	0/1	108	24	0/0	115	31	0/0	81	24	0/1	128	23	0/0	100	24	0/1	101	17	0/0	94	21	0/0	99	21	0/0	133	28	0/0	133	26	0/1	101	20	0/0	90
HRSP12	OARX:75853956_C/T	missense_variant	312.808063127214	5.33969e-70	Ref	0.806995	0	28	1/1	76	15	0/1	61	18	0/1	0	36	1/1	2	53	1/1	60	12	0/1	81	16	0/1	0	31	1/1	64	11	0/1	101	0	0/0	79	21	0/1	60	19	0/1	79	20	0/1	144	0	0/0	107
GSTP1	OAR21:44694844_G/C	synonymous_variant	312.763766972053	5.45965e-70	Ref	0.783224	35	10	0/1	29	11	0/1	50	10	0/1	51	14	0/1	43	12	0/1	40	6	0/1	58	12	0/1	46	20	0/1	34	12	0/1	28	10	0/1	34	6	0/1	29	9	0/1	41	18	0/1	42	8	0/1	28
NSMF	OAR3:526702_A/C	missense_variant	312.687358629255	5.67296e-70	Ref	0.734455	55	15	0/1	46	12	0/1	86	31	0/1	72	17	0/1	52	27	0/1	55	22	0/1	51	21	0/1	46	19	0/1	57	29	0/1	53	16	0/1	61	14	0/1	60	13	0/1	72	28	0/1	42	18	0/1	49
HMGCL	OAR2:241996939_A/G	synonymous_variant	312.260981247513	7.02572e-70	Ref	0.61446	0	465	1/1	585	0	0/0	393	255	0/1	0	520	1/1	367	344	0/1	433	276	0/1	3	541	1/1	720	0	0/0	0	364	1/1	696	0	0/0	752	1	0/0	355	175	0/1	490	206	0/1	513	310	0/1	315
FBLN2	OAR19:58171471_A/G	synonymous_variant	312.255600079108	7.04471e-70	Ref	0.649985	239	115	0/1	0	100	1/1	152	60	0/1	1	315	1/1	0	190	1/1	0	181	1/1	174	82	0/1	238	149	0/1	165	61	0/1	223	128	0/1	488	0	0/0	102	85	0/1	80	80	0/1	0	193	1/1	213
MAP7D1	OAR1:10843317_T/G	missense_variant,splice_region_variant	311.86345427742	8.57606e-70	Alt	0.188172	7	30	0/1	10	25	0/1	11	38	0/1	8	22	0/1	9	44	0/1	6	29	0/1	10	48	0/1	8	36	0/1	6	34	0/1	12	38	0/1	11	36	0/1	6	41	0/1	11	44	0/1	7	41	0/1	7
CHCHD10	OAR17:70490271_C/T	missense_variant	310.032455428909	2.14859e-69	Alt	0.226857	12	39	0/1	5	46	0/1	12	31	0/1	13	84	0/1	14	32	0/1	17	75	0/1	17	37	0/1	8	31	0/1	14	31	0/1	14	24	0/1	19	39	0/1	6	31	0/1	12	86	0/1	15	34	0/1	13
ABCA3	OAR24:1801631_T/C	synonymous_variant	309.948979380224	2.24047e-69	Alt	0.267103	27	72	0/1	35	0	0/0	62	0	0/0	26	80	0/1	32	89	0/1	95	0	0/0	110	0	0/0	22	64	0/1	19	88	0/1	59	0	0/0	31	115	0/1	41	91	0/1	86	0	0/0	39	109	0/1	34
PFKL	OAR1:262431636_A/C	3_prime_UTR_variant	309.82421130162	2.38517e-69	Ref	0.65085	652	0	0/0	53	29	0/1	237	0	0/0	200	204	0/1	254	298	0/1	791	2	0/0	731	1	0/0	121	167	0/1	493	82	0/1	0	117	1/1	252	0	0/0	504	0	0/0	671	72	0/1	121	139	0/1	37
IMMT	OAR3:57899366_G/A	missense_variant	309.508882006368	2.79391e-69	Ref	0.595472	1	892	1/1	1	776	1/1	1	811	1/1	762	562	0/1	728	465	0/1	699	442	0/1	744	479	0/1	0	911	1/1	0	863	1/1	606	442	0/1	2	1040	1/1	560	382	0/1	925	641	0/1	2	1020	1/1	3
ADIPOR1	OAR12:77973253_A/C	missense_variant	309.083379532652	3.45864e-69	Ref	0.705222	84	33	0/1	53	20	0/1	46	18	0/1	66	28	0/1	94	41	0/1	81	34	0/1	78	35	0/1	78	30	0/1	49	29	0/1	67	32	0/1	82	21	0/1	47	22	0/1	71	35	0/1	80	38	0/1	69
ACSF2	OAR11:35807671_T/C	missense_variant	309.00536592101	3.59667e-69	Ref	0.543565	3556	3361	0/1	3165	2528	0/1	3	3991	1/1	4430	3704	0/1	4	5688	1/1	6	7299	1/1	2	6114	1/1	4318	3559	0/1	5	4606	1/1	3404	2529	0/1	4	4630	1/1	3	5185	1/1	6	7928	1/1	4	4278	1/1	3224
CLUH	OAR11:23221579_C/T	missense_variant	308.430259892913	4.79938e-69	Ref	0.657115	114	55	0/1	71	34	0/1	102	40	0/1	132	66	0/1	121	85	0/1	130	69	0/1	117	46	0/1	99	63	0/1	93	55	0/1	109	61	0/1	131	60	0/1	99	54	0/1	130	71	0/1	119	59	0/1	106
AP1B1	OAR17:68141947_A/G	missense_variant	308.373004839439	4.93921e-69	Ref	0.713848	55	16	0/1	47	16	0/1	49	20	0/1	76	27	0/1	60	28	0/1	78	21	0/1	86	36	0/1	62	33	0/1	56	24	0/1	56	21	0/1	95	34	0/1	62	23	0/1	78	37	0/1	74	38	0/1	48
AP1B1	OAR17:68141945_C/A	missense_variant	308.261820730615	5.2225e-69	Ref	0.714639	54	16	0/1	47	16	0/1	48	20	0/1	74	27	0/1	61	27	0/1	77	21	0/1	86	35	0/1	61	33	0/1	57	23	0/1	56	21	0/1	96	33	0/1	63	23	0/1	77	36	0/1	72	38	0/1	48
EPB42	OAR7:35461344_A/G	3_prime_UTR_variant	308.207964900771	5.36551e-69	Ref	0.785393	41	17	0/1	31	5	0/1	26	5	0/1	37	6	0/1	44	11	0/1	50	10	0/1	55	17	0/1	39	16	0/1	37	8	0/1	37	8	0/1	43	15	0/1	31	7	0/1	39	12	0/1	39	7	0/1	25
SEPT2	OAR1:406117_A/C	3_prime_UTR_variant	307.70077790288	6.91991e-69	Ref	0.909091	430	32	0/0	222	11	0/0	355	21	0/0	327	28	0/0	498	28	0/0	319	23	0/0	424	35	0/0	380	23	0/0	347	33	0/0	302	24	0/0	383	27	0/0	316	25	0/0	371	44	0/0	373	26	0/0	270
TCEA1	OAR9:34796100_T/A	3_prime_UTR_variant	306.301920306296	1.39586e-68	Alt	0.183616	12	31	0/1	6	23	0/1	7	40	0/1	9	45	0/1	12	52	0/1	6	26	1/1	8	31	0/1	6	25	0/1	8	44	1/1	4	44	1/1	11	42	0/1	8	43	0/1	10	43	0/1	11	43	0/1	12
TUBA1A	OAR3:136795202_A/G	missense_variant	305.770396005599	1.82237e-68	Alt	0.208531	17	59	0/1	0	17	1/1	7	31	0/1	5	21	0/1	12	41	0/1	9	31	0/1	15	40	0/1	15	47	0/1	7	27	0/1	6	43	0/1	9	43	0/1	13	38	0/1	10	42	0/1	7	43	0/1	8
ADRA1A	OAR2:38747646_A/G	3_prime_UTR_variant	305.477039508452	2.11127e-68	Ref	0.800253	31	4	0/1	59	8	0/1	35	11	0/1	55	14	0/1	44	8	0/1	39	10	0/1	32	7	0/1	22	4	0/1	34	4	0/1	37	11	0/1	49	27	0/1	30	3	0/1	23	10	0/1	48	7	0/1	24
LTBR	OAR3:207928579_G/T	missense_variant	305.365116314553	2.2332e-68	Ref	0.70826	91	24	0/1	55	27	0/1	87	27	0/1	46	26	0/1	88	42	0/1	56	15	0/1	68	40	0/1	64	20	0/1	46	27	0/1	65	31	0/1	80	28	0/1	58	20	0/1	84	30	0/1	64	20	0/1	62
PKD1	OAR24:1624667_A/T	stop_gained,splice_region_variant	305.009785872422	2.66893e-68	Ref	0.767857	58	18	0/1	42	7	0/1	30	11	0/1	35	6	0/1	61	17	0/1	55	12	0/1	40	9	0/1	42	9	0/1	22	7	0/1	54	17	0/1	49	13	0/1	56	15	0/1	24	14	0/1	37	16	0/1	17
DYNLT1	OAR8:81687883_C/A	3_prime_UTR_variant	304.88532004124	2.84088e-68	Ref	0.752632	59	24	0/1	15	6	0/1	50	18	0/1	46	23	0/1	71	23	0/1	53	21	0/1	48	18	0/1	60	15	0/1	35	12	0/1	40	6	0/1	35	14	0/1	41	10	0/1	60	16	0/1	45	22	0/1	55
TNXB	OAR20:26438116_C/T	synonymous_variant	304.718537060774	3.08878e-68	Ref	0.846021	34	0	0/0	15	3	0/1	27	3	0/1	43	10	0/1	38	0	0/0	40	6	0/1	47	8	0/1	28	2	0/1	27	10	0/1	46	2	0/0	41	10	0/1	48	10	0/1	41	5	0/1	42	0	0/0	49
C4	OAR20:26512390_C/T	missense_variant	304.470518502402	3.498e-68	Ref	0.845095	57	0	0/0	35	0	0/0	130	0	0/0	176	0	0/0	106	0	0/0	109	13	0/1	61	17	0/1	91	19	0/1	61	0	0/0	123	17	0/1	102	0	0/0	90	0	0/0	77	0	0/0	87	0	0/0	66
SNX9	OAR8:81160799_C/T	3_prime_UTR_variant	304.402918244382	3.61865e-68	Ref	0.890411	182	15	0/0	96	16	0/1	159	15	0/0	136	14	0/1	251	9	0/0	149	13	0/0	158	18	0/1	168	7	0/0	156	9	0/0	191	10	0/0	190	14	0/0	128	11	0/0	202	15	0/0	163	6	0/0	145
TMEM109	OAR21:36448089_C/A	synonymous_variant	304.14746569506	4.11338e-68	Alt	0.36611	73	166	0/1	34	78	0/1	79	138	0/1	66	156	0/1	141	213	0/1	100	159	0/1	125	181	0/1	79	146	0/1	56	113	0/1	88	123	0/1	82	145	0/1	87	153	0/1	89	171	0/1	85	121	0/1	97
CHCHD10	OAR17:70490268_G/A	missense_variant	303.444263979733	5.85324e-68	Alt	0.227508	11	39	0/1	5	47	0/1	11	31	0/1	11	84	0/1	16	31	0/1	16	75	0/1	19	35	0/1	7	31	0/1	13	30	0/1	12	24	0/1	17	40	0/1	7	30	0/1	13	82	0/1	17	31	0/1	12
ACSF2	OAR11:35788869_G/A	synonymous_variant	302.85900610406	7.85055e-68	Alt	0.467395	4941	4227	0/1	3891	3936	0/1	6311	2	0/0	6	10778	1/1	2826	5324	0/1	9	10359	1/1	8972	4	0/0	5257	5033	0/1	3427	3663	0/1	12	7869	1/1	2452	4471	0/1	4110	3563	0/1	11879	10	0/0	6283	4	0/0	4438
AES	OAR5:18297556_C/A	3_prime_UTR_variant	301.884361705891	1.28008e-67	Ref	0.797739	252	55	0/1	156	37	0/1	220	33	0/0	235	26	0/0	261	38	0/0	193	38	0/0	300	63	0/0	284	63	0/0	236	32	0/0	205	41	0/0	227	69	0/1	224	38	0/0	294	67	0/0	238	61	0/0	181
PUF60	OAR9:13923083_T/A	synonymous_variant	301.58215727122	1.48962e-67	Ref	0.693524	83	33	0/1	52	28	0/1	94	27	0/1	74	30	0/1	90	42	0/1	73	29	0/1	87	44	0/1	85	45	0/1	62	35	0/1	62	35	0/1	87	46	0/1	80	27	0/1	105	37	0/1	73	40	0/1	66
HDLBP	OAR1:485981_C/G	synonymous_variant	300.395557791635	2.70142e-67	Ref	0.631591	149	81	0/1	116	63	0/1	110	57	0/1	178	90	0/1	226	119	0/1	180	125	0/1	178	94	0/1	164	97	0/1	101	66	0/1	143	93	0/1	152	106	0/1	121	72	0/1	161	90	0/1	179	108	0/1	149
PNN	OAR18:48051882_T/C	3_prime_UTR_variant	300.341725688474	2.77537e-67	Ref	0.805333	35	7	0/1	26	6	0/1	23	4	0/1	40	11	0/1	42	16	0/1	25	10	0/1	44	5	0/1	30	6	0/1	34	5	0/1	21	4	0/1	40	8	0/1	34	6	0/1	24	9	0/1	36	10	0/1	17
LMAN1	OAR23:58517627_A/T	3_prime_UTR_variant	300.155900800407	3.04653e-67	Ref	0.834967	59	7	0/1	43	1	0/0	53	0	0/0	70	8	0/1	58	0	0/0	33	3	0/0	73	0	0/0	64	17	0/1	53	6	0/0	41	13	0/1	73	0	0/0	68	0	0/0	50	9	0/1	57	19	0/1	44
FXYD1	OAR14:44972466_G/A	synonymous_variant	299.649745277726	3.92717e-67	Ref	0.837209	51	5	0/0	25	4	0/1	45	6	0/1	38	6	0/1	63	13	0/1	23	10	0/1	39	3	0/0	68	15	0/1	44	3	0/0	40	6	0/1	43	8	0/1	56	11	0/1	74	6	0/0	27	3	0/1	25
ADIPOR1	OAR12:77973252_G/C	missense_variant	299.179024902219	4.97319e-67	Ref	0.702948	84	32	0/1	52	20	0/1	46	18	0/1	67	28	0/1	94	41	0/1	78	34	0/1	77	35	0/1	77	31	0/1	49	29	0/1	67	32	0/1	80	21	0/1	48	21	0/1	70	35	0/1	78	38	0/1	68
TDP2	OAR20:32030741_C/G	missense_variant	299.107836961166	5.154e-67	Alt	0.251724	26	47	0/1	8	27	0/1	27	50	0/1	16	40	0/1	12	49	0/1	13	45	0/1	12	56	0/1	14	64	0/1	10	42	0/1	16	42	0/1	22	42	0/1	7	41	0/1	22	62	0/1	16	66	0/1	11
DUSP10	OAR12:23310917_A/C	3_prime_UTR_variant	298.883054364537	5.76923e-67	Ref	0.885135	96	17	0/1	86	7	0/0	128	10	0/0	85	9	0/1	83	4	0/0	97	7	0/0	121	7	0/0	87	11	0/1	121	7	0/0	78	2	0/0	108	10	0/0	88	7	0/0	125	14	0/1	90	13	0/0	108
BCL7C	OAR24:26983893_T/C	synonymous_variant	298.795939185161	6.02695e-67	Ref	0.708458	72	35	0/1	53	18	0/1	58	24	0/1	53	26	0/1	102	33	0/1	57	22	0/1	66	34	0/1	81	32	0/1	64	21	0/1	51	28	0/1	75	25	0/1	52	20	0/1	68	38	0/1	59	30	0/1	66
ABHD8	OAR5:5563487_C/T	synonymous_variant	298.772814376534	6.09727e-67	Ref	0.610807	131	101	0/1	138	87	0/1	136	98	0/1	162	109	0/1	199	114	0/1	295	163	0/1	378	259	0/1	126	86	0/1	197	115	0/1	178	127	0/1	289	190	0/1	154	109	0/1	334	184	0/1	288	191	0/1	145
PI4KA	OAR17:71461562_C/A	missense_variant,splice_region_variant	298.360389080504	7.49878e-67	Alt	0.249117	10	39	0/1	13	36	0/1	18	45	0/1	16	54	0/1	16	50	0/1	10	27	0/1	13	50	0/1	14	52	0/1	14	39	0/1	14	43	0/1	20	47	0/1	16	41	0/1	20	57	0/1	10	45	0/1	19
C4	OAR20:26512550_A/C	synonymous_variant	297.842626444741	9.7229e-67	Ref	0.647024	92	18	0/1	54	31	0/1	166	93	0/1	220	140	0/1	141	65	0/1	134	96	0/1	105	48	0/1	116	90	0/1	91	41	0/1	173	92	0/1	152	64	0/1	98	61	0/1	121	33	0/1	127	51	0/1	69
SRSF1	OAR11:8348712_G/C	missense_variant	297.143098657536	1.38103e-66	Ref	0.674022	102	40	0/1	75	26	0/1	89	38	0/1	89	45	0/1	112	75	0/1	86	45	0/1	81	48	0/1	94	30	0/1	62	46	0/1	73	46	0/1	99	35	0/1	60	41	0/1	110	52	0/1	97	50	0/1	90
SLC25A1	OAR17:71799013_A/G	intron_variant,non_coding_transcript_variant	296.055372615723	2.38337e-66	Ref	0.607599	444	260	0/1	288	181	0/1	753	2	0/0	429	300	0/1	560	447	0/1	463	281	0/1	575	287	0/1	469	312	0/1	880	0	0/0	0	516	1/1	1125	1	0/0	0	412	1/1	0	703	1/1	0	521	1/1	0
PRPF31	OAR14:60326779_G/C	missense_variant	295.5579577833	3.05891e-66	Ref	0.804582	47	14	0/1	24	7	0/1	31	7	0/1	37	4	0/1	38	11	0/1	36	8	0/1	34	8	0/1	37	4	0/1	29	13	0/1	30	2	0/0	47	14	0/1	26	5	0/1	51	11	0/1	35	8	0/1	24
PSMC3	OAR15:75477999_C/G	3_prime_UTR_variant	295.381759066727	3.34161e-66	Ref	0.753888	53	22	0/1	28	6	0/1	45	7	0/1	49	19	0/1	58	14	0/1	34	14	0/1	68	17	0/1	47	15	0/1	36	16	0/1	46	15	0/1	44	14	0/1	49	12	0/1	57	25	0/1	36	14	0/1	47
TNXB	OAR20:26439568_G/A	missense_variant	294.663267940454	4.79181e-66	Ref	0.803213	74	7	0/1	33	10	0/1	109	0	0/0	134	0	0/0	62	27	0/1	108	0	0/0	130	15	0/1	150	0	0/0	117	0	0/0	94	17	0/1	120	0	0/0	115	0	0/0	106	0	0/0	89	18	0/1	72
ISOC1	OAR5:22523904_T/C	synonymous_variant	293.342176184411	9.29695e-66	Ref	0.631768	171	145	0/1	154	150	0/1	1	217	1/1	264	118	0/1	0	213	1/1	225	111	0/1	238	169	0/1	423	1	0/0	198	80	0/1	189	80	0/1	257	204	0/1	0	250	1/1	336	200	0/1	251	74	0/1	0
TRYPTASE-1	OAR24:953268_G/A	synonymous_variant	292.070086016607	1.75998e-65	Ref	0.643142	217	61	0/1	77	7	0/1	138	0	0/0	80	108	0/1	39	196	0/1	76	69	0/1	393	70	0/1	229	61	0/1	132	186	0/1	184	0	0/0	61	90	0/1	145	40	0/1	212	0	0/0	205	62	0/1	231
C9orf114	OAR3:7514522_C/G	missense_variant	291.687905270233	2.13197e-65	Alt	0.243115	29	60	0/1	11	37	0/1	11	24	0/1	19	30	0/1	12	67	0/1	10	61	0/1	20	35	0/1	27	43	0/1	7	46	0/1	12	23	0/1	12	55	0/1	7	31	0/1	6	51	0/1	11	66	0/1	10
HAGHL	OAR24:576615_G/A	3_prime_UTR_variant	291.682488776518	2.13777e-65	Ref	0.772288	101	11	0/0	60	0	0/0	101	0	0/0	71	22	0/1	79	23	0/1	88	0	0/0	108	1	0/0	75	22	0/1	60	36	0/1	97	0	0/0	81	24	0/1	75	16	0/1	111	0	0/0	77	17	0/1	64
C1orf167	OAR12:40022634_G/T	synonymous_variant	290.775278586091	3.37001e-65	Ref	0.697303	1	470	1/1	139	43	0/1	212	66	0/1	1	421	1/1	234	135	0/1	176	133	0/1	180	54	0/1	0	116	1/1	0	248	1/1	0	144	1/1	184	74	0/1	0	159	1/1	0	103	1/1	0	87	1/1	0
LTBR	OAR3:207928581_C/T	synonymous_variant	290.481920134741	3.90437e-65	Ref	0.704384	89	24	0/1	54	27	0/1	87	27	0/1	46	27	0/1	85	42	0/1	56	15	0/1	68	40	0/1	62	20	0/1	46	27	0/1	64	31	0/1	80	29	0/1	56	20	0/1	80	30	0/1	63	20	0/1	62
TMEM123	OAR15:5806612_A/T	synonymous_variant	290.389727964906	4.0892e-65	Alt	0.34906	54	118	0/1	44	71	0/1	52	128	0/1	55	77	0/1	70	152	0/1	74	97	0/1	86	137	0/1	62	131	0/1	49	93	0/1	53	85	0/1	62	122	0/1	45	102	0/1	66	126	0/1	81	131	0/1	44
CHCHD10	OAR17:70490266_C/G	synonymous_variant	290.326357027763	4.2213e-65	Alt	0.232606	11	37	0/1	5	45	0/1	8	29	0/1	11	83	0/1	19	30	0/1	17	75	0/1	18	35	0/1	7	32	0/1	13	31	0/1	13	24	0/1	16	39	0/1	10	25	0/1	13	83	0/1	16	32	0/1	13
PDK4	OAR4:12769405_G/T	3_prime_UTR_variant	290.146427413338	4.6201e-65	Ref	0.654128	400	213	0/1	526	0	0/0	69	77	0/1	1678	0	0/0	545	0	0/0	549	262	0/1	94	32	0/1	124	81	0/1	364	0	0/0	0	212	1/1	260	1	0/0	188	0	0/0	107	118	0/1	216	87	0/1	217
DNTTIP2	OAR1:70225925_A/C	missense_variant	289.948157899004	5.10331e-65	Ref	0.845735	116	13	0/1	45	5	0/0	81	9	0/0	89	11	0/0	111	15	0/0	61	4	0/0	71	6	0/0	61	14	0/1	57	8	0/0	70	19	0/1	62	8	0/1	38	6	0/0	71	9	0/1	86	22	0/1	57
PHLDA1	OAR3:111905433_A/G	missense_variant	289.682312016129	5.83147e-65	Ref	0.71345	62	18	0/1	50	21	0/1	49	25	0/1	74	30	0/1	45	15	0/1	52	18	0/1	73	20	0/1	74	27	0/1	74	29	0/1	29	12	0/1	91	35	0/1	75	29	0/1	56	22	0/1	67	40	0/1	82
ADAMTS10	OAR5:14856377_A/C	missense_variant	289.578864699715	6.14212e-65	Ref	0.795866	32	12	0/1	24	8	0/1	40	9	0/1	27	10	0/1	47	13	0/1	38	8	0/1	38	6	0/1	39	6	0/1	28	5	0/1	28	8	0/1	35	13	0/1	18	5	0/1	25	4	0/1	33	6	0/1	20
SPARCL1	OAR6:102005720_A/G	synonymous_variant	289.278854194126	7.13983e-65	Ref	0.578582	847	734	0/1	1738	1	0/0	1985	0	0/0	1641	1	0/0	1334	894	0/1	2525	0	0/0	1953	0	0/0	2407	0	0/0	1941	0	0/0	2028	0	0/0	1180	784	0/1	779	557	0/1	979	683	0/1	2973	0	0/0	699
CLUH	OAR11:23221581_G/C	synonymous_variant	289.260146235687	7.20716e-65	Ref	0.652874	111	56	0/1	69	34	0/1	99	40	0/1	131	66	0/1	120	85	0/1	126	70	0/1	117	45	0/1	97	63	0/1	93	55	0/1	107	62	0/1	129	60	0/1	98	54	0/1	129	72	0/1	118	59	0/1	102
ABHD8	OAR5:5563488_T/G	missense_variant	288.834700250882	8.92208e-65	Ref	0.609108	130	102	0/1	138	86	0/1	135	98	0/1	162	110	0/1	198	114	0/1	292	164	0/1	376	259	0/1	125	87	0/1	197	115	0/1	176	127	0/1	287	191	0/1	152	110	0/1	330	185	0/1	287	190	0/1	144
SMPD3	OAR14:35069492_G/A	synonymous_variant	288.5505849754	1.0289e-64	Ref	0.7189	84	57	0/1	0	106	1/1	120	39	0/1	171	83	0/1	183	70	0/1	0	182	1/1	0	164	1/1	216	0	0/0	1	80	1/1	0	145	1/1	191	77	0/1	187	46	0/1	0	155	1/1	2	195	1/1	1
CYP2B6	OAR14:49553339_A/C	missense_variant	287.576792442961	1.6771e-64	Ref	0.74457	35	5	0/1	78	1	0/0	235	15	0/0	218	46	0/1	170	50	0/1	124	122	0/1	219	15	0/0	123	36	0/1	141	6	0/0	47	10	0/1	51	2	0/0	126	3	0/0	190	3	0/0	33	2	0/0	163
TNXB	OAR20:26439465_A/G	synonymous_variant	287.570342914527	1.68254e-64	Ref	0.782763	36	4	0/1	15	0	0/0	40	6	0/1	34	20	0/1	49	2	0/0	36	8	0/1	60	13	0/1	29	21	0/1	35	11	0/1	48	9	0/1	45	18	0/1	48	16	0/1	30	8	0/1	39	5	0/1	47
HNRNPL	OAR14:47742605_A/G	synonymous_variant	287.290747487085	1.93592e-64	Ref	0.819723	61	11	0/0	49	8	0/1	49	11	0/1	67	19	0/1	75	11	0/1	66	17	0/1	70	10	0/0	62	20	0/1	57	13	0/1	47	7	0/1	75	6	0/0	58	9	0/0	82	13	0/0	76	15	0/0	60
SEMA6A	OAR5:34923871_T/C	missense_variant,splice_region_variant	286.930957738101	2.31892e-64	Ref	0.78169	52	16	0/1	28	8	0/1	37	8	0/1	30	13	0/1	47	15	0/1	29	9	0/1	35	10	0/1	35	15	0/1	21	8	0/1	42	14	0/1	36	7	0/1	12	6	0/1	50	11	0/1	52	15	0/1	39
OAS2	OAR17:61041692_T/C	missense_variant	286.921573319829	2.32986e-64	Ref	0.669246	57	39	0/1	56	23	0/1	48	26	0/1	138	47	0/1	151	96	0/1	27	19	0/1	51	19	0/1	99	66	0/1	53	24	0/1	129	65	0/1	79	44	0/1	114	39	0/1	114	41	0/1	81	39	0/1	50
SIVA1	OAR18:67868073_C/T	missense_variant	286.893671654087	2.36271e-64	Alt	0.126638	4	85	1/1	9	47	0/1	9	57	0/1	10	80	0/1	11	90	1/1	3	84	1/1	11	89	1/1	13	95	0/1	8	66	0/1	8	71	1/1	9	55	0/1	10	69	1/1	8	85	1/1	9	72	1/1	9
TUBG2	OAR11:42215519_G/C	synonymous_variant	286.83920334496	2.42816e-64	Ref	0.80618	50	8	0/1	37	0	0/0	33	9	0/1	77	17	0/1	55	21	0/1	38	9	0/1	73	8	0/1	58	2	0/0	34	9	0/1	58	13	0/1	54	20	0/1	42	0	0/0	62	0	0/0	82	0	0/0	56
ASNSD1	OAR2:118529567_G/A	synonymous_variant	286.738871429808	2.55353e-64	Ref	0.725533	58	32	0/1	67	0	0/0	67	53	0/1	71	19	0/1	96	62	0/1	130	13	0/1	75	40	0/1	146	0	0/0	53	20	0/1	51	22	0/1	102	1	0/0	69	1	0/0	89	24	0/1	125	0	0/0	67
SLIT3	OAR16:473274_G/T	missense_variant	286.302925478783	3.17785e-64	Ref	0.78063	46	24	0/1	32	6	0/1	21	2	0/1	33	4	0/1	45	13	0/1	29	3	0/1	55	17	0/1	26	16	0/1	43	10	0/1	32	10	0/1	65	7	0/1	25	5	0/1	59	9	0/1	25	11	0/1	22
USP4	OAR19:50747913_G/A	3_prime_UTR_variant	286.127860949284	3.4696e-64	Ref	0.739933	90	22	0/1	79	20	0/0	82	22	0/0	81	33	0/1	84	28	0/1	79	30	0/1	90	24	0/0	74	31	0/1	78	20	0/0	67	26	0/1	89	25	0/1	68	18	0/0	97	22	0/0	71	38	0/1	80
GPD1	OAR3:136038983_A/G	synonymous_variant	285.618218571311	4.48055e-64	Ref	0.575313	484	513	0/1	328	291	0/1	608	534	0/1	1377	0	0/0	715	411	0/1	1169	1	0/0	1	1265	1/1	3	846	1/1	908	533	0/1	349	344	0/1	764	688	0/1	863	511	0/1	1275	670	0/1	1234	0	0/0	470
DYNLT1	OAR8:81687880_G/T	3_prime_UTR_variant	284.882861747124	6.4799e-64	Ref	0.749771	60	24	0/1	15	6	0/1	50	18	0/1	49	23	0/1	70	23	0/1	52	20	0/1	48	18	0/1	59	15	0/1	36	11	0/1	39	7	0/0	36	14	0/1	42	10	0/1	60	16	0/1	44	21	0/1	54
CYP2B6	OAR14:49547578_G/A	synonymous_variant	284.796617266387	6.76646e-64	Ref	0.6386	51	56	0/1	124	10	0/0	163	257	0/1	197	186	0/1	110	222	0/1	184	229	0/1	349	50	0/1	186	46	0/1	239	21	0/1	87	7	0/1	65	16	0/1	108	63	0/1	240	5	0/0	54	6	0/1	177
USP10	OAR14:10387153_T/G	missense_variant	284.780430356845	6.82163e-64	Ref	0.776765	41	11	0/1	24	8	0/1	29	3	0/0	33	14	0/1	66	18	0/1	48	10	0/1	45	10	0/1	30	9	0/1	38	8	0/1	34	11	0/1	29	8	0/1	45	9	0/1	52	14	0/1	38	13	0/1	37
HDLBP	OAR1:485982_A/G	missense_variant	284.252436445899	8.8908e-64	Ref	0.628808	149	80	0/1	115	61	0/1	109	57	0/1	172	90	0/1	221	119	0/1	179	124	0/1	173	94	0/1	160	97	0/1	101	65	0/1	139	93	0/1	147	105	0/1	119	72	0/1	158	91	0/1	178	107	0/1	149
MMP2	OAR14:23247192_C/G	synonymous_variant	284.116111626652	9.52022e-64	Ref	0.586189	474	354	0/1	389	259	0/1	551	416	0/1	368	248	0/1	1278	1	0/0	471	280	0/1	864	0	0/0	492	339	0/1	265	230	0/1	482	290	0/1	935	0	0/0	706	0	0/0	501	464	0/1	545	340	0/1	461
ABCA3	OAR24:1810877_C/G	missense_variant	282.950712118365	1.70843e-63	Alt	0.254237	25	66	0/1	30	0	0/0	72	0	0/0	24	82	0/1	23	71	0/1	65	0	0/0	75	0	0/0	18	62	0/1	15	65	0/1	51	0	0/0	38	101	0/1	34	67	0/1	61	2	0/0	30	96	0/1	28
PHLDA1	OAR3:111905427_G/T	missense_variant	282.687987778074	1.94916e-63	Alt	0.297184	18	62	0/1	24	53	0/1	29	50	0/1	33	78	0/1	21	48	0/1	19	57	0/1	24	85	0/1	32	74	0/1	29	85	0/1	13	31	0/1	39	96	0/1	31	79	0/1	25	62	0/1	47	69	0/1	34
EHD2	OAR14:53699754_G/T	missense_variant	280.586943719602	5.5936e-63	Ref	0.639966	137	54	0/1	90	59	0/1	149	81	0/1	98	43	0/1	204	104	0/1	122	77	0/1	122	69	0/1	133	66	0/1	102	81	0/1	93	56	0/1	122	71	0/1	132	68	0/1	119	81	0/1	129	64	0/1	96
SRCAP	OAR24:26875664_T/C	splice_region_variant,3_prime_UTR_variant	280.409584635702	6.11422e-63	Ref	0.741739	39	13	0/1	31	6	0/1	52	12	0/1	46	20	0/1	65	15	0/1	52	20	0/1	43	20	0/1	47	29	0/1	40	14	0/1	37	17	0/1	49	18	0/1	43	15	0/1	58	13	0/1	55	27	0/1	41
HIPK3	OAR15:62169032_G/T	downstream_gene_variant	280.391324470736	6.17049e-63	Ref	0.738579	57	25	0/1	25	8	0/1	57	20	0/1	71	23	0/1	79	19	0/0	89	22	0/0	52	12	0/1	51	21	0/1	37	13	0/1	61	27	0/1	77	18	0/1	50	20	0/1	106	23	0/1	56	31	0/1	46
FBLN2	OAR19:58171501_C/T	synonymous_variant	280.353452770263	6.28887e-63	Ref	0.656796	217	103	0/1	0	78	1/1	151	58	0/1	1	271	1/1	0	159	1/1	0	151	1/1	149	76	0/1	212	126	0/1	158	52	0/1	198	99	0/1	447	0	0/0	89	76	0/1	72	80	0/1	0	163	1/1	189
EF-1	OAR9:14071280_C/T	missense_variant	280.131677438447	7.02913e-63	Ref	0.538976	3037	2379	0/1	3529	3	0/0	2343	1943	0/1	2442	2620	0/1	3062	2807	0/1	5252	0	0/0	2412	2002	0/1	5339	3	0/0	1904	1563	0/1	3904	5	0/0	2355	1853	0/1	3971	2	0/0	6735	1	0/0	2252	2090	0/1	2812
SLIT3	OAR16:473277_G/C	missense_variant	280.066767982699	7.26183e-63	Ref	0.785185	48	22	0/1	28	5	0/1	22	2	0/1	35	4	0/1	45	13	0/1	29	3	0/0	53	16	0/1	24	16	0/1	43	8	0/1	32	10	0/1	62	6	0/1	24	5	0/1	60	9	0/1	25	10	0/1	23
RPS20	OAR9:36111094_C/T	synonymous_variant	279.921315166284	7.81165e-63	Alt	0.471335	3739	4655	0/1	3941	1	0/0	3098	3271	0/1	3656	4221	0/1	3634	4265	0/1	5431	3	0/0	6529	4	0/0	3727	3675	0/1	5347	7	0/0	4934	1	0/0	3089	3275	0/1	2253	2882	0/1	4971	5401	0/1	3213	3572	0/1	2843
ADD3	OAR22:29643312_A/T	synonymous_variant	278.572949396235	1.53666e-62	Ref	0.684316	313	1	0/0	219	0	0/0	367	0	0/0	321	105	0/1	242	96	0/1	412	0	0/0	128	90	0/1	159	86	0/1	166	84	0/1	332	0	0/0	324	0	0/0	202	0	0/0	376	0	0/0	373	0	0/0	281
USP10	OAR14:10387151_A/G	missense_variant	278.319722909123	1.74486e-62	Ref	0.775723	41	10	0/1	23	8	0/1	29	3	0/0	33	14	0/1	64	18	0/1	48	10	0/1	44	10	0/1	29	9	0/1	38	8	0/1	34	11	0/1	28	8	0/1	43	9	0/1	50	14	0/1	39	12	0/1	36
TUBA1C	OAR1:187649297_T/C	synonymous_variant	278.28294048766	1.77737e-62	Ref	0.759674	86	1	0/0	58	9	0/1	72	1	0/0	96	7	0/0	67	50	0/1	66	1	0/0	89	26	0/1	66	27	0/1	71	23	0/1	67	2	0/0	123	0	0/0	73	28	0/1	93	21	0/1	84	14	0/1	86
FBLN2	OAR19:58173398_C/T	synonymous_variant	277.592424329796	2.51337e-62	Alt	0.351246	109	241	0/1	100	1	0/0	57	138	0/1	343	0	0/0	229	1	0/0	179	0	0/0	85	148	0/1	161	220	0/1	54	221	0/1	131	209	0/1	0	473	1/1	161	0	0/0	77	75	0/1	188	1	0/0	83
COL5A3	OAR5:12240055_C/T	synonymous_variant	276.311680931786	4.77929e-62	Ref	0.684078	132	50	0/1	88	32	0/1	265	0	0/0	209	0	0/0	335	0	0/0	105	51	0/1	1	132	1/1	1	144	1/1	99	46	0/1	146	60	0/1	110	55	0/1	110	40	0/1	74	51	0/1	255	1	0/0	199
DDX17	OAR3:214150864_A/G	downstream_gene_variant	276.098181423586	5.31975e-62	Alt	0.386526	286	216	0/1	23	247	0/1	24	350	1/1	32	297	1/1	221	231	0/1	160	191	0/1	36	411	1/1	195	207	0/1	169	174	0/1	39	321	0/1	34	359	0/1	161	180	0/1	179	228	0/1	182	239	0/1	129
GAK	OAR6:116600210_G/A	splice_region_variant,synonymous_variant	275.731901160211	6.39314e-62	Ref	0.765021	53	12	0/1	35	7	0/1	35	12	0/1	40	8	0/1	42	8	0/1	45	17	0/1	50	21	0/1	48	13	0/1	27	9	0/1	21	11	0/1	37	17	0/1	39	10	0/1	44	19	0/1	40	12	0/1	34
ADIPOQ	OAR1:198619826_C/T	3_prime_UTR_variant	275.01815150422	9.14664e-62	Ref	0.523901	14048	5	0/0	5789	4750	0/1	16669	5	0/0	14622	15	0/0	16809	5	0/0	10878	4	0/0	14644	8	0/0	7433	6901	0/1	6698	6638	0/1	6125	5751	0/1	17177	9	0/0	11761	3	0/0	8283	7793	0/1	7679	6858	0/1	5666
TSC22D1	OAR10:15065161_G/C	synonymous_variant	274.927950116584	9.57016e-62	Alt	0.293818	51	117	0/1	38	103	1/1	53	140	1/1	56	134	0/1	77	176	0/1	54	122	0/1	56	154	1/1	51	147	0/1	54	151	1/1	51	149	1/1	59	141	1/1	44	113	0/1	65	155	0/1	63	144	0/1	49
ADAMTS10	OAR5:14856379_A/T	missense_variant	274.704165883815	1.07075e-61	Ref	0.792053	31	12	0/1	23	8	0/1	39	9	0/1	27	10	0/1	46	13	0/1	38	8	0/1	35	6	0/1	38	6	0/1	27	5	0/1	26	8	0/1	35	13	0/1	18	5	0/1	24	4	0/1	33	6	0/1	17
EF-1	OAR9:14071294_A/G	synonymous_variant	274.593166674196	1.13209e-61	Ref	0.548593	5719	12	0/0	3425	10	0/0	4451	7	0/0	5359	15	0/0	3175	3077	0/1	2934	2182	0/1	4640	7	0/0	3086	2247	0/1	3620	13	0/0	2158	1694	0/1	4362	20	0/0	3925	14	0/0	6569	21	0/0	2330	2212	0/1	5097
SREBF1	OAR11:34185915_A/C	intron_variant,non_coding_transcript_variant	274.487489595843	1.19374e-61	Ref	0.717546	49	25	0/1	27	20	0/1	47	14	0/1	61	24	0/1	101	47	0/1	62	27	0/1	52	35	0/1	57	16	0/1	46	22	0/1	52	10	0/1	53	20	0/1	46	14	0/1	79	23	0/1	74	25	0/1	54
RHOU	OAR25:62501_A/C	synonymous_variant	273.092609656509	2.40382e-61	Alt	0.30119	0	162	1/1	0	187	1/1	65	184	0/1	108	221	0/1	0	214	1/1	0	314	1/1	0	247	1/1	72	170	0/1	53	195	0/1	0	209	1/1	0	224	1/1	0	218	1/1	0	199	1/1	96	205	0/1	1
NDUFS2	OAR1:110752181_C/G	synonymous_variant	272.557072748546	3.14497e-61	Ref	0.55198	2591	1	0/0	1610	1	0/0	1078	861	0/1	1410	994	0/1	1417	1154	0/1	2160	0	0/0	1229	984	0/1	1072	954	0/1	1180	843	0/1	999	877	0/1	1228	1011	0/1	867	728	0/1	3535	2	0/0	1198	992	0/1	2069
MLXIPL	OAR24:33553583_A/C	synonymous_variant	271.217348972383	6.16021e-61	Ref	0.836066	72	12	0/0	51	8	0/0	51	7	0/1	71	6	0/0	73	10	0/0	62	18	0/1	85	11	0/0	60	6	0/0	84	7	0/0	56	18	0/1	95	21	0/1	87	6	0/0	83	9	0/0	71	12	0/0	64
ROCK2	OAR3:20058749_A/G	3_prime_UTR_variant	269.794002637999	1.25836e-60	Ref	0.763243	73	14	0/1	25	10	0/1	60	0	0/0	52	0	0/0	78	40	0/1	58	27	0/1	63	8	0/1	57	0	0/0	61	1	0/0	64	12	0/1	77	0	0/0	42	9	0/1	50	21	0/1	68	9	0/1	54
FUOM	OAR22:50750467_A/G	missense_variant	269.676997798124	1.33446e-60	Ref	0.608231	339	229	0/1	0	226	1/1	0	254	1/1	236	165	0/1	320	182	0/1	132	111	0/1	343	195	0/1	284	162	0/1	241	145	0/1	240	123	0/1	1	359	1/1	289	160	0/1	0	437	1/1	112	172	0/1	225
USP10	OAR14:10387149_C/G	missense_variant,splice_region_variant	268.863098903612	2.00768e-60	Ref	0.772462	38	11	0/1	22	8	0/1	29	3	0/0	33	14	0/1	65	18	0/1	47	10	0/1	44	10	0/1	29	9	0/1	36	8	0/1	34	11	0/1	28	8	0/1	43	9	0/1	49	14	0/1	38	12	0/1	36
HSL	OAR14:49944194_T/C	synonymous_variant	268.683044717021	2.19754e-60	Ref	0.577343	657	517	0/1	0	585	1/1	532	426	0/1	681	493	0/1	715	546	0/1	0	1040	1/1	0	885	1/1	555	394	0/1	401	304	0/1	584	375	0/1	1291	5	0/0	0	702	1/1	0	1055	1/1	704	467	0/1	521
ABCA3	OAR24:1810846_G/A	missense_variant	267.966673024207	3.14826e-60	Ref	0.718062	78	27	0/1	21	17	0/1	0	76	1/1	92	23	0/1	94	27	0/1	44	40	0/1	0	72	1/1	63	18	0/1	68	21	0/1	0	52	1/1	114	47	0/1	85	31	0/1	33	30	0/1	112	34	0/1	58
USP10	OAR14:10387148_G/A	missense_variant,splice_region_variant	267.500728668814	3.97762e-60	Ref	0.773318	39	10	0/1	21	8	0/1	29	3	0/0	33	14	0/1	65	18	0/1	45	10	0/1	43	10	0/1	27	9	0/1	36	8	0/1	35	10	0/1	28	8	0/1	42	9	0/1	49	14	0/1	38	12	0/1	35
GAK	OAR6:116600203_A/C	missense_variant	267.44528853374	4.08985e-60	Alt	0.247247	11	60	0/1	11	36	0/1	14	38	0/1	8	43	0/1	14	38	0/1	20	44	0/1	17	56	0/1	18	44	0/1	8	30	0/1	9	26	0/1	14	42	0/1	18	40	0/1	13	60	0/1	13	45	0/1	13
IDI1	OAR13:45502830_G/C	missense_variant	267.363478809973	4.26126e-60	Alt	0.383704	115	148	0/1	143	161	0/1	146	214	0/1	181	449	0/1	159	299	0/1	149	204	0/1	513	0	0/0	194	313	0/1	217	388	0/1	251	0	0/0	179	358	0/1	457	0	0/0	587	0	0/0	389	0	0/0	224
MFNG	OAR3:180694206_A/C	3_prime_UTR_variant	266.891745855035	5.39951e-60	Ref	0.593816	549	393	0/1	371	261	0/1	0	576	1/1	573	355	0/1	1305	2	0/0	0	749	1/1	1	666	1/1	460	307	0/1	483	324	0/1	1	705	1/1	962	3	0/0	0	540	1/1	617	413	0/1	553	374	0/1	0
TDP2	OAR20:32030735_T/C	missense_variant	266.812454105391	5.6187e-60	Alt	0.261141	23	43	0/1	8	26	0/1	28	52	0/1	18	38	0/1	12	50	0/1	14	41	0/1	13	52	0/1	13	55	0/1	10	41	0/1	16	42	0/1	19	45	0/1	8	36	0/1	22	54	0/1	16	66	0/1	10
NDUFB5	OAR1:205692361_T/C	synonymous_variant	266.603690934513	6.23932e-60	Ref	0.559875	998	772	0/1	1286	0	0/0	774	666	0/1	984	795	0/1	916	756	0/1	981	710	0/1	990	771	0/1	1922	0	0/0	1948	0	0/0	1574	0	0/0	981	789	0/1	816	629	0/1	1325	1030	0/1	1832	0	0/0	1732
LTBR	OAR3:207928582_A/C	missense_variant	266.134283587156	7.89673e-60	Ref	0.697942	85	24	0/1	50	27	0/1	85	27	0/1	46	27	0/1	80	42	0/1	54	15	0/1	66	40	0/1	61	20	0/1	44	27	0/1	62	31	0/1	79	29	0/1	55	20	0/1	77	30	0/1	62	20	0/1	61
NDUFA10	OAR1:1523077_G/A	3_prime_UTR_variant	266.006545156488	8.41955e-60	Ref	0.576185	1	733	1/1	334	273	0/1	505	314	0/1	651	398	0/1	674	527	0/1	2	836	1/1	0	1051	1/1	662	436	0/1	473	337	0/1	512	394	0/1	656	522	0/1	0	641	1/1	1	1304	1/1	593	431	0/1	0
HEATR2	OAR24:41631644_A/T	missense_variant	265.964796999767	8.59782e-60	Ref	0.714184	63	22	0/1	56	22	0/1	47	17	0/1	49	18	0/1	72	33	0/1	45	14	0/1	55	32	0/1	49	30	0/1	50	21	0/1	38	16	0/1	81	30	0/1	63	14	0/1	72	21	0/1	61	25	0/1	48
TRYPTASE-1	OAR24:953266_T/G	missense_variant	264.860934193053	1.49619e-59	Ref	0.637467	211	60	0/1	75	7	0/1	136	0	0/0	77	108	0/1	39	196	0/1	76	69	0/1	382	71	0/1	222	61	0/1	131	187	0/1	179	0	0/0	60	90	0/1	141	40	0/1	210	0	0/0	198	62	0/1	226
TEP1	OAR7:23907428_T/A	missense_variant	263.326850628414	3.23117e-59	Ref	0.829443	71	4	0/0	46	3	0/0	71	5	0/0	53	13	0/1	42	14	0/1	70	0	0/0	87	12	0/0	66	10	0/1	54	5	0/0	54	9	0/1	65	9	0/1	54	0	0/0	75	1	0/0	43	6	0/1	41
USP5	OAR3:207543720_G/C	splice_region_variant,synonymous_variant	263.2574105125	3.34576e-59	Ref	0.729617	40	10	0/1	45	8	0/1	48	19	0/1	60	31	0/1	66	19	0/1	57	16	0/1	43	21	0/1	45	25	0/1	42	12	0/1	34	20	0/1	45	23	0/1	54	14	0/1	51	18	0/1	42	21	0/1	40
BAG6	OAR20:26789774_G/C	synonymous_variant	263.176371697034	3.48465e-59	Ref	0.61786	219	122	0/1	115	49	0/1	163	99	0/1	155	105	0/1	235	151	0/1	166	96	0/1	158	109	0/1	163	104	0/1	130	67	0/1	172	107	0/1	167	109	0/1	114	61	0/1	167	105	0/1	178	113	0/1	148
PLEKHG3	OAR7:73786632_A/C	missense_variant	262.702539252688	4.42017e-59	Alt	0.211096	11	54	0/1	2	19	0/1	9	40	0/1	10	44	0/1	10	61	0/1	13	40	0/1	10	44	0/1	17	38	0/1	11	27	0/1	11	33	0/1	6	33	0/1	5	18	0/1	2	31	1/1	8	38	0/1	5
RBM28	OAR4:92593864_A/G	synonymous_variant	262.604080722221	4.64408e-59	Ref	0.789402	51	11	0/1	25	1	0/0	41	12	0/1	40	6	0/1	46	12	0/1	42	13	0/1	35	10	0/1	28	5	0/1	32	14	0/1	36	10	0/1	60	13	0/1	32	12	0/1	32	6	0/0	33	9	0/1	29
GAL-1	OAR3:213502076_T/C	synonymous_variant	262.290080476319	5.43678e-59	Ref	0.537138	6475	5550	0/1	8571	7	0/0	10041	2	0/0	12877	12	0/0	7225	5769	0/1	9852	12	0/0	6239	5514	0/1	11523	6	0/0	5574	5152	0/1	8449	11	0/0	9682	7	0/0	8990	4	0/0	13912	10	0/0	11090	8	0/0	10355
HSDL2	OAR2:11097065_A/G	missense_variant	261.900741796009	6.61006e-59	Ref	0.561873	2176	3	0/0	806	704	0/1	2248	2	0/0	2548	0	0/0	1281	965	0/1	2056	1	0/0	2024	1	0/0	2157	1	0/0	993	768	0/1	1068	826	0/1	1210	840	0/1	891	690	0/1	2771	3	0/0	1283	916	0/1	973
CLUH	OAR11:23221582_G/T	missense_variant	261.659986117216	7.45904e-59	Ref	0.646823	107	55	0/1	67	34	0/1	95	40	0/1	127	66	0/1	118	85	0/1	121	71	0/1	114	45	0/1	94	63	0/1	90	55	0/1	105	62	0/1	125	60	0/1	97	55	0/1	127	71	0/1	115	59	0/1	100
SRCAP	OAR24:26875662_A/C	splice_region_variant,3_prime_UTR_variant	260.379565508002	1.41834e-58	Ref	0.735581	38	13	0/1	31	6	0/1	49	13	0/1	45	20	0/1	65	15	0/1	49	21	0/1	41	20	0/1	45	28	0/1	37	14	0/1	37	17	0/1	46	18	0/1	41	15	0/1	58	13	0/1	54	27	0/1	40
ARPC1B	OAR24:36890085_C/T	synonymous_variant	259.632350601009	2.06374e-58	Ref	0.618404	256	225	0/1	276	0	0/0	188	182	0/1	487	2	0/0	485	0	0/0	1133	222	0/1	221	187	0/1	0	458	1/1	378	0	0/0	169	179	0/1	221	229	0/1	214	169	0/1	546	0	0/0	208	189	0/1	360
KEAP1	OAR5:12692821_T/G	3_prime_UTR_variant	259.460767808982	2.24935e-58	Ref	0.717408	51	23	0/1	35	17	0/1	51	21	0/1	60	23	0/1	73	19	0/1	57	10	0/1	63	26	0/1	49	19	0/1	53	21	0/1	43	19	0/1	72	19	0/0	44	20	0/1	77	34	0/1	67	20	0/1	43
AMACR	OAR16:39682955_C/T	splice_region_variant,synonymous_variant	259.374351605875	2.34905e-58	Ref	0.599478	394	1	0/0	122	0	0/0	316	0	0/0	618	349	0/1	612	444	0/1	583	363	0/1	309	156	0/1	491	0	0/0	108	172	0/1	537	333	0/1	365	209	0/1	336	0	0/0	360	174	0/1	630	1	0/0	241
BRF2	OAR26:31749684_G/A	downstream_gene_variant	258.277974409155	4.07269e-58	Ref	0.8	141	28	0/0	82	11	0/0	145	29	0/1	102	23	0/0	192	25	0/0	101	26	0/1	162	45	0/1	140	25	0/0	128	34	0/1	113	22	0/0	139	30	0/0	182	15	0/0	159	14	0/0	168	13	0/0	151
LTBR	OAR3:207928583_G/C	missense_variant	258.167565898056	4.30475e-58	Ref	0.695732	84	24	0/1	50	27	0/1	85	27	0/1	45	27	0/1	80	42	0/1	54	15	0/1	64	40	0/1	59	20	0/1	44	27	0/1	62	31	0/1	78	29	0/1	56	20	0/1	76	30	0/1	61	20	0/1	60
PLEKHG3	OAR7:73791702_T/C	synonymous_variant	257.970412786277	4.75252e-58	Alt	0.231765	16	56	0/1	5	29	0/1	11	46	0/1	22	52	0/1	22	68	0/1	16	42	0/1	14	44	0/1	12	35	0/1	8	22	0/1	8	36	0/1	14	43	0/1	4	32	0/1	7	38	1/1	14	43	0/1	8
FANCD2	OAR19:16660670_T/G	synonymous_variant	256.971867962545	7.84497e-58	Alt	0.192063	7	17	0/1	8	28	0/1	0	47	1/1	0	109	1/1	19	75	0/1	0	56	1/1	0	62	1/1	8	26	0/1	0	74	1/1	8	25	0/1	11	63	0/1	9	27	0/1	13	82	0/1	8	46	0/1	10
ASGR1	OAR11:26526759_C/T	3_prime_UTR_variant	256.003997483682	1.27519e-57	Alt	0.297154	66	46	0/1	10	31	0/1	19	56	0/1	17	69	0/1	24	81	0/1	14	65	0/1	26	76	0/1	19	49	0/1	25	65	0/1	17	55	0/1	22	68	0/1	23	41	0/1	21	92	0/1	18	71	0/1	58
DYNLT1	OAR8:81687886_G/T	3_prime_UTR_variant	255.711120909664	1.47713e-57	Alt	0.265049	26	57	0/1	8	12	0/1	19	51	0/1	25	48	0/1	25	68	0/1	24	51	0/1	18	49	0/1	17	61	0/1	12	35	0/1	8	40	1/1	14	36	0/1	12	40	0/1	16	62	0/1	22	46	0/1	15
IGF2R	OAR8:82949048_A/G	missense_variant	254.317477935513	2.97319e-57	Ref	0.710983	0	176	1/1	104	15	0/1	17	156	0/1	1	158	1/1	0	240	1/1	182	0	0/0	0	195	1/1	184	19	0/1	164	1	0/0	214	1	0/0	0	166	1/1	0	145	1/1	151	35	0/1	150	20	0/1	15
PRRC2A	OAR20:26807138_G/A	missense_variant,splice_region_variant	253.899812622514	3.66666e-57	Ref	0.696139	74	33	0/1	44	13	0/1	54	25	0/1	54	26	0/1	91	29	0/1	53	30	0/1	71	26	0/1	55	21	0/1	57	25	0/1	37	24	0/1	64	28	0/1	71	29	0/1	61	23	0/1	79	29	0/1	54
HDLBP	OAR1:485983_T/A	missense_variant	253.608252022186	4.24454e-57	Ref	0.622691	144	80	0/1	112	63	0/1	103	57	0/1	170	90	0/1	220	118	0/1	172	124	0/1	174	93	0/1	155	96	0/1	98	65	0/1	134	93	0/1	142	106	0/1	112	72	0/1	151	92	0/1	176	107	0/1	147
OAS2	OAR17:61042700_C/T	missense_variant	253.551602141921	4.36697e-57	Alt	0.344345	24	49	0/1	43	41	0/1	29	50	0/1	54	156	0/1	111	170	0/1	22	48	0/1	27	60	0/1	56	116	0/1	29	49	0/1	77	106	0/1	33	67	0/1	34	115	0/1	61	110	0/1	34	80	0/1	24
ADRA1A	OAR2:38748298_A/G	3_prime_UTR_variant	251.696901557015	1.10791e-56	Ref	0.785912	22	14	0/1	50	13	0/1	20	6	0/1	39	13	0/1	28	13	0/1	38	14	0/1	19	5	0/1	22	4	0/1	43	7	0/1	40	16	0/1	50	11	0/1	23	8	0/1	19	8	0/1	42	4	0/1	18
TIMM10	OAR15:77994334_C/T	intron_variant,non_coding_transcript_variant	251.351269097118	1.31781e-56	Ref	0.668353	152	64	0/1	1	102	1/1	0	102	1/1	0	214	1/1	0	200	1/1	154	78	0/1	167	82	0/1	0	167	1/1	0	124	1/1	0	121	1/1	0	163	1/1	0	139	1/1	225	101	0/1	184	81	0/1	154
RBM28	OAR4:92593863_A/C	missense_variant	251.264283007951	1.37663e-56	Ref	0.783673	51	11	0/1	25	1	0/0	40	13	0/1	40	6	0/1	45	12	0/1	42	13	0/1	35	11	0/1	28	5	0/1	32	15	0/1	34	10	0/1	59	14	0/1	32	12	0/1	31	6	0/0	33	9	0/1	29
PNPLA3	OAR3:218656000_T/C	missense_variant	251.146295790517	1.46063e-56	Alt	0.317166	0	353	1/1	0	227	1/1	0	388	1/1	68	199	0/1	191	0	0/0	35	183	0/1	0	367	1/1	82	0	0/0	147	0	0/0	33	126	0/1	168	226	0/1	83	158	0/1	1	474	1/1	100	0	0/0	157
CDC42EP1	OAR3:213419404_C/A	missense_variant	251.141132856264	1.46442e-56	Alt	0.352548	59	85	0/1	18	61	0/1	54	91	0/1	43	100	0/1	92	132	0/1	52	147	0/1	81	124	0/1	50	107	0/1	43	86	0/1	56	91	0/1	61	103	0/1	51	93	0/1	64	108	0/1	51	87	0/1	49
SPARC	OAR5:60405549_A/G	3_prime_UTR_variant	250.668104174722	1.8569e-56	Ref	0.543843	6039	8	0/0	3434	1	0/0	5768	2	0/0	5459	6	0/0	8058	3	0/0	4994	2	0/0	7398	4	0/0	3244	2605	0/1	2225	2131	0/1	2629	2254	0/1	6349	2	0/0	6248	2	0/0	7092	7	0/0	3395	2711	0/1	4982
TMEM123	OAR15:5806630_C/A	missense_variant	250.307016692022	2.22591e-56	Alt	0.360454	52	125	0/1	46	75	0/1	58	124	0/1	58	71	0/1	71	152	0/1	79	98	0/1	92	138	0/1	67	127	0/1	49	92	0/1	56	85	0/1	67	122	0/1	47	98	0/1	67	126	0/1	84	122	0/1	46
SIVA1	OAR18:67868077_C/G	missense_variant	250.279498720945	2.25687e-56	Alt	0.124365	4	86	1/1	9	47	0/1	9	57	0/1	10	80	0/1	10	90	1/1	2	84	1/1	11	89	1/1	13	95	0/1	8	66	0/1	8	71	1/1	9	55	1/1	10	69	1/1	8	85	1/1	9	72	1/1	9
PPP5C	OAR14:52681731_C/T	synonymous_variant	249.680078101803	3.0492e-56	Ref	0.58814	308	187	0/1	167	87	0/1	250	215	0/1	547	383	0/1	404	336	0/1	342	226	0/1	247	172	0/1	209	142	0/1	242	166	0/1	320	186	0/1	506	1	0/0	149	106	0/1	246	175	0/1	200	173	0/1	202
SPARCL1	OAR6:102005929_G/A	synonymous_variant	249.5972352713	3.17868e-56	Alt	0.433283	1413	0	0/0	722	674	0/1	1825	2	0/0	2	1354	1/1	714	1057	0/1	724	1325	0/1	1642	1	0/0	962	1113	0/1	1790	0	0/0	767	997	0/1	1731	0	0/0	1210	1	0/0	1484	0	0/0	2	2579	1/1	554
SPARCL1	OAR6:102007235_G/T	synonymous_variant	249.531443835367	3.28541e-56	Ref	0.562036	556	570	0/1	539	454	0/1	11	1309	1/1	1074	0	0/0	829	616	0/1	1052	563	0/1	759	578	0/1	917	657	0/1	795	556	0/1	720	587	0/1	595	761	0/1	3	899	1/1	3	1091	1/1	2187	1	0/0	494
NIT1	OAR1:110673894_C/T	synonymous_variant	248.90169453005	4.50694e-56	Ref	0.688784	220	0	0/0	125	0	0/0	84	42	0/1	109	46	0/1	120	56	0/1	202	0	0/0	103	41	0/1	105	45	0/1	74	42	0/1	90	36	0/1	121	36	0/1	66	40	0/1	288	0	0/0	105	51	0/1	171
PLEKHG3	OAR7:73791701_G/C	missense_variant	248.685005920105	5.02485e-56	Alt	0.236811	16	56	0/1	4	29	0/1	12	45	0/1	22	52	0/1	23	68	0/1	17	42	0/1	14	44	0/1	12	35	0/1	8	22	0/1	8	36	0/1	15	42	0/1	4	32	0/1	7	38	1/1	14	43	0/1	8
NOSIP	OAR14:55021280_C/G	missense_variant	248.564397697835	5.33848e-56	Ref	0.66167	87	31	0/1	68	30	0/1	85	50	0/1	104	41	0/1	101	53	0/1	90	50	0/1	63	53	0/1	103	42	0/1	76	44	0/1	75	34	0/1	84	42	0/1	76	44	0/1	102	59	0/1	101	49	0/1	69
CST7	OAR13:41709190_A/G	downstream_gene_variant	248.025447771893	6.99708e-56	Ref	0.738095	174	0	0/0	0	52	1/1	88	33	0/1	85	34	0/1	203	0	0/0	89	29	0/1	82	30	0/1	69	33	0/1	195	0	0/0	63	23	0/1	98	37	0/1	159	0	0/0	206	0	0/0	143	0	0/0	162
HACL1	OAR1:270651232_C/T	synonymous_variant	247.56153668335	8.83196e-56	Ref	0.669021	374	0	0/0	136	85	0/1	352	0	0/0	371	0	0/0	437	0	0/0	273	98	0/1	380	0	0/0	242	126	0/1	387	0	0/0	388	0	0/0	390	0	0/0	319	1	0/0	412	0	0/0	299	157	0/1	232
PPAP2B	OAR1:30788509_C/T	3_prime_UTR_variant	247.483653554518	9.1841e-56	Ref	0.609589	151	147	0/1	190	43	0/1	189	192	0/1	153	193	0/1	221	187	0/1	275	59	0/1	348	58	0/1	286	52	0/1	225	62	0/1	120	134	0/1	259	61	0/1	148	158	0/1	153	173	0/1	144	177	0/1	130
OAS2	OAR17:61041629_C/T	missense_variant	247.24179475142	1.03697e-55	Ref	0.681152	42	26	0/1	35	16	0/1	34	10	0/1	116	33	0/1	106	73	0/1	22	14	0/1	42	25	0/1	68	40	0/1	40	18	0/1	90	43	0/1	72	26	0/1	82	37	0/1	92	31	0/1	53	27	0/1	33
CDC42EP1	OAR3:213419407_A/G	missense_variant	247.223311995533	1.04664e-55	Ref	0.646747	85	59	0/1	61	18	0/1	90	54	0/1	100	43	0/1	126	90	0/1	148	51	0/1	123	81	0/1	106	50	0/1	86	43	0/1	91	56	0/1	103	61	0/1	93	51	0/1	109	63	0/1	87	51	0/1	92
MUC20	OAR1:188735947_C/T	missense_variant	246.348500270356	1.62376e-55	Ref	0.634002	336	0	0/0	351	171	0/1	260	133	0/1	687	0	0/0	803	2	0/0	210	209	0/1	350	214	0/1	665	0	0/0	400	165	0/1	654	0	0/0	381	185	0/1	196	163	0/1	959	0	0/0	897	0	0/0	454
GRHPR	OAR2:51008022_C/T	synonymous_variant	246.308351322712	1.65682e-55	Ref	0.640942	90	94	0/1	74	86	0/1	267	88	0/1	696	2	0/0	0	231	1/1	94	137	0/1	326	0	0/0	292	123	0/1	74	84	0/1	366	0	0/0	279	112	0/1	0	191	1/1	352	123	0/1	182	105	0/1	366
ALDH9A1	OAR1:115823278_T/C	synonymous_variant	246.112913172867	1.82762e-55	Ref	0.563229	854	247	0/1	520	562	0/1	1859	1	0/0	845	232	0/1	929	761	0/1	1397	2	0/0	735	690	0/1	1673	0	0/0	630	642	0/1	1238	0	0/0	737	685	0/1	523	170	0/1	708	758	0/1	1554	1	0/0	613
NPR1	OAR1:102701055_A/C	synonymous_variant	244.886938071319	3.38204e-55	Alt	0.201248	13	33	0/1	5	22	0/1	11	16	0/1	6	24	0/1	5	47	0/1	9	36	0/1	11	36	0/1	0	27	1/1	7	29	0/1	6	30	0/1	5	25	0/1	10	33	0/1	10	34	0/1	5	38	0/1	7
ABCA3	OAR24:1792566_G/A	synonymous_variant	244.480090156094	4.14842e-55	Alt	0.28852	37	53	0/1	43	0	0/0	74	0	0/0	23	80	0/1	34	124	0/1	92	0	0/0	89	0	0/0	26	62	0/1	31	74	0/1	57	0	0/0	36	114	0/1	39	93	0/1	85	0	0/0	24	96	0/1	34
ZNF276	OAR14:14124783_C/G	missense_variant	243.990559418768	5.30414e-55	Ref	0.79056	27	6	0/1	17	7	0/1	40	8	0/1	44	13	0/1	37	12	0/1	34	4	0/0	35	4	0/1	28	12	0/1	38	15	0/1	42	4	0/0	43	6	0/1	35	4	0/1	25	8	0/1	40	8	0/1	36
RAD23B	OAR2:15747893_T/A	3_prime_UTR_variant	243.546268704742	6.62955e-55	Ref	0.844017	139	18	0/0	104	16	0/0	108	16	0/0	163	27	0/0	175	23	0/0	148	21	0/0	132	25	0/0	170	19	0/0	131	19	0/1	136	18	0/0	148	22	0/0	140	27	0/1	154	18	0/0	145	17	0/0	125
MRPL27	OAR11:35839197_C/G	missense_variant	243.054359389013	8.48664e-55	Ref	0.696475	219	0	0/0	134	0	0/0	197	0	0/0	152	79	0/1	156	73	0/1	140	59	0/1	269	1	0/0	237	0	0/0	145	46	0/1	90	48	0/1	148	77	0/1	233	0	0/0	343	0	0/0	261	0	0/0	175
PPP3CA	OAR6:23848515_T/A	3_prime_UTR_variant	242.481879485387	1.13124e-54	Alt	0.205793	36	82	0/1	2	40	1/1	6	60	0/1	9	68	0/1	0	71	1/1	1	48	1/1	2	68	1/1	4	65	1/1	0	47	1/1	3	50	1/1	5	71	1/1	15	53	0/1	26	67	0/1	0	62	1/1	23
HMGCL	OAR2:241997008_C/T	synonymous_variant	242.422948460102	1.16521e-54	Ref	0.599023	2	432	1/1	584	2	0/0	404	269	0/1	1	630	1/1	395	344	0/1	413	302	0/1	3	518	1/1	774	0	0/0	3	395	1/1	709	0	0/0	781	0	0/0	359	176	0/1	506	268	0/1	529	328	0/1	301
PLEKHG3	OAR7:73791705_T/A	missense_variant,splice_region_variant	241.51628029044	1.83693e-54	Alt	0.24158	17	56	0/1	6	29	0/1	11	46	0/1	23	52	0/1	25	67	0/1	17	42	0/1	15	44	0/1	12	35	0/1	6	24	0/1	8	36	0/1	15	42	0/1	4	32	0/1	7	38	1/1	15	43	0/1	8
SPARCL1	OAR6:102006438_C/T	missense_variant	240.767802926159	2.6748e-54	Alt	0.429587	1207	2	0/0	592	579	0/1	1638	0	0/0	3	1235	1/1	595	814	0/1	643	1213	0/1	1516	0	0/0	824	971	0/1	1594	0	0/0	752	900	0/1	1441	0	0/0	1023	0	0/0	1285	0	0/0	1	2333	1/1	424
PHLDA1	OAR3:111905870_C/G	missense_variant	240.079984352691	3.77803e-54	Ref	0.846154	82	1	0/0	57	10	0/1	89	2	0/0	88	0	0/0	90	0	0/0	92	0	0/0	95	0	0/0	75	12	0/1	94	1	0/0	46	0	0/0	106	22	0/1	87	14	0/1	60	12	0/1	146	0	0/0	108
ZNF76	OAR20:9375666_C/G	missense_variant	239.874923517878	4.18772e-54	Ref	0.7463	51	15	0/1	19	15	0/1	51	20	0/1	23	17	0/1	51	16	0/1	50	12	0/1	38	10	0/1	45	14	0/1	32	16	0/1	28	6	0/1	38	16	0/1	37	10	0/1	33	19	0/1	45	17	0/1	37
VDAC2	OAR25:30852607_A/G	synonymous_variant	239.425739279832	5.24712e-54	Ref	0.541276	2249	1988	0/1	1292	1212	0/1	1644	1415	0/1	5	3900	1/1	2407	2007	0/1	2	3496	1/1	1	3540	1/1	3	3480	1/1	0	2756	1/1	1743	1454	0/1	1855	1613	0/1	1520	1312	0/1	2398	2056	0/1	2021	1621	0/1	3
SLC4A2	OAR4:113040877_T/C	synonymous_variant	238.122065522195	1.00968e-53	Ref	0.819703	39	0	0/0	34	0	0/0	63	0	0/0	43	0	0/0	72	11	0/0	48	8	0/1	50	8	0/1	38	13	0/1	30	13	0/1	61	11	0/1	49	5	0/1	55	0	0/0	58	13	0/1	46	0	0/0	56
HBBB	OAR15:47565798_G/A	synonymous_variant	238.007310991648	1.06957e-53	Ref	0.597401	521	0	0/0	275	221	0/1	552	0	0/0	129	70	0/1	449	1	0/0	52	26	0/1	282	144	0/1	402	230	0/1	606	0	0/0	473	1	0/0	196	124	0/1	349	196	0/1	666	476	0/1	244	162	0/1	642
RBM28	OAR4:92593861_A/C	stop_gained	237.123928322653	1.66661e-53	Ref	0.778393	48	11	0/1	25	1	0/0	39	13	0/1	39	6	0/1	45	12	0/1	41	13	0/1	35	11	0/1	28	5	0/1	32	15	0/1	32	12	0/1	59	13	0/1	32	12	0/1	31	6	0/0	31	9	0/1	26
NUFIP2	OAR11:20250843_G/C	intron_variant,non_coding_transcript_variant	236.888114103416	1.87609e-53	Ref	0.748366	38	8	0/1	26	10	0/1	39	15	0/1	35	22	0/1	56	20	0/1	32	11	0/1	37	14	0/1	28	13	0/1	32	10	0/1	40	0	0/0	41	10	0/1	38	14	0/1	61	11	0/1	48	14	0/1	43
TUBB2A	OAR20:49441488_C/T	synonymous_variant	236.800865788793	1.9601e-53	Ref	0.754891	46	17	0/1	55	2	0/0	27	23	0/1	46	14	0/1	52	37	0/1	52	0	0/0	66	13	0/1	73	1	0/0	36	6	0/1	28	8	0/1	55	12	0/1	49	15	0/1	63	19	0/1	65	6	0/1	27
CD200	OAR1:175498607_G/A	3_prime_UTR_variant	236.57168814334	2.19914e-53	Ref	0.616616	139	90	0/1	72	40	0/1	165	110	0/1	162	89	0/1	191	107	0/1	101	62	0/1	155	84	0/1	167	115	0/1	158	100	0/1	168	114	0/1	163	125	0/1	72	51	0/1	212	133	0/1	191	105	0/1	135
SLC25A34	OAR12:49884232_G/A	3_prime_UTR_variant	236.447735121239	2.34035e-53	Ref	0.668966	88	48	0/1	102	49	0/1	249	0	0/0	353	0	0/0	211	104	0/1	140	74	0/1	146	51	0/1	270	0	0/0	143	51	0/1	313	0	0/0	274	0	0/0	106	30	0/1	174	92	0/1	320	0	0/0	265
LUC7L	OAR24:192589_G/T	5_prime_UTR_variant	236.423639454306	2.36884e-53	Ref	0.822519	72	18	0/1	37	5	0/0	37	7	0/1	47	4	0/0	50	7	0/1	40	3	0/0	63	9	0/0	52	5	0/0	41	8	0/1	52	8	0/1	59	8	0/0	55	14	0/1	28	10	0/1	71	3	0/0	27
CCBL1	OAR3:7506315_C/A	missense_variant	236.417139499723	2.37658e-53	Ref	0.651318	349	22	0/0	100	91	0/1	157	95	0/1	332	2	0/0	336	23	0/0	133	115	0/1	262	16	0/0	239	11	0/0	129	84	0/1	238	0	0/0	157	91	0/1	144	95	0/1	177	124	0/1	279	38	0/1	219
OAS2	OAR17:61041633_C/T	missense_variant	235.890049124078	3.09663e-53	Ref	0.673438	41	28	0/1	36	16	0/1	35	13	0/1	121	32	0/1	111	75	0/1	23	15	0/1	45	25	0/1	73	40	0/1	39	19	0/1	96	44	0/1	70	29	0/1	84	39	0/1	92	36	0/1	56	30	0/1	37
INSIG2	OAR2:182237701_C/T	5_prime_UTR_variant	235.768883822836	3.29087e-53	Ref	0.732381	46	18	0/1	19	11	0/1	66	21	0/1	49	24	0/1	81	18	0/0	49	17	0/1	40	14	0/1	53	20	0/1	39	15	0/1	41	9	0/1	68	21	0/1	54	24	0/1	52	20	0/1	32	27	0/1	39
TRYPTASE-1	OAR24:953764_A/G	synonymous_variant	235.336622063676	4.08857e-53	Alt	0.289596	115	249	0/1	0	158	1/1	60	124	0/1	0	270	1/1	0	254	1/1	0	147	1/1	0	421	1/1	2	351	1/1	0	388	1/1	0	235	1/1	0	178	1/1	48	153	0/1	61	183	0/1	0	251	1/1	0
PRDX3	OAR22:38303209_G/A	synonymous_variant	235.302028285865	4.1602e-53	Ref	0.656131	97	65	0/1	75	42	0/1	233	0	0/0	291	0	0/0	136	71	0/1	213	0	0/0	141	70	0/1	167	54	0/1	0	129	1/1	135	62	0/1	140	74	0/1	111	61	0/1	158	94	0/1	251	0	0/0	88
CANT1	OAR11:52393438_C/G	missense_variant	234.410966580404	6.50763e-53	Alt	0.24	8	28	0/1	6	31	0/1	10	44	0/1	11	25	0/1	17	61	0/1	9	42	0/1	10	43	0/1	12	28	0/1	8	21	0/1	10	42	0/1	21	33	0/1	10	28	0/1	8	32	0/1	9	37	0/1	8
RABGGTB	OAR1:51400900_C/T	synonymous_variant	233.093995721287	1.2607e-52	Ref	0.802013	224	0	0/0	63	12	0/1	144	1	0/0	0	36	1/1	151	0	0/0	61	16	0/1	67	6	0/1	40	15	0/1	98	16	0/1	113	0	0/0	62	21	0/1	163	0	0/0	217	0	0/0	158	0	0/0	159
APC2	OAR5:41269418_G/T	missense_variant	232.989899840863	1.32835e-52	Ref	0.744635	56	27	0/1	25	10	0/1	31	10	0/1	53	17	0/1	36	13	0/1	42	12	0/1	26	7	0/1	40	12	0/1	27	12	0/1	58	16	0/1	40	12	0/1	20	12	0/1	58	17	0/1	43	14	0/1	27
ZNF76	OAR20:9375667_A/G	missense_variant	232.946393541646	1.35769e-52	Ref	0.743617	51	15	0/1	19	15	0/1	51	20	0/1	23	17	0/1	50	17	0/1	50	12	0/1	36	10	0/1	45	14	0/1	31	16	0/1	28	6	0/1	38	16	0/1	37	10	0/1	32	19	0/1	45	17	0/1	37
EIF4B	OAR3:133263587_T/G	synonymous_variant	232.605015884546	1.61156e-52	Ref	0.575969	870	672	0/1	490	345	0/1	1174	0	0/0	720	489	0/1	1804	0	0/0	1107	1	0/0	655	521	0/1	0	1063	1/1	504	411	0/1	584	431	0/1	1130	2	0/0	532	371	0/1	834	640	0/1	1221	0	0/0	592
HDAC1	OAR2:234328795_A/T	3_prime_UTR_variant	232.23322500805	1.94233e-52	Ref	0.697514	181	60	0/0	59	27	0/1	199	76	0/0	152	60	0/0	227	92	0/1	126	65	0/0	240	79	0/0	128	55	0/0	141	59	0/1	157	59	0/0	228	72	0/0	185	74	0/0	155	68	0/0	130	65	0/1	83
PLOD2	OAR1:240502949_A/C	synonymous_variant	232.04679694173	2.13294e-52	Ref	0.684242	346	0	0/0	80	59	0/1	135	59	0/1	223	0	0/0	0	167	1/1	115	40	0/1	257	0	0/0	261	0	0/0	0	79	1/1	128	54	0/1	2	144	1/1	118	80	0/1	156	64	0/1	266	0	0/0	105
CANT1	OAR11:52393436_T/A	missense_variant	231.490379649862	2.82046e-52	Ref	0.758162	28	8	0/1	31	6	0/1	44	10	0/1	26	12	0/1	61	17	0/1	42	9	0/1	43	10	0/1	28	12	0/1	21	8	0/1	42	10	0/1	33	21	0/1	28	10	0/1	32	8	0/1	37	9	0/1	18
ACSS3	OAR3:117159374_T/G	3_prime_UTR_variant	231.252922005236	3.17764e-52	Ref	0.775312	30	13	0/1	26	9	0/1	32	9	0/1	13	10	0/1	23	3	0/1	27	4	0/1	29	8	0/1	32	6	0/1	46	14	0/1	33	12	0/1	43	17	0/1	29	10	0/1	67	11	0/1	50	7	0/1	32
USP10	OAR14:10387146_C/G	missense_variant,splice_region_variant	230.857477598125	3.87563e-52	Ref	0.759169	36	11	0/1	20	8	0/1	29	3	0/0	33	14	0/1	63	18	0/1	43	10	0/1	42	10	0/1	25	9	0/1	33	8	0/1	30	12	0/1	26	9	0/1	40	9	0/1	47	14	0/1	35	12	0/1	32
NNAT	OAR13:66033668_A/G	splice_region_variant,synonymous_variant	230.72644689436	4.13921e-52	Alt	0.115942	7	89	1/1	0	477	1/1	0	410	1/1	0	463	1/1	0	97	1/1	24	211	0/1	36	1342	1/1	0	224	1/1	1	1239	1/1	10	191	1/1	2	1414	1/1	0	1124	1/1	0	1292	1/1	16	94	0/1	0
TUBB2A	OAR20:49441647_G/C	synonymous_variant	229.03949517374	9.65638e-52	Alt	0.354182	62	77	0/1	46	62	0/1	49	71	0/1	39	116	0/1	92	131	0/1	42	96	0/1	62	111	0/1	60	89	0/1	42	79	0/1	32	77	0/1	53	127	0/1	57	104	0/1	68	83	0/1	49	135	0/1	31
ME1	OAR8:10276995_T/C	synonymous_variant	228.840533244376	1.0671e-51	Ref	0.664891	412	0	0/0	124	71	0/1	374	2	0/0	201	129	0/1	208	137	0/1	309	0	0/0	400	0	0/0	445	0	0/0	243	105	0/1	341	0	0/0	255	133	0/1	381	0	0/0	342	117	0/1	322	0	0/0	236
ALDH9A1	OAR1:115835992_T/C	synonymous_variant	228.781734603876	1.09908e-51	Ref	0.609005	510	162	0/1	527	1	0/0	951	2	0/0	480	134	0/1	605	556	0/1	854	0	0/0	874	0	0/0	979	2	0/0	737	0	0/0	873	2	0/0	911	1	0/0	337	109	0/1	497	451	0/1	928	0	0/0	731
INSIG2	OAR2:182237702_C/T	5_prime_UTR_variant	228.564116127128	1.226e-51	Ref	0.731068	42	17	0/1	19	11	0/1	65	22	0/1	47	23	0/1	76	21	0/0	50	15	0/1	40	14	0/1	52	19	0/1	39	15	0/1	39	10	0/1	69	20	0/1	53	24	0/1	52	19	0/1	31	26	0/1	39
ACSS2	OAR13:63780249_A/G	synonymous_variant	228.299015822566	1.40057e-51	Alt	0.386166	204	345	0/1	0	358	1/1	260	447	0/1	0	396	1/1	292	460	0/1	0	567	1/1	0	461	1/1	159	226	0/1	0	441	1/1	133	224	0/1	153	243	0/1	0	358	1/1	1	587	1/1	142	225	0/1	1
TRYPTASE-1	OAR24:953703_G/A	missense_variant	227.793681003161	1.80515e-51	Ref	0.608851	194	122	0/1	80	34	0/1	111	43	0/1	167	129	0/1	85	206	0/1	49	94	0/1	322	145	0/1	239	95	0/1	234	154	0/1	184	67	0/1	117	73	0/1	137	74	0/1	157	73	0/1	203	88	0/1	225
SLC38A10	OAR11:50636624_G/C	3_prime_UTR_variant	227.588673485703	2.0009e-51	Ref	0.654818	88	46	0/1	68	33	0/1	86	41	0/1	67	50	0/1	97	66	0/1	120	51	0/1	97	60	0/1	93	36	0/1	59	36	0/1	74	41	0/1	71	58	0/1	68	28	0/1	96	37	0/1	91	45	0/1	69
PPIC	OAR5:28255451_G/A	synonymous_variant	227.009744269744	2.676e-51	Ref	0.691089	113	30	0/1	139	0	0/0	104	51	0/1	126	62	0/1	116	45	0/1	208	0	0/0	233	0	0/0	242	0	0/0	151	0	0/0	232	0	0/0	106	50	0/1	127	69	0/1	135	86	0/1	240	0	0/0	96
PKD1	OAR24:1624662_G/T	missense_variant	226.6840053601	3.15158e-51	Ref	0.735714	56	20	0/1	39	10	0/1	27	13	0/1	34	6	0/1	55	18	0/1	48	13	0/1	38	11	0/1	41	9	0/1	20	8	0/1	52	19	0/1	46	15	0/1	53	18	0/1	21	14	0/1	37	17	0/1	15
MUC20	OAR1:188736029_T/G	missense_variant	226.028303618248	4.38062e-51	Ref	0.62632	395	2	0/0	353	183	0/1	249	151	0/1	677	1	0/0	831	2	0/0	199	252	0/1	393	232	0/1	687	2	0/0	402	142	0/1	694	0	0/0	383	161	0/1	215	188	0/1	1070	0	0/0	987	0	0/0	516
CA2	OAR9:89647379_G/A	missense_variant	225.858408329565	4.77078e-51	Ref	0.597654	247	164	0/1	241	106	0/1	424	0	0/0	684	0	0/0	272	287	0/1	332	199	0/1	358	305	0/1	325	220	0/1	916	0	0/0	493	0	0/0	1021	0	0/0	308	181	0/1	354	240	0/1	342	186	0/1	668
TUBA1C	OAR1:187648439_G/T	intron_variant,non_coding_transcript_variant	225.603233986594	5.42305e-51	Ref	0.637475	111	97	0/1	54	50	0/1	91	70	0/1	92	63	0/1	125	69	0/1	59	43	0/1	138	53	0/1	133	53	0/1	109	55	0/1	59	33	0/1	111	69	0/1	122	33	0/1	109	86	0/1	101	70	0/1	110
BNIP3	OAR22:49673496_A/G	synonymous_variant	225.189306745102	6.67609e-51	Ref	0.612756	211	126	0/1	131	70	0/1	182	111	0/1	609	1	0/0	512	0	0/0	257	135	0/1	222	118	0/1	256	127	0/1	158	164	0/1	285	0	0/0	196	148	0/1	153	85	0/1	224	159	0/1	190	127	0/1	141
HADHB	OAR3:33363216_C/T	synonymous_variant	224.90126225655	7.71517e-51	Ref	0.529905	2610	2515	0/1	3834	4	0/0	2521	1994	0/1	10	4828	1/1	3305	2902	0/1	2751	2591	0/1	2431	2397	0/1	2641	2236	0/1	2299	1881	0/1	2513	2181	0/1	2513	2152	0/1	1936	1815	0/1	8	5635	1/1	2720	2315	0/1	4213
MZF1	OAR14:62699420_G/T	5_prime_UTR_variant	224.559631395915	9.15919e-51	Ref	0.790997	25	11	0/1	14	2	0/1	26	7	0/1	24	4	0/1	37	5	0/1	19	4	0/1	30	13	0/1	22	5	0/1	21	8	0/1	19	6	0/1	30	12	0/1	37	4	0/1	38	10	0/1	29	10	0/1	17
SPARCL1	OAR6:102006400_T/G	missense_variant	224.346210487158	1.01954e-50	Ref	0.562782	858	627	0/1	787	715	0/1	1000	1066	0/1	1582	2	0/0	1059	741	0/1	2295	0	0/0	1845	0	0/0	2270	1	0/0	1978	0	0/0	2050	0	0/0	1006	751	0/1	794	534	0/1	884	649	0/1	2953	1	0/0	742
ETFDH	OAR17:40084811_C/G	missense_variant	223.514392908386	1.54822e-50	Ref	0.564905	629	535	0/1	545	411	0/1	703	494	0/1	671	494	0/1	1620	2	0/0	594	472	0/1	733	582	0/1	683	542	0/1	0	925	1/1	1192	0	0/0	1511	0	0/0	528	401	0/1	924	693	0/1	1288	0	0/0	1124
HINT1	OAR10:76831562_G/A	synonymous_variant	223.007127719233	1.99743e-50	Ref	0.540473	1760	1450	0/1	1092	948	0/1	1220	1233	0/1	1	2969	1/1	8	3908	1/1	2	3006	1/1	3159	1	0/0	1855	1479	0/1	1460	1228	0/1	1549	1256	0/1	3281	3	0/0	9	2621	1/1	2234	1922	0/1	1917	1544	0/1	4
GSTP1	OAR21:44694955_T/G	synonymous_variant	222.739086034271	2.28526e-50	Alt	0.322543	35	106	0/1	12	37	0/1	35	74	0/1	35	50	0/1	30	77	0/1	37	61	0/1	46	84	0/1	44	77	0/1	26	71	0/1	29	59	0/1	40	44	0/1	13	65	0/1	29	77	0/1	39	44	0/1	26
TCP1	OAR8:82706052_C/T	synonymous_variant	222.563295993506	2.49619e-50	Ref	0.60539	0	805	1/1	398	275	0/1	503	371	0/1	1	840	1/1	0	851	1/1	898	0	0/0	1	685	1/1	589	350	0/1	991	1	0/0	943	0	0/0	0	702	1/1	0	585	1/1	2	845	1/1	553	343	0/1	2
DYNLT1	OAR8:81687881_T/G	3_prime_UTR_variant	222.279787451227	2.87816e-50	Ref	0.717949	57	27	0/1	12	8	0/1	49	19	0/1	44	28	0/1	66	27	0/1	48	25	0/1	47	18	0/1	55	18	0/1	35	12	0/1	36	9	0/1	36	15	0/1	38	12	0/1	57	17	0/1	44	22	0/1	51
EHD2	OAR14:53699752_C/T	missense_variant	221.639785920059	3.96927e-50	Alt	0.37553	56	135	0/1	60	88	0/1	83	147	0/1	45	96	0/1	107	201	0/1	80	118	0/1	71	120	0/1	68	131	0/1	81	102	0/1	60	91	0/1	76	118	0/1	73	125	0/1	84	116	0/1	68	127	0/1	57
RABGGTB	OAR10:51536132_A/G	synonymous_variant	221.63240771425	3.984e-50	Ref	0.713316	0	114	1/1	96	38	0/1	107	50	0/1	236	0	0/0	116	55	0/1	99	25	0/1	115	39	0/1	242	0	0/0	109	42	0/1	90	45	0/1	270	0	0/0	1	70	1/1	0	116	1/1	109	44	0/1	0
PRRC2A	OAR20:26807140_G/T	splice_region_variant,synonymous_variant	221.573386027869	4.10387e-50	Alt	0.316282	34	71	0/1	13	44	0/1	26	53	0/1	26	54	0/1	32	85	0/1	33	50	0/1	27	70	0/1	25	51	0/1	27	56	0/1	24	37	0/1	28	64	0/1	30	71	0/1	24	59	0/1	30	78	0/1	19
MLXIPL	OAR24:33555166_C/T	missense_variant	221.463359266636	4.33703e-50	Alt	0.0955631	6	113	1/1	6	91	1/1	7	120	1/1	8	202	1/1	12	132	0/1	10	108	1/1	8	140	1/1	5	112	1/1	10	115	1/1	6	114	1/1	6	157	1/1	10	108	1/1	11	157	1/1	16	133	0/1	9
VIM	OAR13:30747665_C/T	synonymous_variant	220.513267155533	6.9892e-50	Alt	0.452177	1816	2112	0/1	773	1119	0/1	1529	2328	0/1	3566	5	0/0	5284	2	0/0	1938	1900	0/1	3736	3	0/0	3648	2	0/0	1239	1905	0/1	2923	1	0/0	1612	2212	0/1	2216	0	0/0	3484	1	0/0	2780	2	0/0	1976
GYS1	OAR14:54580435_G/A	missense_variant	219.315624534543	1.27545e-49	Ref	0.753374	51	8	0/1	17	4	0/1	32	12	0/1	29	14	0/1	54	9	0/1	33	5	0/1	31	20	0/1	33	15	0/1	31	19	0/1	31	13	0/1	46	14	0/1	29	7	0/1	26	12	0/1	39	5	0/1	21
PKD1	OAR24:1624663_G/T	missense_variant	219.134352525411	1.39703e-49	Ref	0.731237	55	21	0/1	39	10	0/1	28	13	0/1	34	6	0/1	55	19	0/1	48	13	0/1	38	11	0/1	40	10	0/1	20	8	0/1	52	19	0/1	46	15	0/1	54	18	0/1	21	14	0/1	37	17	0/1	15
OLFM1	OAR3:1210717_C/T	synonymous_variant	218.994452108757	1.49872e-49	Ref	0.680218	74	59	0/1	161	54	0/1	99	1	0/0	141	82	0/1	0	110	1/1	473	0	0/0	255	0	0/0	166	73	0/1	297	0	0/0	196	0	0/0	339	0	0/0	210	83	0/1	264	96	0/1	0	123	1/1	292
EMC9	OAR7:20632959_C/T	splice_acceptor_variant	218.615410690076	1.81302e-49	Alt	0.295508	21	42	0/1	13	35	0/1	23	48	0/1	20	57	0/1	24	64	0/1	17	44	0/1	26	46	0/1	20	62	0/1	18	35	0/1	31	42	0/1	18	55	0/1	16	38	0/1	21	66	0/1	30	52	0/1	18
HBBB	OAR15:47566020_C/G	missense_variant	218.534867759437	1.88787e-49	Ref	0.60293	420	0	0/0	226	178	0/1	508	0	0/0	125	59	0/1	395	0	0/0	48	14	0/1	210	113	0/1	321	186	0/1	533	0	0/0	424	1	0/0	133	123	0/1	273	143	0/1	574	395	0/1	212	141	0/1	534
FZD4	OAR21:8044616_T/C	3_prime_UTR_variant	218.498599858573	1.92257e-49	Ref	0.628154	781	0	0/0	439	0	0/0	768	0	0/0	436	263	0/1	945	0	0/0	698	0	0/0	735	3	0/0	340	171	0/1	789	1	0/0	297	191	0/1	707	0	0/0	260	166	0/1	718	0	0/0	735	1	0/0	636
GLG1	OAR14:1321519_G/C	3_prime_UTR_variant	218.39728296114	2.02294e-49	Ref	0.687583	67	32	0/1	34	11	0/1	53	26	0/1	47	22	0/1	98	44	0/1	45	25	0/1	71	25	0/1	57	36	0/1	49	20	0/1	58	18	0/1	66	29	0/1	70	30	0/1	65	35	0/1	51	29	0/1	48
HEATR2	OAR24:41631641_A/T	missense_variant	218.384478478686	2.03599e-49	Ref	0.693062	62	24	0/1	56	25	0/1	43	19	0/1	46	22	0/1	67	35	0/1	46	15	0/1	54	33	0/1	49	33	0/1	49	24	0/1	38	16	0/1	81	36	0/1	63	15	0/1	72	24	0/1	62	26	0/1	47
PLIN3	OAR5:16895568_A/T	missense_variant	216.674753712394	4.8054e-49	Alt	0.288396	44	44	0/1	27	31	0/1	5	42	0/1	8	88	0/1	12	66	0/1	6	94	1/1	32	47	0/1	20	53	0/1	22	45	0/1	30	41	0/1	20	54	0/1	3	43	1/1	23	48	0/1	14	65	0/1	19
ASNSD1	OAR2:118529570_A/G	synonymous_variant	216.349095724033	5.65938e-49	Ref	0.845036	88	0	0/0	51	16	0/1	119	0	0/0	83	10	0/1	157	0	0/0	144	0	0/0	113	0	0/0	126	17	0/0	64	7	0/0	67	6	0/1	97	7	0/0	52	17	0/1	96	15	0/1	113	12	0/0	69
SH3GLB2	OAR3:7383790_C/A	missense_variant	215.889617628454	7.12854e-49	Ref	0.655439	109	45	0/1	58	32	0/1	71	44	0/1	91	50	0/1	94	52	0/1	55	36	0/1	85	47	0/1	112	52	0/1	61	32	0/1	44	28	0/1	100	51	0/1	65	28	0/1	83	39	0/1	86	49	0/1	63
MFNG	OAR3:180693988_C/T	3_prime_UTR_variant	214.367661225493	1.53113e-48	Ref	0.595202	482	283	0/1	253	149	0/1	1	491	1/1	438	250	0/1	1108	1	0/0	8	612	1/1	3	599	1/1	328	278	0/1	390	222	0/1	3	532	1/1	790	0	0/0	7	414	1/1	501	332	0/1	411	333	0/1	1
SPARCL1	OAR6:102005707_C/T	missense_variant	213.727624732492	2.11172e-48	Ref	0.55675	738	721	0/1	1601	0	0/0	995	782	0/1	1526	1	0/0	2149	0	0/0	1571	702	0/1	2	1666	1/1	1275	900	0/1	1	1660	1/1	1089	739	0/1	784	1008	0/1	573	669	0/1	702	825	0/1	2794	0	0/0	1263
ACSS3	OAR3:117159372_C/T	3_prime_UTR_variant	213.570579479469	2.28506e-48	Ref	0.755784	29	14	0/1	24	11	0/1	31	10	0/1	13	10	0/1	22	4	0/1	27	5	0/1	29	9	0/1	31	8	0/1	43	18	0/1	33	12	0/1	43	17	0/1	25	14	0/1	67	11	0/1	50	7	0/1	29
CCDC69	OAR5:59966996_C/G	missense_variant	213.36924006707	2.52825e-48	Ref	0.641259	118	56	0/1	62	37	0/1	83	57	0/1	131	73	0/1	94	55	0/1	85	44	0/1	80	43	0/1	116	57	0/1	75	37	0/1	67	38	0/1	109	53	0/1	79	37	0/1	98	64	0/1	114	57	0/1	105
AES	OAR5:18297565_T/A	3_prime_UTR_variant	212.985027147582	3.06647e-48	Ref	0.818557	262	43	0/0	163	30	0/1	229	15	0/0	251	10	0/0	295	9	0/0	211	15	0/0	315	42	0/0	296	33	0/0	254	13	0/0	216	25	0/0	234	58	0/1	238	16	0/0	308	42	0/0	260	35	0/0	197
GAK	OAR6:116600208_A/C	missense_variant	212.913000660794	3.17945e-48	Alt	0.265809	11	54	0/1	11	31	0/1	13	34	0/1	8	41	0/1	14	36	0/1	20	42	0/1	17	54	0/1	19	42	0/1	8	28	0/1	9	24	0/1	14	40	0/1	18	31	0/1	14	49	0/1	13	39	0/1	13
AMACR	OAR16:39697533_A/G	synonymous_variant	212.544900952736	3.82522e-48	Ref	0.562681	3	899	1/1	227	171	0/1	10	783	1/1	1761	2	0/0	1207	865	0/1	1087	785	0/1	573	692	0/1	645	484	0/1	535	1	0/0	937	509	0/1	708	548	0/1	4	824	1/1	523	533	0/1	630	442	0/1	381
CDC42EP1	OAR3:213419410_C/A	missense_variant	212.332458528872	4.25601e-48	Ref	0.637713	81	60	0/1	60	18	0/1	83	54	0/1	95	43	0/1	123	90	0/1	143	52	0/1	120	81	0/1	103	50	0/1	84	43	0/1	87	56	0/1	97	61	0/1	90	50	0/1	103	64	0/1	84	51	0/1	90
C19orf60	OAR5:4379754_C/T	missense_variant	212.317830445689	4.2874e-48	Alt	0.248439	2	79	1/1	3	65	1/1	31	0	0/0	45	0	0/0	24	0	0/0	75	66	0/1	25	80	0/1	34	112	0/1	85	0	0/0	11	67	0/1	23	78	0/1	22	0	0/0	11	104	0/1	6	94	1/1	13
TRYPTASE-1	OAR24:953693_T/C	missense_variant	211.78245275002	5.61039e-48	Ref	0.607323	187	118	0/1	78	32	0/1	105	42	0/1	158	126	0/1	82	198	0/1	52	81	0/1	312	136	0/1	234	95	0/1	221	147	0/1	178	64	0/1	105	67	0/1	122	75	0/1	149	69	0/1	194	87	0/1	213
ANTXR2	OAR6:94225093_T/C	3_prime_UTR_variant	211.693557700273	5.8666e-48	Alt	0.348344	0	336	1/1	110	230	0/1	1	463	1/1	123	166	0/1	173	443	0/1	0	453	1/1	1	305	1/1	0	329	1/1	0	299	1/1	0	284	1/1	0	350	1/1	83	207	0/1	0	430	1/1	160	222	0/1	0
TRYPTASE-1	OAR24:953701_C/A	synonymous_variant	211.651542317242	5.99174e-48	Ref	0.605559	192	122	0/1	81	35	0/1	107	43	0/1	168	128	0/1	85	206	0/1	49	93	0/1	320	144	0/1	235	95	0/1	229	153	0/1	182	66	0/1	110	73	0/1	136	74	0/1	153	74	0/1	200	88	0/1	221
INSR	OAR5:13734654_T/C	upstream_gene_variant	211.527414359398	6.37724e-48	Ref	0.86351	60	10	0/0	31	4	0/1	70	2	0/0	72	2	0/0	75	10	0/1	70	2	0/0	55	2	0/0	46	2	0/0	56	10	0/1	38	6	0/1	74	8	0/0	47	4	0/0	62	10	0/0	60	12	0/1	50
FZD4	OAR21:8044591_T/C	3_prime_UTR_variant	211.187635355256	7.56416e-48	Ref	0.635945	681	1	0/0	374	0	0/0	710	0	0/0	365	219	0/1	799	0	0/0	609	0	0/0	637	2	0/0	305	139	0/1	692	0	0/0	269	166	0/1	585	0	0/0	222	134	0/1	650	0	0/0	637	2	0/0	572
FZD4	OAR21:8044590_T/A	3_prime_UTR_variant	211.14846251115	7.71449e-48	Ref	0.636266	681	1	0/0	372	0	0/0	705	0	0/0	362	219	0/1	789	0	0/0	605	1	0/0	636	1	0/0	305	138	0/1	691	1	0/0	269	165	0/1	575	0	0/0	223	133	0/1	644	0	0/0	631	0	0/0	568
MFNG	OAR3:180693561_A/G	3_prime_UTR_variant	210.28496398007	1.19041e-47	Ref	0.584658	512	358	0/1	326	234	0/1	0	695	1/1	539	396	0/1	1147	0	0/0	3	741	1/1	0	702	1/1	451	326	0/1	445	302	0/1	1	592	1/1	875	0	0/0	0	534	1/1	557	484	0/1	514	297	0/1	0
ANXA6	OAR5:59893809_T/C	synonymous_variant	210.174845820111	1.25811e-47	Ref	0.591345	1037	1	0/0	770	0	0/0	843	0	0/0	1325	0	0/0	1182	1	0/0	348	518	0/1	0	666	1/1	2	855	1/1	372	311	0/1	0	665	1/1	645	326	0/1	770	0	0/0	779	352	0/1	346	490	0/1	605
FZD7	OAR2:203262788_G/C	synonymous_variant	209.855787230126	1.47682e-47	Ref	0.764376	28	8	0/1	16	3	0/1	36	9	0/1	38	9	0/1	46	20	0/1	39	10	0/1	33	13	0/1	34	11	0/1	27	7	0/1	22	10	0/1	31	14	0/1	27	6	0/1	31	8	0/1	33	9	0/1	34
ANO1	OAR21:46656288_A/G	3_prime_UTR_variant	209.480381091988	1.78333e-47	Ref	0.656518	132	63	0/1	143	0	0/0	156	86	0/1	85	52	0/1	96	73	0/1	0	148	1/1	0	167	1/1	124	74	0/1	86	69	0/1	0	129	1/1	146	70	0/1	134	50	0/1	0	137	1/1	256	0	0/0	117
FBLN2	OAR19:58171525_G/A	splice_region_variant,synonymous_variant	209.245139880315	2.00704e-47	Ref	0.664557	313	0	0/0	0	68	1/1	144	56	0/1	0	263	1/1	0	150	1/1	88	57	0/1	147	66	0/1	188	112	0/1	164	47	0/1	191	92	0/1	424	0	0/0	84	63	0/1	74	80	0/1	0	128	1/1	244
MMP14	OAR7:21594792_T/G	3_prime_UTR_variant	208.975815258338	2.29782e-47	Ref	0.666667	81	50	0/1	28	17	0/1	68	27	0/1	52	30	0/1	126	65	0/1	60	33	0/1	86	47	0/1	67	43	0/1	71	23	0/1	74	29	0/1	46	33	0/1	54	25	0/1	63	23	0/1	56	23	0/1	49
IFRD2	OAR19:50019051_G/A	missense_variant	208.656763167491	2.69728e-47	Ref	0.703856	53	19	0/1	25	11	0/1	45	23	0/1	58	28	0/1	62	20	0/1	44	21	0/1	41	18	0/1	53	19	0/1	41	18	0/1	35	18	0/1	67	23	0/1	46	17	0/1	67	31	0/1	41	20	0/1	36
SNRPD1	OAR2:30444189_C/A	synonymous_variant	207.771953798496	4.20702e-47	Ref	0.764539	75	31	0/1	58	21	0/1	46	6	0/1	70	2	0/0	67	9	0/1	62	7	0/0	58	28	0/1	64	11	0/1	57	5	0/0	38	6	0/1	76	33	0/1	41	4	0/0	76	7	0/0	62	5	0/0	57
NGLY1	OAR26:38515852_C/T	5_prime_UTR_variant	207.259715467256	5.44172e-47	Ref	0.757739	146	38	0/1	229	0	0/0	229	0	0/0	452	0	0/0	348	0	0/0	94	70	0/1	140	0	0/0	331	0	0/0	58	24	0/1	243	0	0/0	143	0	0/0	59	14	0/1	137	18	0/1	432	0	0/0	143
IGF2R	OAR8:82910382_C/T	synonymous_variant	207.024145808477	6.1254e-47	Ref	0.747525	193	0	0/0	85	1	0/0	120	10	0/1	118	0	0/0	180	0	0/0	125	18	0/1	137	0	0/0	15	118	0/1	101	15	0/1	148	25	0/1	125	0	0/0	117	0	0/0	152	0	0/0	133	0	0/0	95
ACO1	OAR2:100402563_G/C	synonymous_variant	206.964209739112	6.31265e-47	Ref	0.612863	131	79	0/1	109	68	0/1	112	73	0/1	140	75	0/1	131	102	0/1	120	76	0/1	150	108	0/1	164	102	0/1	134	78	0/1	137	75	0/1	159	104	0/1	132	65	0/1	208	111	0/1	110	91	0/1	124
ADCK3	OAR12:28123250_G/C	synonymous_variant	206.32990372327	8.6818e-47	Ref	0.909434	782	32	0/0	241	24	0/1	536	16	0/0	689	45	0/0	715	39	0/0	612	33	0/0	393	20	0/0	585	24	0/0	448	23	0/0	548	22	0/0	407	26	0/0	339	9	0/0	492	25	0/0	482	30	0/0	438
TMEM182	OAR3:98974533_G/T	missense_variant	206.262621167766	8.98028e-47	Ref	0.668539	11	10	0/1	37	28	0/1	45	28	0/1	78	34	0/1	145	51	0/1	80	37	0/1	55	29	0/1	69	50	0/1	50	21	0/1	65	37	0/1	43	36	0/1	60	19	0/1	101	32	0/1	68	22	0/1	38
PNPLA3	OAR3:218672223_G/A	missense_variant	205.838526434258	1.11128e-46	Alt	0.405106	258	260	0/1	133	207	0/1	319	314	0/1	102	233	0/1	299	0	0/0	61	265	0/1	220	346	0/1	146	0	0/0	227	0	0/0	50	162	0/1	223	333	0/1	341	0	0/0	260	319	0/1	200	0	0/0	216
SMDT1	OAR3:217070094_T/C	synonymous_variant	205.536410017303	1.29343e-46	Alt	0.415682	0	1162	1/1	3	886	1/1	0	1013	1/1	1	1362	1/1	477	636	0/1	425	658	0/1	0	1207	1/1	472	584	0/1	791	3	0/0	1	859	1/1	1	1151	1/1	347	552	0/1	0	1601	1/1	446	611	0/1	438
ACSS3	OAR3:117159375_G/T	3_prime_UTR_variant	205.349578831505	1.42072e-46	Ref	0.752604	28	14	0/1	23	11	0/1	31	10	0/1	13	10	0/1	22	4	0/1	26	5	0/1	27	9	0/1	29	8	0/1	41	18	0/1	32	12	0/1	42	17	0/1	25	14	0/1	66	11	0/1	51	7	0/1	29
SLC22A4	OAR5:19681959_C/T	synonymous_variant	205.204627677191	1.52805e-46	Ref	0.756032	33	8	0/1	28	5	0/1	37	4	0/1	44	12	0/1	41	13	0/1	36	10	0/1	34	14	0/1	25	10	0/1	21	6	0/1	22	6	0/1	8	14	0/1	33	13	0/1	37	10	0/1	31	10	0/1	39
ARHGEF7	OAR10:84877286_T/A	3_prime_UTR_variant	204.788640358851	1.88323e-46	Ref	0.646858	84	57	0/1	52	35	0/1	80	39	0/1	65	40	0/1	112	63	0/1	84	49	0/1	104	60	0/1	72	49	0/1	81	36	0/1	80	41	0/1	61	47	0/1	66	45	0/1	109	47	0/1	115	44	0/1	79
ROCK2	OAR3:20058748_C/T	3_prime_UTR_variant	204.692498899671	1.97643e-46	Ref	0.741667	71	14	0/1	25	10	0/1	59	0	0/0	51	0	0/0	76	40	0/1	56	28	0/1	61	9	0/1	58	0	0/0	62	0	0/0	64	12	0/1	76	0	0/0	41	9	0/1	47	23	0/1	66	9	0/0	53
C4	OAR20:26510576_C/A	missense_variant	204.678629405697	1.99025e-46	Ref	0.740566	107	0	0/0	40	11	0/1	162	1	0/0	280	2	0/0	148	0	0/0	130	31	0/1	45	33	0/1	106	31	0/1	75	0	0/0	112	41	0/1	123	1	0/0	105	0	0/0	102	0	0/0	130	1	0/0	37
ADAM19	OAR5:66427789_C/A	3_prime_UTR_variant	204.63027623474	2.03919e-46	Ref	0.855191	170	12	0/0	37	1	0/0	94	1	0/0	141	10	0/0	105	4	0/0	119	14	0/0	156	16	0/0	84	10	0/0	98	12	0/0	110	20	0/1	111	9	0/0	73	10	0/1	79	10	0/0	88	10	0/0	72
SCP2	OAR1:27170878_C/A	missense_variant	203.886848615562	2.96261e-46	Alt	0.410974	295	388	0/1	361	0	0/0	251	293	0/1	339	576	0/1	306	520	0/1	1046	0	0/0	337	0	0/0	667	1	0/0	411	1	0/0	226	448	0/1	484	0	0/0	174	181	0/1	270	392	0/1	333	414	0/1	204
RABEP2	OAR24:25932057_A/G	synonymous_variant	203.140199233457	4.31118e-46	Alt	0.222756	6	20	0/1	4	25	0/1	6	37	0/1	14	25	0/1	10	42	0/1	4	34	1/1	7	31	0/1	3	28	0/1	8	27	0/1	6	27	0/1	7	32	0/1	9	16	0/1	9	31	0/1	14	29	0/1	6
EPB42	OAR7:35461617_A/G	3_prime_UTR_variant	202.733759814908	5.28791e-46	Ref	0.716891	50	9	0/1	27	9	0/1	46	15	0/1	46	17	0/1	51	20	0/1	55	19	0/1	50	18	0/1	37	19	0/1	30	8	0/1	35	26	0/1	39	23	0/1	33	20	0/1	53	24	0/1	47	21	0/1	34
HBBB	OAR15:47567274_T/C	3_prime_UTR_variant	202.345371412121	6.42738e-46	Ref	0.66761	170	0	0/0	84	34	0/1	196	2	0/0	39	13	0/1	131	1	0/0	18	8	0/1	107	37	0/1	111	49	0/1	201	0	0/0	145	0	0/0	72	32	0/1	102	51	0/1	217	138	0/1	74	32	0/1	211
MOCS1	OAR20:13885937_G/A	synonymous_variant	202.287161453105	6.61814e-46	Ref	0.791071	55	15	0/1	80	0	0/0	70	0	0/0	128	0	0/0	79	0	0/0	76	18	0/1	43	0	0/0	55	14	0/1	46	0	0/0	57	12	0/1	73	0	0/0	20	8	0/1	35	14	0/1	25	6	0/1	64
PDK4	OAR4:12768805_A/G	3_prime_UTR_variant	201.282946134364	1.09615e-45	Alt	0.383506	197	392	0/1	303	241	0/1	123	0	0/0	0	1825	1/1	1	575	1/1	244	496	0/1	36	93	0/1	239	0	0/0	243	179	0/1	256	0	0/0	80	191	0/1	40	123	0/1	308	0	0/0	120	220	0/1	94
TXN2	OAR3:179722100_C/T	synonymous_variant	200.50389057757	1.62133e-45	Ref	0.799235	0	22	1/1	55	0	0/0	46	7	0/1	0	24	1/1	64	25	0/1	40	13	0/1	52	12	0/1	0	30	1/1	0	9	1/1	35	10	0/1	62	9	0/1	30	4	0/1	0	27	1/1	0	27	1/1	37
ZNF212	OAR4:111703793_A/G	missense_variant,splice_region_variant	200.281879892277	1.81267e-45	Alt	0.257073	15	38	0/1	11	17	0/1	9	15	0/1	14	44	0/1	13	45	0/1	6	29	0/1	8	34	0/1	17	31	0/1	4	25	0/1	10	46	0/1	6	26	0/1	10	43	0/1	16	27	0/1	8	46	0/1	11
ERF	OAR14:50076284_A/T	synonymous_variant	200.194991578271	1.89357e-45	Ref	0.75583	32	12	0/1	13	3	0/1	26	11	0/1	13	2	0/1	44	14	0/1	35	9	0/1	30	19	0/1	21	12	0/1	27	11	0/1	29	3	0/1	33	10	0/1	32	12	0/1	40	7	0/1	38	8	0/1	24
UBE2Z	OAR11:37151506_T/G	downstream_gene_variant	200.102034262728	1.98411e-45	Ref	0.766021	46	27	0/1	22	18	0/1	46	10	0/1	45	8	0/1	58	11	0/1	57	0	0/0	28	11	0/1	61	8	0/0	34	0	0/0	75	0	0/0	42	0	0/0	26	7	0/1	60	7	0/1	33	12	0/1	45
MZF1	OAR14:62699417_G/C	5_prime_UTR_variant	199.981258489476	2.10825e-45	Alt	0.217905	11	25	0/1	2	14	0/1	7	26	0/1	4	24	0/1	5	38	0/1	4	19	0/1	13	30	0/1	5	22	0/1	8	23	0/1	6	19	0/1	12	31	0/1	4	38	1/1	10	41	0/1	10	29	0/1	8
TMX4	OAR13:114024_T/C	3_prime_UTR_variant	199.976178756037	2.11364e-45	Ref	0.756198	15	14	0/1	10	9	0/1	35	8	0/1	23	17	0/1	59	7	0/1	27	3	0/1	14	13	0/1	64	9	0/1	44	4	0/1	11	18	0/1	20	16	0/1	46	9	0/1	39	9	0/1	37	4	0/1	6
PARM1	OAR6:89652291_A/G	synonymous_variant	199.911630656754	2.18331e-45	Alt	0.277664	36	70	0/1	17	45	0/1	22	63	0/1	20	0	0/0	87	1	0/0	42	71	0/1	77	0	0/0	34	83	0/1	23	34	0/1	21	87	0/1	0	197	1/1	27	132	0/1	0	201	1/1	44	0	0/0	10
TMX4	OAR13:114022_G/T	3_prime_UTR_variant	199.149232098804	3.20251e-45	Ref	0.755862	15	14	0/1	10	9	0/1	35	8	0/1	23	17	0/1	59	7	0/1	26	3	0/1	14	13	0/1	65	9	0/1	44	4	0/1	11	18	0/1	20	16	0/1	47	9	0/1	38	9	0/1	37	4	0/1	6
ETFDH	OAR17:40062510_T/A	synonymous_variant	199.103315756875	3.27726e-45	Ref	0.563199	2094	1	0/0	1792	0	0/0	2186	0	0/0	2254	0	0/0	1577	1053	0/1	2085	0	0/0	2249	1	0/0	2256	0	0/0	1764	0	0/0	868	735	0/1	1375	1085	0/1	1663	0	0/0	2888	0	0/0	1143	905	0/1	1133
HIRIP3	OAR24:26278289_T/C	synonymous_variant	198.927367232904	3.5802e-45	Ref	0.787611	28	3	0/0	30	5	0/1	37	8	0/1	19	2	0/1	19	5	0/1	24	5	0/1	39	11	0/1	31	10	0/1	20	10	0/1	19	4	0/1	31	5	0/1	13	9	0/1	35	10	0/1	32	7	0/1	21
MOCS1	OAR20:13885592_G/A	synonymous_variant	198.83203260294	3.75588e-45	Ref	0.782906	57	11	0/1	58	0	0/0	69	0	0/0	133	0	0/0	71	0	0/0	61	18	0/1	48	2	0/0	55	13	0/1	33	0	0/0	53	15	0/1	74	0	0/0	32	5	0/1	45	25	0/1	33	8	0/1	60
WDR61	OAR3:82244494_C/T	missense_variant	198.708199841275	3.99702e-45	Alt	0.216495	9	45	0/1	11	20	0/1	9	52	0/1	12	40	0/1	37	0	0/0	22	40	0/1	13	61	0/1	1	81	1/1	0	82	1/1	0	60	1/1	8	45	0/1	12	51	0/1	20	62	0/1	10	40	0/1	24
TEX264	OAR19:49128349_G/C	5_prime_UTR_variant	198.478888673277	4.48517e-45	Alt	0.25625	18	37	0/1	2	17	0/1	8	26	0/1	8	25	0/1	18	46	0/1	12	37	0/1	5	47	0/1	13	34	0/1	14	17	0/1	6	37	0/1	15	33	0/1	12	28	0/1	7	50	0/1	11	41	0/1	11
TMX4	OAR13:114020_A/G	3_prime_UTR_variant	198.323176457066	4.8502e-45	Ref	0.755525	15	14	0/1	10	9	0/1	35	8	0/1	23	17	0/1	60	7	0/1	26	3	0/1	14	13	0/1	64	9	0/1	42	4	0/1	11	18	0/1	20	16	0/1	47	9	0/1	38	9	0/1	39	4	0/1	6
MYH14	OAR14:55515918_C/G	missense_variant	198.178398128794	5.21621e-45	Ref	0.774038	31	8	0/1	18	5	0/1	28	12	0/1	29	13	0/1	45	12	0/1	35	10	0/1	25	5	0/1	24	9	0/1	18	6	0/1	28	8	0/1	39	8	0/1	24	4	0/1	34	15	0/1	36	6	0/1	23
APOE	OAR14:51711029_G/T	missense_variant	198.084081231496	5.46938e-45	Alt	0.300987	70	144	0/1	94	0	0/0	40	104	0/1	53	190	0/1	107	214	0/1	82	0	0/0	149	1	0/0	194	0	0/0	109	1	0/0	98	0	0/0	118	0	0/0	148	0	0/0	189	0	0/0	92	0	0/0	114
NFKB	OAR22:22195661_G/T	missense_variant	197.983866310351	5.75186e-45	Ref	0.693624	88	28	0/1	28	9	0/1	46	20	0/1	45	24	0/1	54	22	0/1	41	16	0/1	54	23	0/1	56	22	0/1	37	15	0/1	45	21	0/1	45	24	0/1	39	29	0/1	48	24	0/1	66	21	0/1	43
TMX1	OAR7:41137966_T/A	synonymous_variant	197.733390224377	6.52335e-45	Ref	0.821267	0	15	1/1	31	3	0/1	51	2	0/0	56	15	0/1	0	26	1/1	49	6	0/1	48	13	0/1	95	0	0/0	36	11	0/1	32	8	0/1	0	8	1/1	66	2	0/0	65	12	0/1	0	8	1/1	44
ABHD8	OAR5:5559007_A/T	missense_variant	197.34076497682	7.94613e-45	Ref	0.702656	32	16	0/1	40	9	0/1	38	6	0/1	32	27	0/1	0	68	1/1	123	34	0/1	131	62	0/1	32	16	0/1	59	13	0/1	60	19	0/1	169	0	0/0	57	27	0/1	151	0	0/0	98	36	0/1	0
MOCS1	OAR20:13885565_G/T	synonymous_variant	197.158407635678	8.70869e-45	Alt	0.26384	12	47	0/1	1	50	1/1	0	66	1/1	44	74	0/1	9	52	0/1	18	61	0/1	2	45	1/1	10	47	0/1	12	24	0/1	15	48	0/1	0	81	1/1	9	29	0/1	25	43	0/1	13	27	0/1	22
IDH3B	OAR13:51854757_G/T	synonymous_variant	196.897744161135	9.92749e-45	Ref	0.542348	1164	1017	0/1	1903	0	0/0	1319	1104	0/1	1306	1120	0/1	1	2666	1/1	1206	921	0/1	2874	2	0/0	1421	1124	0/1	2	2095	1/1	2206	0	0/0	1484	1236	0/1	998	928	0/1	1975	1585	0/1	1469	1276	0/1	4
ERF	OAR14:50076283_C/T	missense_variant	196.896446026272	9.93397e-45	Ref	0.754483	32	12	0/1	13	3	0/1	27	11	0/1	13	2	0/1	43	14	0/1	35	9	0/1	30	19	0/1	20	12	0/1	26	11	0/1	28	3	0/1	33	10	0/1	32	12	0/1	41	7	0/1	38	8	0/1	24
SERBP1	OAR1:42666757_T/C	3_prime_UTR_variant	196.715200686966	1.08812e-44	Ref	0.608896	296	189	0/1	0	201	1/1	232	145	0/1	186	175	0/1	295	194	0/1	1	262	1/1	1	299	1/1	1	276	1/1	0	258	1/1	216	92	0/1	2	325	1/1	169	140	0/1	212	174	0/1	262	133	0/1	176
ROBO4	OAR21:27581608_C/G	splice_region_variant,synonymous_variant	196.670092063217	1.11307e-44	Ref	0.663884	88	47	0/1	46	27	0/1	54	35	0/1	68	25	0/1	83	34	0/1	52	28	0/1	75	37	0/1	53	38	0/1	67	36	0/1	40	27	0/1	65	30	0/1	59	30	0/1	99	38	0/1	72	30	0/1	67
ROCK2	OAR3:20058745_A/G	3_prime_UTR_variant	196.376117700425	1.29027e-44	Ref	0.72298	70	18	0/1	23	11	0/1	61	0	0/0	49	0	0/0	75	46	0/1	57	30	0/1	61	9	0/1	59	1	0/0	60	0	0/0	64	15	0/1	74	1	0/0	46	13	0/1	47	28	0/1	65	10	0/1	53
SMDT1	OAR3:217068413_A/G	synonymous_variant	196.325271795595	1.32366e-44	Ref	0.597246	994	1	0/0	619	1	0/0	729	0	0/0	1050	2	0/0	568	393	0/1	482	324	0/1	956	0	0/0	472	249	0/1	0	495	1/1	724	1	0/0	897	0	0/0	401	249	0/1	1239	0	0/0	450	282	0/1	386
HEATR2	OAR24:41631632_G/T	missense_variant	196.221084053333	1.39481e-44	Ref	0.683252	53	29	0/1	53	27	0/1	44	19	0/1	45	24	0/1	70	27	0/1	40	21	0/1	61	26	0/1	64	18	0/1	51	22	0/1	39	14	0/1	83	35	0/1	46	32	0/1	74	32	0/1	59	28	0/1	46
SMPD3	OAR14:35069504_G/A	synonymous_variant	195.181923214725	2.35129e-44	Alt	0.319973	147	0	0/0	111	0	0/0	40	118	0/1	256	1	0/0	74	179	0/1	191	0	0/0	177	0	0/0	98	105	0/1	86	0	0/0	150	0	0/0	84	180	0/1	51	181	0/1	168	0	0/0	211	0	0/0	87
RAPGEF1	OAR3:5145088_A/G	splice_region_variant,synonymous_variant	195.052031913689	2.50989e-44	Alt	0.221849	12	35	0/1	3	22	0/1	6	22	0/1	4	33	0/1	9	38	0/1	10	38	0/1	13	19	0/1	10	18	0/1	6	29	0/1	1	31	1/1	8	32	0/1	5	19	0/1	5	20	0/1	8	28	0/1	2
SPARCL1	OAR6:102006298_T/C	missense_variant	194.864630326498	2.75776e-44	Ref	0.568591	749	660	0/1	1404	0	0/0	1923	2	0/0	1513	0	0/0	1058	737	0/1	2124	1	0/0	1731	0	0/0	2141	0	0/0	1740	0	0/0	1950	0	0/0	1008	745	0/1	675	517	0/1	851	674	0/1	2771	6	0/0	741
IDH1	OAR2:209243279_G/A	synonymous_variant	194.534374338691	3.25563e-44	Ref	0.529387	4734	6	0/0	1724	1729	0/1	2716	2376	0/1	3161	2507	0/1	3365	3058	0/1	5090	3	0/0	2299	2437	0/1	2607	2465	0/1	4365	10	0/0	3075	2418	0/1	2999	2303	0/1	3728	2	0/0	6865	6	0/0	3020	2699	0/1	4033
MED13L	OAR17:58499888_G/A	3_prime_UTR_variant	194.436512097532	3.41974e-44	Ref	0.848485	122	11	0/0	50	3	0/0	101	8	0/0	73	15	0/1	98	10	0/0	86	3	0/0	91	5	0/0	71	5	0/0	63	5	0/0	74	7	0/0	86	5	0/0	67	13	0/1	60	10	0/1	90	9	0/0	51
NFKB	OAR22:22195662_G/A	synonymous_variant	193.445473865708	5.62721e-44	Alt	0.308766	29	88	0/1	9	28	0/1	20	46	0/1	24	45	0/1	22	54	0/1	16	41	0/1	23	54	0/1	22	56	0/1	15	37	0/1	21	45	0/1	24	45	0/1	29	39	0/1	25	48	0/1	23	65	0/1	23
EFHB	OAR1:275213696_C/T	synonymous_variant	193.075735059067	6.77629e-44	Alt	0.176471	19	70	0/1	0	114	1/1	0	117	1/1	0	130	1/1	0	148	1/1	0	129	1/1	0	154	1/1	10	59	0/1	15	50	0/1	0	102	1/1	0	165	1/1	0	96	1/1	0	170	1/1	10	48	0/1	15
H2AFY	OAR5:44162664_T/G	3_prime_UTR_variant	193.069275691388	6.79833e-44	Ref	0.718526	1	66	1/1	47	18	0/1	2	48	1/1	0	64	1/1	87	53	0/1	1	42	1/1	181	30	0/0	153	25	0/1	0	49	1/1	147	21	0/0	86	36	0/1	0	53	1/1	104	32	0/1	63	44	0/1	0
TUBB2A	OAR20:49441629_G/C	synonymous_variant	192.244482001497	1.02902e-43	Alt	0.366075	64	67	0/1	49	63	0/1	47	68	0/1	34	107	0/1	88	123	0/1	42	96	0/1	73	108	0/1	64	78	0/1	44	76	0/1	29	81	0/1	53	136	0/1	64	96	0/1	78	93	0/1	56	132	0/1	28
ZNF212	OAR4:111703587_G/A	synonymous_variant	192.017104661298	1.15359e-43	Ref	0.761619	23	2	0/1	17	5	0/1	16	2	0/1	33	13	0/1	47	8	0/1	31	18	0/1	34	11	0/1	33	8	0/1	23	7	0/1	25	13	0/1	22	7	0/1	20	8	0/1	32	8	0/1	38	8	0/1	20
BRD9	OAR16:70872306_C/T	missense_variant,splice_region_variant	191.549545325088	1.45917e-43	Ref	0.654944	79	50	0/1	48	31	0/1	55	19	0/1	63	35	0/1	94	49	0/1	78	41	0/1	74	38	0/1	59	45	0/1	50	28	0/1	64	30	0/1	98	44	0/1	59	31	0/1	84	30	0/1	92	57	0/1	56
IDH1	OAR2:209240546_A/G	3_prime_UTR_variant	191.2788877649	1.67179e-43	Ref	0.531795	4639	1	0/0	1769	1542	0/1	4933	3	0/0	5351	3	0/0	5413	1	0/0	4820	0	0/0	2399	1967	0/1	2345	2220	0/1	2145	1841	0/1	5132	4	0/0	4718	3	0/0	1828	1636	0/1	3273	2830	0/1	2677	2462	0/1	2131
ABCA3	OAR24:1793080_G/A	synonymous_variant	191.050108021624	1.87551e-43	Alt	0.289145	0	121	1/1	12	23	0/1	1	76	1/1	0	125	1/1	37	104	0/1	0	86	1/1	40	47	0/1	27	71	0/1	24	98	0/1	16	31	0/1	0	120	1/1	1	109	1/1	0	80	1/1	41	115	0/1	0
SERBP1	OAR1:42666758_T/C	3_prime_UTR_variant	190.55588712385	2.40433e-43	Ref	0.607308	293	190	0/1	0	201	1/1	230	146	0/1	185	175	0/1	295	195	0/1	0	263	1/1	0	299	1/1	1	276	1/1	0	258	1/1	216	91	0/1	2	326	1/1	169	140	0/1	211	174	0/1	261	133	0/1	172
TFIP11	OAR17:65869730_A/C	synonymous_variant	190.45952542345	2.52364e-43	Ref	0.745695	41	14	0/1	17	12	0/1	37	13	0/1	29	11	0/1	34	10	0/1	40	9	0/1	34	17	0/1	35	10	0/1	25	6	0/1	21	7	0/1	18	11	0/1	21	5	0/1	49	12	0/1	37	19	0/1	38
HMGCL	OAR2:241989818_T/G	splice_region_variant,synonymous_variant	190.458845532317	2.5245e-43	Ref	0.597546	0	393	1/1	526	4	0/0	370	221	0/1	1	435	1/1	332	282	0/1	332	207	0/1	0	475	1/1	595	2	0/0	0	332	1/1	602	1	0/0	580	0	0/0	230	138	0/1	371	228	0/1	419	308	0/1	265
COPG1	OAR19:58946447_A/G	intron_variant,non_coding_transcript_variant	189.810926298726	3.49624e-43	Ref	0.709125	163	0	0/0	69	32	0/1	148	0	0/0	116	37	0/1	87	44	0/1	67	37	0/1	177	0	0/0	178	0	0/0	193	0	0/0	138	0	0/0	194	0	0/0	72	34	0/1	132	46	0/1	101	37	0/1	157
TMEM182	OAR3:98972641_C/T	synonymous_variant	189.657828767382	3.7759e-43	Ref	0.646465	15	25	0/1	61	19	0/1	67	45	0/1	69	49	0/1	160	60	0/1	96	54	0/1	68	34	0/1	72	58	0/1	55	23	0/1	56	65	0/1	43	56	0/1	82	23	0/1	94	40	0/1	72	33	0/1	55
MUC20	OAR1:188735754_T/C	missense_variant	189.477737885689	4.13362e-43	Alt	0.409321	296	0	0/0	201	248	0/1	425	0	0/0	159	274	0/1	249	428	0/1	396	1	0/0	421	0	0/0	180	294	0/1	178	267	0/1	167	277	0/1	474	0	0/0	343	1	0/0	0	705	1/1	389	348	0/1	103
INPP4A	OAR3:102628866_C/A	synonymous_variant	189.317136473765	4.48112e-43	Ref	0.794521	39	6	0/0	29	1	0/0	28	4	0/0	24	3	0/1	36	4	0/0	34	3	0/1	28	10	0/1	30	6	0/1	21	3	0/0	28	11	0/1	46	12	0/1	30	11	0/1	47	10	0/1	29	3	0/1	25
RAB12	OAR23:41439644_C/T	3_prime_UTR_variant	188.795651812292	5.82396e-43	Ref	0.829574	172	39	0/1	99	20	0/0	186	22	0/0	194	25	0/0	178	34	0/0	169	27	0/0	202	25	0/0	208	33	0/0	201	24	0/0	166	31	0/0	173	28	0/0	160	25	0/0	210	30	0/0	159	29	0/1	116
MVP	OAR24:26416973_T/G	synonymous_variant	188.630527690453	6.32795e-43	Ref	0.663584	97	46	0/1	61	30	0/1	158	0	0/0	64	44	0/1	103	64	0/1	100	0	0/0	157	0	0/0	85	40	0/1	106	0	0/0	62	37	0/1	100	43	0/1	60	32	0/1	91	46	0/1	79	33	0/1	62
ALDH9A1	OAR1:115848084_T/C	synonymous_variant	187.899452285423	9.13794e-43	Ref	0.616506	415	136	0/1	469	0	0/0	785	1	0/0	308	109	0/1	445	352	0/1	624	0	0/0	646	0	0/0	741	0	0/0	565	0	0/0	608	0	0/0	684	0	0/0	233	94	0/1	305	317	0/1	649	0	0/0	510
TRYPTASE-1	OAR24:953698_T/C	synonymous_variant	187.81785594067	9.52051e-43	Ref	0.600828	188	122	0/1	79	34	0/1	102	42	0/1	157	126	0/1	83	198	0/1	48	90	0/1	308	138	0/1	229	95	0/1	220	150	0/1	181	67	0/1	105	70	0/1	123	74	0/1	145	73	0/1	198	87	0/1	215
IFRD1	OAR4:55896433_A/G	3_prime_UTR_variant	187.434981968585	1.15409e-42	Ref	0.669805	104	24	0/0	52	9	0/1	58	34	0/1	90	19	0/1	68	49	0/1	44	27	0/1	57	35	0/1	40	29	0/1	63	45	0/1	64	46	0/1	106	22	0/1	59	64	0/1	111	16	0/0	68	47	0/1	73
KLHL24	OAR1:201669503_A/T	3_prime_UTR_variant	187.412649416296	1.16712e-42	Ref	0.893939	226	16	0/0	172	9	0/0	223	15	0/0	219	3	0/0	280	24	0/0	239	21	0/0	205	9	0/0	236	28	0/1	186	12	0/0	289	15	0/0	230	16	0/0	182	11	0/0	260	9	0/0	269	20	0/0	197
ZNF76	OAR20:9375670_G/C	missense_variant	187.335190191203	1.21345e-42	Ref	0.718191	50	15	0/1	19	15	0/1	49	23	0/1	21	18	0/1	51	18	0/1	49	13	0/1	36	12	0/1	42	17	0/1	30	18	0/1	27	7	0/1	38	16	0/1	36	14	0/1	32	20	0/1	44	20	0/1	36
JMJD8	OAR24:522488_G/C	3_prime_UTR_variant	187.103017103928	1.36366e-42	Ref	0.705882	136	27	0/1	169	0	0/0	219	0	0/0	33	45	0/1	0	87	1/1	261	0	0/0	263	1	0/0	142	45	0/1	42	35	0/1	271	0	0/0	0	192	1/1	107	33	0/1	215	0	0/0	139	38	0/1	110
GRB10	OAR4:5280671_C/T	synonymous_variant	186.977021220262	1.45281e-42	Ref	0.743386	80	29	0/1	40	12	0/1	58	29	0/1	0	110	1/1	75	22	0/1	0	96	1/1	64	22	0/1	62	26	0/1	78	17	0/1	1	93	1/1	0	87	1/1	0	70	1/1	2	83	1/1	1	73	1/1	1
INPP4A	OAR3:102628865_A/G	missense_variant	186.624309652133	1.73462e-42	Ref	0.792564	41	6	0/0	29	1	0/0	27	4	0/0	24	3	0/1	36	4	0/0	34	3	0/1	28	10	0/1	31	6	0/1	21	3	0/0	27	12	0/1	46	12	0/1	30	11	0/1	46	10	0/1	29	3	0/1	25
RPS8	OAR1:19230016_C/T	synonymous_variant	186.240730723599	2.10349e-42	Ref	0.531051	2792	2614	0/1	1388	1218	0/1	3653	2	0/0	2746	2507	0/1	2755	2411	0/1	2201	1857	0/1	2221	1938	0/1	4739	3	0/0	1848	1662	0/1	1822	1502	0/1	2049	1682	0/1	3693	3	0/0	6429	3	0/0	4640	4	0/0	1993
GRHPR	OAR2:51001736_C/T	3_prime_UTR_variant	186.149265870774	2.20246e-42	Ref	0.706215	45	39	0/1	131	0	0/0	166	0	0/0	397	101	0/1	97	0	0/0	146	0	0/0	217	0	0/0	223	1	0/0	57	47	0/1	203	1	0/0	218	0	0/0	107	0	0/0	293	0	0/0	163	0	0/0	179
UBE2Z	OAR11:37151502_T/G	downstream_gene_variant	186.086309008811	2.27327e-42	Ref	0.724915	44	29	0/1	20	20	0/1	45	11	0/1	43	9	0/1	63	13	0/1	48	11	0/1	26	12	0/1	43	26	0/1	37	0	0/0	58	15	0/1	43	0	0/0	26	11	0/1	44	23	0/1	33	13	0/1	43
RPL23	OAR11:39019268_G/A	synonymous_variant	185.900009841177	2.49644e-42	Ref	0.709552	70	14	0/1	30	11	0/1	53	30	0/1	87	35	0/1	86	37	0/1	122	0	0/0	93	1	0/0	72	28	0/1	120	0	0/0	56	27	0/1	41	23	0/1	105	1	0/0	153	0	0/0	56	22	0/1	43
MYH14	OAR14:55515912_G/C	missense_variant	185.1164892934	3.70141e-42	Ref	0.76124	27	8	0/1	16	6	0/1	26	12	0/1	27	14	0/1	44	13	0/1	33	11	0/1	24	5	0/1	22	9	0/1	16	6	0/1	24	9	0/1	37	8	0/1	23	4	0/1	33	15	0/1	35	8	0/1	21
PC	OAR21:44152783_G/A	synonymous_variant	184.281100943888	5.63302e-42	Alt	0.391439	0	511	1/1	143	246	0/1	0	512	1/1	379	0	0/0	1	617	1/1	152	231	0/1	157	276	0/1	1	545	1/1	182	276	0/1	0	554	1/1	196	314	0/1	186	279	0/1	1	666	1/1	150	163	0/1	170
HEATR2	OAR24:41631631_C/T	missense_variant	183.789436718518	7.21239e-42	Alt	0.322331	29	53	0/1	27	52	0/1	20	43	0/1	24	45	0/1	29	70	0/1	21	40	0/1	26	60	0/1	18	64	0/1	24	49	0/1	14	39	0/1	35	83	0/1	32	46	0/1	32	72	0/1	28	59	0/1	24
CHMP4B	OAR13:62703241_C/T	synonymous_variant	183.638841563632	7.77959e-42	Ref	0.583537	236	186	0/1	169	130	0/1	287	204	0/1	302	191	0/1	360	236	0/1	270	197	0/1	0	398	1/1	260	210	0/1	243	192	0/1	2	363	1/1	324	205	0/1	235	180	0/1	350	234	0/1	2	393	1/1	241
OAS2	OAR17:61041547_A/G	synonymous_variant	183.256407568078	9.42863e-42	Ref	0.653585	34	22	0/1	37	14	0/1	44	22	0/1	113	43	0/1	117	73	0/1	25	23	0/1	34	29	0/1	83	37	0/1	52	15	0/1	91	56	0/1	59	25	0/1	71	42	0/1	78	34	0/1	55	29	0/1	29
HEATR2	OAR24:41631634_C/T	missense_variant	183.25139592008	9.45242e-42	Ref	0.678521	52	29	0/1	53	27	0/1	43	19	0/1	43	24	0/1	69	27	0/1	38	21	0/1	59	26	0/1	62	18	0/1	50	22	0/1	40	14	0/1	83	35	0/1	44	32	0/1	70	32	0/1	58	28	0/1	45
OAS2	OAR17:61041659_G/C	missense_variant	182.934677047573	1.10838e-41	Ref	0.642503	48	37	0/1	43	18	0/1	39	16	0/1	133	44	0/1	125	101	0/1	27	18	0/1	48	28	0/1	74	59	0/1	51	25	0/1	105	62	0/1	77	34	0/1	95	41	0/1	94	50	0/1	61	35	0/1	40
PTP4A1	OAR9:13026041_G/T	synonymous_variant	181.808008958364	1.95285e-41	Ref	0.613493	202	134	0/1	296	0	0/0	221	128	0/1	227	128	0/1	255	153	0/1	429	0	0/0	3	348	1/1	484	0	0/0	147	111	0/1	378	0	0/0	241	161	0/1	408	0	0/0	482	1	0/0	254	152	0/1	204
BTG3	OAR1:137814587_A/G	synonymous_variant	181.757112907702	2.00346e-41	Ref	0.648449	275	116	0/1	194	91	0/1	526	0	0/0	226	131	0/1	447	0	0/0	291	0	0/0	372	0	0/0	340	0	0/0	369	0	0/0	321	1	0/0	354	1	0/0	314	0	0/0	282	147	0/1	478	1	0/0	191
MYEOV2	OAR25:29725507_T/C	synonymous_variant	181.30397895342	2.51602e-41	Ref	0.596757	330	1	0/0	310	0	0/0	140	88	0/1	244	138	0/1	256	124	0/1	192	144	0/1	238	194	0/1	250	141	0/1	180	179	0/1	152	122	0/1	240	162	0/1	168	125	0/1	343	226	0/1	230	130	0/1	385
NGLY1	OAR26:38515666_C/T	5_prime_UTR_variant	181.292397701506	2.53071e-41	Ref	0.745152	138	58	0/1	144	0	0/0	173	0	0/0	405	0	0/0	313	0	0/0	95	51	0/1	114	0	0/0	264	0	0/0	37	34	0/1	217	1	0/0	131	0	0/0	77	7	0/1	116	11	0/1	367	0	0/0	132
USP19	OAR19:50843015_T/C	missense_variant	181.141953529622	2.72954e-41	Alt	0.267658	18	30	0/1	3	26	0/1	15	33	0/1	15	42	0/1	10	37	0/1	9	25	0/1	21	25	0/1	12	22	0/1	7	31	0/1	12	35	0/1	17	37	0/1	11	20	0/1	8	24	0/1	12	39	0/1	8
PRKACA	OAR5:9711288_C/A	intron_variant	181.095874691411	2.79351e-41	Ref	0.878571	262	32	0/0	240	17	0/0	189	1	0/0	186	2	0/0	199	1	0/0	264	22	0/0	331	22	0/0	281	13	0/0	232	0	0/0	174	0	0/0	244	4	0/0	246	34	0/1	391	2	0/0	236	1	0/0	290
COL4A2	OAR10:84481348_T/C	splice_region_variant,synonymous_variant	180.687186711715	3.43069e-41	Ref	0.583723	522	353	0/1	0	377	1/1	469	308	0/1	791	0	0/0	609	423	0/1	1	759	1/1	1144	1	0/0	747	1	0/0	738	0	0/0	396	294	0/1	475	353	0/1	780	0	0/0	464	322	0/1	0	735	1/1	0
PIGK	OAR1:52895281_T/A	synonymous_variant	180.633074380823	3.5253e-41	Ref	0.698741	50	30	0/1	72	27	0/1	86	0	0/0	82	28	0/1	124	0	0/0	70	37	0/1	65	29	0/1	172	0	0/0	129	0	0/0	98	0	0/0	166	0	0/0	83	37	0/1	94	40	0/1	63	33	0/1	61
ADRA1A	OAR2:38749343_C/G	3_prime_UTR_variant	180.134240369753	4.53013e-41	Ref	0.715197	63	26	0/1	94	0	0/0	78	2	0/0	64	37	0/1	77	26	0/1	70	22	0/1	42	16	0/1	41	25	0/1	105	0	0/0	65	33	0/1	121	0	0/0	57	0	0/0	56	10	0/1	65	18	0/1	38
SIVA1	OAR18:67868079_G/C	missense_variant	179.996693991296	4.85447e-41	Alt	0.125874	5	85	1/1	9	47	0/1	9	57	0/1	10	80	0/1	10	90	1/1	2	84	1/1	11	89	1/1	13	95	1/1	8	66	0/1	8	71	1/1	9	55	1/1	10	69	1/1	8	85	1/1	9	72	1/1	9
UBE2J1	OAR8:47985870_C/T	3_prime_UTR_variant	179.942110742168	4.98953e-41	Ref	0.735558	46	6	0/0	39	11	0/1	36	15	0/1	36	12	0/1	42	24	0/1	39	16	0/1	35	7	0/1	34	18	0/1	20	7	0/1	37	15	0/1	50	12	0/1	36	17	0/1	42	13	0/0	28	10	0/0	42
SEC61G	OAR14:49457733_C/A	synonymous_variant	179.587589280112	5.96303e-41	Ref	0.582533	326	246	0/1	0	346	1/1	282	187	0/1	333	234	0/1	338	273	0/1	330	187	0/1	339	223	0/1	0	432	1/1	292	202	0/1	0	376	1/1	329	253	0/1	1	434	1/1	0	625	1/1	380	259	0/1	224
TUBB2A	OAR20:49405399_G/C	synonymous_variant	179.481678482902	6.28915e-41	Alt	0.232323	3	26	0/1	4	18	0/1	9	25	0/1	6	35	0/1	12	43	0/1	7	24	0/1	10	28	0/1	14	30	0/1	8	17	0/1	6	11	0/1	11	47	0/1	2	39	1/1	8	15	0/1	8	40	0/1	7
NDUFS8	OAR21:44845116_A/C	missense_variant	179.457890606805	6.36481e-41	Ref	0.549575	671	577	0/1	346	286	0/1	457	383	0/1	616	522	0/1	717	587	0/1	621	448	0/1	646	466	0/1	564	504	0/1	430	384	0/1	449	347	0/1	593	519	0/1	471	349	0/1	737	648	0/1	584	523	0/1	494
R3HCC1	OAR2:42284886_A/C	synonymous_variant	179.31864883216	6.82635e-41	Ref	0.714286	44	18	0/1	27	5	0/1	35	16	0/1	43	19	0/1	44	18	0/1	37	17	0/1	27	12	0/1	42	19	0/1	29	10	0/1	42	12	0/1	46	13	0/1	41	12	0/1	52	19	0/1	32	22	0/1	25
MAGT1	OARX:64658774_G/T	3_prime_UTR_variant	179.300673369322	6.88832e-41	Ref	0.891051	135	15	0/0	64	8	0/0	121	14	0/1	121	13	0/0	190	13	0/0	115	7	0/0	131	10	0/0	143	14	0/0	136	5	0/0	120	8	0/0	115	8	0/0	103	7	0/0	128	10	0/0	147	10	0/0	108
HSPD1	OAR11:3677492_G/A	missense_variant	178.944484524596	8.23921e-41	Ref	0.571676	1451	0	0/0	1144	1	0/0	3	987	1/1	2	1400	1/1	878	655	0/1	1	971	1/1	698	511	0/1	1372	0	0/0	1251	1	0/0	610	483	0/1	4	1081	1/1	495	392	0/1	903	605	0/1	706	549	0/1	1391
SIVA1	OAR18:67868078_G/C	synonymous_variant	178.879966174302	8.51086e-41	Alt	0.126316	4	86	1/1	9	47	0/1	9	57	0/1	10	80	0/1	10	90	1/1	2	84	1/1	11	89	1/1	13	95	1/1	8	65	0/1	8	71	1/1	9	55	1/1	10	69	1/1	8	85	1/1	9	72	1/1	9
ZMYND11	OAR13:46003102_G/T	3_prime_UTR_variant	178.755540655985	9.06027e-41	Ref	0.864238	132	10	0/0	104	3	0/0	134	20	0/1	194	9	0/0	138	9	0/0	166	10	0/0	165	7	0/0	160	2	0/0	160	13	0/0	149	1	0/0	127	21	0/1	128	10	0/0	129	15	0/0	140	6	0/0	136
RXRB	OAR20:7483407_G/A	3_prime_UTR_variant	178.374392376996	1.0974e-40	Ref	0.788845	0	32	1/1	64	0	0/0	51	11	0/1	0	20	1/1	46	19	0/1	0	21	1/1	53	17	0/1	1	24	1/1	0	17	1/1	41	13	0/1	69	0	0/0	91	0	0/0	56	17	0/1	53	14	0/1	54
BDH1	OAR1:190218455_C/G	3_prime_UTR_variant	178.255602921168	1.16494e-40	Ref	0.722864	29	13	0/1	161	0	0/0	37	17	0/1	109	50	0/1	83	20	0/1	131	29	0/1	21	21	0/1	141	0	0/0	72	1	0/0	124	0	0/0	55	29	0/1	42	14	0/1	138	0	0/0	130	0	0/0	126
ARPC1B	OAR24:36886736_C/G	synonymous_variant	178.074086847852	1.27626e-40	Ref	0.637339	124	128	0/1	85	74	0/1	0	178	1/1	132	124	0/1	0	275	1/1	590	98	0/1	1	240	1/1	0	195	1/1	1	242	1/1	1	195	1/1	0	198	1/1	119	89	0/1	161	116	0/1	0	194	1/1	2
VIM	OAR13:30747770_G/A	synonymous_variant	178.058372010186	1.28638e-40	Ref	0.537388	2471	2140	0/1	1417	968	0/1	2782	1956	0/1	3859	1	0/0	2754	2981	0/1	4208	1	0/0	3989	0	0/0	3897	1	0/0	2113	1417	0/1	3221	0	0/0	2482	1794	0/1	13	2620	1/1	11	3989	1/1	1435	1608	0/1	3947
C6orf52	OAR20:44416037_T/C	splice_region_variant,synonymous_variant	177.783997452502	1.47666e-40	Ref	0.715054	13	4	0/1	34	19	0/1	26	14	0/1	39	11	0/1	52	24	0/1	65	29	0/1	35	12	0/1	74	22	0/1	7	1	0/1	27	7	0/1	30	18	0/1	43	15	0/1	9	4	0/1	44	17	0/1	34
SELENBP1	OAR1:100172565_C/T	missense_variant	177.628560891573	1.59669e-40	Ref	0.635152	158	59	0/1	132	0	0/0	90	61	0/1	147	87	0/1	134	90	0/1	89	60	0/1	150	79	0/1	150	104	0/1	265	0	0/0	164	92	0/1	121	67	0/1	259	0	0/0	318	1	0/0	346	0	0/0	108
OLFM1	OAR3:1225581_C/T	splice_region_variant,synonymous_variant	177.460359224036	1.73759e-40	Ref	0.642066	0	108	1/1	163	32	0/1	0	104	1/1	0	145	1/1	0	79	1/1	222	123	0/1	0	166	1/1	0	158	1/1	166	87	0/1	108	119	0/1	1	289	1/1	222	52	0/1	235	71	0/1	0	91	1/1	89
SF3B2	OAR21:43444841_C/T	synonymous_variant	177.258464916202	1.92324e-40	Alt	0.305189	16	40	0/1	13	33	0/1	20	49	0/1	13	53	0/1	25	53	0/1	13	39	0/1	18	52	0/1	24	40	0/1	12	46	0/1	15	30	0/1	21	58	0/1	21	29	0/1	28	55	0/1	20	41	0/1	14
NGLY1	OAR26:38515665_T/G	5_prime_UTR_variant	177.062502117575	2.12238e-40	Ref	0.743697	138	59	0/1	141	0	0/0	172	0	0/0	400	1	0/0	307	1	0/0	92	51	0/1	108	1	0/0	259	1	0/0	36	34	0/1	212	2	0/0	130	0	0/0	76	7	0/1	117	10	0/1	362	0	0/0	129
GTF3C1	OAR24:25052866_T/C	missense_variant	176.801064945521	2.42054e-40	Ref	0.755418	30	11	0/1	24	6	0/1	26	6	0/1	23	6	0/1	43	14	0/1	19	11	0/1	29	8	0/1	24	3	0/1	17	7	0/1	31	9	0/1	24	8	0/1	25	8	0/1	47	13	0/1	23	6	0/1	25
SDC4	OAR13:73172689_A/G	synonymous_variant	176.508855706968	2.80362e-40	Alt	0.425108	382	527	0/1	480	1	0/0	386	462	0/1	314	458	0/1	511	685	0/1	634	1	0/0	812	1	0/0	592	0	0/0	359	477	0/1	632	0	0/0	272	400	0/1	562	1	0/0	323	458	0/1	433	557	0/1	681
SERINC3	OAR13:72479372_T/A	3_prime_UTR_variant	176.421829302535	2.92902e-40	Ref	0.754224	189	0	0/0	123	0	0/0	88	35	0/1	148	0	0/0	212	0	0/0	83	17	0/1	183	0	0/0	193	0	0/0	145	0	0/0	89	24	0/1	71	30	0/1	144	0	0/0	167	0	0/0	80	27	0/1	149
MYH11	OAR24:14094956_G/C	3_prime_UTR_variant	176.380053777162	2.9912e-40	Ref	0.902542	227	17	0/0	77	8	0/0	115	8	0/0	97	7	0/0	208	15	0/0	68	4	0/0	274	20	0/0	417	16	0/0	162	13	0/0	43	0	0/0	213	23	0/1	291	15	0/0	117	4	0/0	83	3	0/0	60
PNPLA3	OAR3:218672162_G/A	synonymous_variant	176.091273162732	3.45864e-40	Alt	0.392546	1	529	1/1	129	193	0/1	4	573	1/1	0	318	1/1	295	0	0/0	42	261	0/1	215	313	0/1	56	60	0/1	231	0	0/0	0	191	1/1	1	531	1/1	351	0	0/0	267	304	0/1	69	94	0/1	75
TNXB	OAR20:26439489_T/C	synonymous_variant	175.718762203206	4.17109e-40	Ref	0.690355	39	16	0/1	17	4	0/1	49	12	0/1	51	33	0/1	56	6	0/0	36	19	0/1	66	28	0/1	37	31	0/1	44	26	0/1	57	14	0/1	50	30	0/1	62	35	0/1	39	16	0/1	46	24	0/1	52
TMEM165	OAR6:70866415_A/G	3_prime_UTR_variant	175.432676923602	4.81639e-40	Ref	0.782946	17	4	0/1	31	9	0/1	44	0	0/0	51	7	0/1	44	0	0/0	60	0	0/0	56	12	0/1	38	16	0/1	31	10	0/1	34	8	0/1	56	0	0/0	44	0	0/0	48	0	0/0	54	17	0/1	28
COL5A3	OAR5:12240494_A/G	synonymous_variant	175.301247404564	5.14544e-40	Ref	0.617035	164	76	0/1	130	55	0/1	216	132	0/1	165	99	0/1	266	187	0/1	121	92	0/1	0	216	1/1	0	207	1/1	152	87	0/1	0	226	1/1	0	227	1/1	109	59	0/1	0	208	1/1	178	127	0/1	294
VDAC2	OAR25:30847935_G/A	synonymous_variant	175.015315704281	5.94104e-40	Ref	0.54125	2120	1812	0/1	1266	1122	0/1	1588	1435	0/1	3934	1	0/0	4764	0	0/0	3473	0	0/0	1889	1596	0/1	3703	2	0/0	3020	0	0/0	3420	1	0/0	1777	1448	0/1	1488	1196	0/1	2254	1834	0/1	3951	0	0/0	1520
NDUFA10	OAR1:1522875_A/G	3_prime_UTR_variant	174.924881672312	6.21743e-40	Ref	0.561053	1	749	1/1	326	272	0/1	543	324	0/1	671	410	0/1	669	554	0/1	0	874	1/1	0	998	1/1	628	505	0/1	421	353	0/1	479	394	0/1	639	567	0/1	3	673	1/1	0	1215	1/1	591	468	0/1	3
SERINC3	OAR13:72479373_T/C	3_prime_UTR_variant	174.553990584804	7.49211e-40	Ref	0.75387	190	0	0/0	121	0	0/0	90	35	0/1	148	0	0/0	210	0	0/0	83	17	0/1	185	0	0/0	191	0	0/0	146	0	0/0	88	23	0/1	70	30	0/1	142	0	0/0	162	0	0/0	79	27	0/1	146
CCDC69	OAR5:59966998_G/C	synonymous_variant	174.48903753655	7.74085e-40	Ref	0.62989	109	56	0/1	56	37	0/1	80	57	0/1	128	73	0/1	90	54	0/1	81	44	0/1	80	43	0/1	112	57	0/1	72	37	0/1	60	38	0/1	103	53	0/1	75	37	0/1	96	64	0/1	110	57	0/1	100
ETFDH	OAR17:40062552_C/A	synonymous_variant	174.307820159534	8.47935e-40	Ref	0.540757	1087	1086	0/1	1071	841	0/1	1215	1058	0/1	2	2356	1/1	1594	1166	0/1	1155	1053	0/1	2	2435	1/1	1227	1101	0/1	0	1888	1/1	1	1738	1/1	1484	1207	0/1	4	1765	1/1	1606	1419	0/1	1193	1020	0/1	1166
TNKS1BP1	OAR15:77735656_G/A	missense_variant	174.242507286413	8.76245e-40	Ref	0.758454	51	13	0/1	20	13	0/1	48	20	0/1	48	13	0/1	52	17	0/1	78	0	0/0	101	0	0/0	43	9	0/1	30	7	0/1	48	14	0/1	25	15	0/1	25	10	0/1	85	0	0/0	84	0	0/0	49
MFF	OAR2:228597500_G/A	synonymous_variant	174.021255455762	9.79361e-40	Ref	0.63368	186	135	0/1	271	2	0/0	327	1	0/0	200	103	0/1	239	121	0/1	373	4	0/0	227	114	0/1	362	1	0/0	152	105	0/1	130	87	0/1	223	109	0/1	349	0	0/0	513	2	0/0	333	0	0/0	331
ATP1A1	OAR1:92873217_C/T	synonymous_variant	173.67559087534	1.16528e-39	Ref	0.604235	283	208	0/1	1	366	1/1	237	160	0/1	711	1	0/0	813	4	0/0	0	347	1/1	333	133	0/1	294	233	0/1	515	0	0/0	572	0	0/0	535	0	0/0	0	298	1/1	0	448	1/1	344	245	0/1	261
HIRIP3	OAR24:26278286_G/C	missense_variant	173.313716212084	1.39784e-39	Ref	0.765411	29	6	0/1	28	5	0/1	34	8	0/1	17	2	0/1	19	7	0/1	23	7	0/1	33	12	0/1	29	11	0/1	19	11	0/1	17	4	0/1	27	5	0/1	13	9	0/1	34	12	0/1	31	8	0/1	19
ADIPOQ	OAR1:198620447_G/A	synonymous_variant	172.72715000849	1.8774e-39	Ref	0.535849	9405	7	0/0	3567	2755	0/1	11267	6	0/0	10421	7	0/0	5363	5313	0/1	7327	5	0/0	5226	4248	0/1	10760	6	0/0	9395	2	0/0	8709	8	0/0	11966	4	0/0	3833	3266	0/1	11098	12	0/0	10942	7	0/0	7473
NDUFA10	OAR1:1523123_C/T	3_prime_UTR_variant	172.618681982669	1.98265e-39	Ref	0.555179	3	1043	1/1	403	339	0/1	596	397	0/1	819	526	0/1	809	680	0/1	3	1139	1/1	1	1327	1/1	803	568	0/1	571	461	0/1	570	524	0/1	763	668	0/1	2	877	1/1	3	1660	1/1	685	560	0/1	1
ASGR1	OAR11:26526758_T/C	3_prime_UTR_variant	172.4443863122	2.16426e-39	Alt	0.332224	70	39	0/1	11	30	0/1	20	54	0/1	20	66	0/1	28	77	0/1	19	61	0/1	29	73	0/1	21	47	0/1	28	62	0/1	17	55	0/1	28	62	0/1	22	42	0/1	26	86	0/1	21	68	0/1	59
KCNG2	OAR23:558322_G/A	synonymous_variant	171.927443207745	2.80677e-39	Alt	0.27863	3	153	1/1	18	14	0/1	52	75	0/1	1	188	1/1	0	220	1/1	1	264	1/1	29	94	0/1	32	78	0/1	25	58	0/1	1	141	1/1	0	169	1/1	21	78	0/1	16	84	0/1	0	154	1/1	28
UCK1	OAR3:5210430_G/C	synonymous_variant	171.74709496218	3.07323e-39	Ref	0.757282	42	8	0/1	15	5	0/1	0	15	1/1	45	15	0/1	46	13	0/1	32	14	0/1	31	10	0/1	31	7	0/1	0	30	1/1	29	10	0/1	1	22	1/1	20	14	0/1	30	12	0/1	71	7	0/1	24
IDI1	OAR13:45502677_A/T	synonymous_variant	171.680343576551	3.17814e-39	Alt	0.354386	213	0	0/0	243	0	0/0	261	0	0/0	140	320	0/1	139	228	0/1	269	0	0/0	437	0	0/0	164	233	0/1	138	311	0/1	205	0	0/0	454	0	0/0	457	0	0/0	463	0	0/0	340	0	0/0	403
RTN3	OAR21:41417262_G/A	3_prime_UTR_variant	171.384357021184	3.68821e-39	Ref	0.903509	190	12	0/0	126	2	0/0	190	12	0/0	177	15	0/0	250	12	0/0	155	15	0/0	206	13	0/0	210	7	0/0	187	10	0/0	164	9	0/0	225	13	0/0	160	11	0/0	205	11	0/0	196	14	0/0	148
NAP1L4	OAR21:47882187_C/T	synonymous_variant	171.336870126628	3.77735e-39	Ref	0.651138	2	185	1/1	0	111	1/1	111	55	0/1	117	74	0/1	2	165	1/1	0	142	1/1	129	76	0/1	125	75	0/1	89	52	0/1	1	136	1/1	164	61	0/1	0	125	1/1	1	181	1/1	116	69	0/1	96
MIF4GD	OAR11:55229208_G/A	3_prime_UTR_variant	171.285887929	3.87545e-39	Ref	0.559171	1	886	1/1	456	346	0/1	1141	1	0/0	665	571	0/1	820	621	0/1	684	523	0/1	686	478	0/1	3	1123	1/1	519	403	0/1	574	484	0/1	1382	3	0/0	488	368	0/1	726	677	0/1	1	1100	1/1	3
DDX17	OAR3:214150734_A/G	downstream_gene_variant	170.830423234685	4.873e-39	Alt	0.44131	501	428	0/1	79	449	0/1	113	804	0/1	387	324	0/1	532	418	0/1	431	371	0/1	157	823	0/1	710	0	0/0	642	0	0/0	451	336	0/1	135	816	0/1	410	320	0/1	439	397	0/1	825	0	0/0	347
ROCK2	OAR3:20058741_A/G	3_prime_UTR_variant	170.783596672284	4.98911e-39	Ref	0.707596	68	19	0/1	22	9	0/1	60	0	0/0	49	0	0/0	73	54	0/1	56	22	0/1	59	9	0/1	60	1	0/0	59	0	0/0	64	17	0/1	75	0	0/0	47	15	0/1	46	28	0/1	62	14	0/1	55
MYH14	OAR14:55515911_C/G	missense_variant	170.746579868278	5.08286e-39	Ref	0.7552	27	8	0/1	14	6	0/1	25	11	0/1	25	14	0/1	43	13	0/1	33	11	0/1	23	5	0/1	20	9	0/1	15	6	0/1	24	9	0/1	37	8	0/1	23	4	0/1	33	15	0/1	32	8	0/1	20
RPL3	OAR3:214731375_A/G	synonymous_variant	170.463430990698	5.8607e-39	Ref	0.526832	4189	3370	0/1	2305	1858	0/1	2866	2313	0/1	8754	14	0/0	14	7184	1/1	3203	3017	0/1	3579	3265	0/1	3729	3527	0/1	2784	2749	0/1	6206	5	0/0	6779	11	0/0	6	4535	1/1	4942	4563	0/1	3573	3333	0/1	8
SH3D21	OAR1:10953645_G/A	synonymous_variant	170.427103212928	5.96875e-39	Ref	0.690957	191	58	0/1	116	0	0/0	233	0	0/0	0	87	1/1	0	229	1/1	117	34	0/1	178	0	0/0	89	46	0/1	42	46	0/1	0	167	1/1	178	0	0/0	1	60	1/1	52	26	0/1	0	171	1/1	70
C6orf52	OAR20:44416034_G/T	splice_region_variant,synonymous_variant	170.361682324857	6.16839e-39	Ref	0.712105	12	4	0/1	35	19	0/1	25	14	0/1	39	11	0/1	51	24	0/1	65	28	0/1	33	12	0/1	73	22	0/1	6	1	0/1	27	7	0/1	30	18	0/1	42	15	0/1	8	4	0/1	44	17	0/1	34
CFB	OAR20:26547294_G/A	synonymous_variant	170.217147083893	6.63345e-39	Ref	0.738827	218	0	0/0	87	0	0/0	148	0	0/0	168	0	0/0	264	0	0/0	78	28	0/1	98	17	0/1	63	28	0/1	108	1	0/0	102	22	0/1	100	0	0/0	76	42	0/1	139	0	0/0	139	0	0/0	133
GNPTG	OAR24:1076035_C/T	synonymous_variant	169.85273491917	7.96766e-39	Ref	0.648835	120	63	0/1	137	0	0/0	185	0	0/0	114	61	0/1	122	63	0/1	185	0	0/0	246	0	0/0	110	50	0/1	115	56	0/1	149	0	0/0	113	55	0/1	80	60	0/1	144	97	0/1	103	57	0/1	86
C6orf52	OAR20:44416033_G/C	missense_variant	169.654889916422	8.80121e-39	Ref	0.71179	12	4	0/1	35	19	0/1	25	14	0/1	39	11	0/1	51	24	0/1	65	28	0/1	33	12	0/1	73	22	0/1	6	1	0/1	27	7	0/1	30	18	0/1	42	15	0/1	8	4	0/1	44	17	0/1	34
APC2	OAR5:41269411_T/C	missense_variant,splice_region_variant	169.53362388794	9.35467e-39	Ref	0.717416	52	28	0/1	20	11	0/1	24	12	0/1	48	18	0/1	34	13	0/1	35	12	0/1	24	7	0/1	38	12	0/1	25	12	0/1	52	15	0/1	36	12	0/1	18	12	0/1	51	18	0/1	37	14	0/1	25
C4	OAR20:26510449_C/T	missense_variant	169.414169590612	9.93388e-39	Ref	0.751962	22	3	0/1	7	6	0/1	30	9	0/1	64	17	0/1	36	9	0/1	25	13	0/1	18	4	0/1	32	20	0/1	19	3	0/1	29	10	0/1	16	11	0/1	22	8	0/1	22	6	0/1	37	11	0/1	15
PRRC2A	OAR20:26807127_G/C	missense_variant	169.355977669527	1.02289e-38	Alt	0.253012	19	38	0/1	4	14	0/1	6	27	0/1	9	27	0/1	14	33	0/1	6	31	0/1	10	25	0/1	14	22	0/1	6	27	0/1	2	26	1/1	8	28	0/1	8	30	0/1	10	26	0/1	12	32	0/1	8
UCK1	OAR3:5210421_C/T	synonymous_variant	168.955881434405	1.25088e-38	Ref	0.752773	44	9	0/1	18	7	0/1	0	19	1/1	47	16	0/1	44	15	0/1	34	12	0/1	32	12	0/1	31	8	0/1	0	31	1/1	28	11	0/1	1	22	1/1	18	14	0/1	32	12	0/1	73	6	0/1	23
ANKZF1	OAR2:220161917_G/A	missense_variant	168.932269662222	1.26582e-38	Alt	0.362187	42	78	0/1	25	41	0/1	37	61	0/1	54	114	0/1	42	98	0/1	55	83	0/1	50	73	0/1	29	74	0/1	39	59	0/1	43	69	0/1	45	79	0/1	36	88	0/1	66	83	0/1	52	84	0/1	44
APC2	OAR5:41269412_C/T	missense_variant,splice_region_variant	168.811982027986	1.34477e-38	Ref	0.71709	52	28	0/1	20	11	0/1	24	12	0/1	48	18	0/1	34	13	0/1	35	12	0/1	24	7	0/1	38	12	0/1	25	12	0/1	52	15	0/1	35	12	0/1	18	12	0/1	51	18	0/1	37	14	0/1	25
HES1	OAR1:191625646_G/T	missense_variant,splice_region_variant	168.277017997728	1.75992e-38	Alt	0.245981	10	33	0/1	4	17	0/1	6	20	0/1	7	22	0/1	20	39	0/1	10	28	0/1	4	30	0/1	4	28	0/1	14	16	0/1	3	15	0/1	10	34	0/1	8	28	0/1	11	27	0/1	12	30	0/1	5
GPAM	OAR22:31659982_C/A	synonymous_variant	168.245036203341	1.78846e-38	Ref	0.563318	579	332	0/1	614	416	0/1	0	1118	1/1	534	499	0/1	745	701	0/1	0	928	1/1	2	1061	1/1	620	409	0/1	426	333	0/1	587	407	0/1	1	1313	1/1	1	865	1/1	0	1200	1/1	4	1707	1/1	450
TUBB2A	OAR20:49441968_C/T	synonymous_variant	168.035597912795	1.98713e-38	Ref	0.664908	61	24	0/1	35	14	0/1	57	17	0/1	40	25	0/1	65	42	0/1	34	20	0/1	62	31	0/1	73	38	0/1	50	20	0/1	30	18	0/1	41	35	0/1	71	37	0/1	98	24	0/1	51	42	0/1	47
MLCK	OAR1:186304975_G/A	synonymous_variant	167.95759769937	2.06663e-38	Ref	0.671429	85	34	0/1	0	68	1/1	87	28	0/1	46	28	0/1	85	33	0/1	64	55	0/1	127	41	0/1	0	101	1/1	1	58	1/1	0	99	1/1	159	78	0/1	99	34	0/1	0	103	1/1	1	198	1/1	0
ZNF532	OAR23:58259982_C/G	3_prime_UTR_variant	167.944304642744	2.08049e-38	Ref	0.744428	37	15	0/1	16	8	0/1	22	10	0/1	20	11	0/1	43	16	0/1	28	7	0/1	32	11	0/1	28	17	0/1	36	6	0/1	31	9	0/1	20	7	0/1	18	16	0/1	40	9	0/1	28	5	0/1	25
CMC1	OAR19:2659416_G/A	synonymous_variant	167.927753864526	2.09788e-38	Ref	0.547607	781	551	0/1	396	351	0/1	577	402	0/1	773	526	0/1	861	750	0/1	675	601	0/1	593	540	0/1	595	555	0/1	508	392	0/1	506	487	0/1	531	434	0/1	400	398	0/1	771	583	0/1	610	531	0/1	490
ANO1	OAR21:46656286_G/A	3_prime_UTR_variant	167.68942005488	2.36505e-38	Ref	0.641849	134	63	0/1	142	0	0/0	159	86	0/1	86	52	0/1	94	73	0/1	0	148	1/1	0	167	1/1	123	73	0/1	85	70	0/1	1	127	1/1	145	70	0/1	186	0	0/0	74	65	0/1	255	0	0/0	119
NSMF	OAR3:526697_C/G	missense_variant	167.244301096654	2.95847e-38	Ref	0.669712	51	20	0/1	39	15	0/1	80	40	0/1	64	25	0/1	49	34	0/1	56	25	0/1	49	30	0/1	44	27	0/1	49	34	0/1	52	20	0/1	60	24	0/1	57	19	0/1	73	37	0/1	41	21	0/1	46
KEAP1	OAR5:12692815_T/C	3_prime_UTR_variant	166.464682361426	4.37887e-38	Alt	0.308664	22	38	0/1	17	29	0/1	19	42	0/1	20	46	0/1	17	62	0/1	8	48	0/1	29	51	0/1	16	39	0/1	18	37	0/1	17	33	0/1	18	62	1/1	17	36	0/1	31	64	0/1	20	57	0/1	19
LUC7L	OAR24:192591_G/T	5_prime_UTR_variant	166.402382294305	4.51825e-38	Ref	0.828169	71	16	0/1	34	6	0/0	40	4	0/1	45	5	0/0	49	10	0/1	41	0	0/0	66	5	0/0	53	2	0/0	45	5	0/0	55	5	0/0	56	8	0/0	55	13	0/1	31	7	0/1	72	4	0/0	28
SERINC3	OAR13:72479375_A/T	3_prime_UTR_variant	166.392909717127	4.53983e-38	Ref	0.75	190	0	0/0	121	0	0/0	88	35	0/1	146	0	0/0	215	0	0/0	80	17	0/1	177	0	0/0	188	0	0/0	148	0	0/0	86	23	0/1	70	30	0/1	145	0	0/0	159	0	0/0	77	27	0/1	145
YTHDF1	OAR13:53649679_G/A	missense_variant	166.342845405416	4.6556e-38	Ref	0.755776	24	6	0/1	17	6	0/1	22	9	0/1	33	4	0/0	47	15	0/1	32	11	0/1	28	10	0/1	38	2	0/0	28	6	0/1	26	9	0/1	30	12	0/1	16	11	0/1	42	10	0/1	29	10	0/1	18
FZD7	OAR2:203262794_G/C	synonymous_variant	165.828825289496	6.02917e-38	Ref	0.730667	28	10	0/1	15	5	0/1	34	12	0/1	38	9	0/1	45	23	0/1	36	11	0/1	34	14	0/1	34	11	0/1	28	11	0/1	25	16	0/1	31	17	0/1	27	6	0/1	31	10	0/1	36	11	0/1	33
C7	OAR16:33511751_C/T	synonymous_variant	165.468850000638	7.22589e-38	Ref	0.587013	0	365	1/1	0	313	1/1	0	346	1/1	852	0	0/0	0	392	1/1	0	486	1/1	241	148	0/1	123	186	0/1	479	108	0/1	423	318	0/1	409	353	0/1	3	147	1/1	378	292	0/1	150	215	0/1	294
GOT2	OAR14:25868985_T/G	3_prime_UTR_variant	165.386165266726	7.53275e-38	Ref	0.551463	1	1253	1/1	1	1028	1/1	699	510	0/1	3	1392	1/1	0	1426	1/1	856	722	0/1	847	625	0/1	821	687	0/1	621	599	0/1	749	584	0/1	906	768	0/1	0	1008	1/1	0	1852	1/1	848	687	0/1	655
MAP4K4	OAR3:99799048_G/C	missense_variant	165.327562716763	7.75809e-38	Ref	0.656608	75	32	0/1	29	20	0/1	61	21	0/1	66	32	0/1	80	35	0/1	60	24	0/1	66	35	0/1	64	30	0/1	40	29	0/1	71	31	0/1	50	33	0/1	49	27	0/1	62	35	0/1	61	34	0/1	59
SCRIB	OAR9:13932552_T/G	synonymous_variant	165.07832699497	8.79427e-38	Ref	0.75626	37	12	0/1	17	6	0/1	30	9	0/1	17	5	0/1	32	14	0/1	21	11	0/1	29	8	0/1	21	8	0/1	15	6	0/1	32	5	0/1	22	7	0/1	26	11	0/1	34	10	0/1	24	6	0/1	22
PDK4	OAR4:12769776_T/G	3_prime_UTR_variant	164.670206290572	1.07982e-37	Alt	0.38459	166	323	0/1	253	203	0/1	104	0	0/0	0	1309	1/1	0	474	1/1	234	415	0/1	30	67	0/1	184	0	0/0	203	128	0/1	208	0	0/0	61	167	0/1	33	102	0/1	178	0	0/0	76	184	0/1	68
SLC22A4	OAR5:19647491_A/G	synonymous_variant	164.557180354844	1.14299e-37	Ref	0.744681	52	12	0/1	53	7	0/1	83	0	0/0	126	0	0/0	129	0	0/0	104	0	0/0	62	22	0/1	69	13	0/1	52	16	0/1	68	0	0/0	12	17	0/1	67	0	0/0	69	19	0/1	85	0	0/0	108
TRIM45	OAR1:93673813_T/C	synonymous_variant	164.536011289529	1.15523e-37	Ref	0.749604	164	1	0/0	62	0	0/0	111	46	0/1	96	0	0/0	102	30	0/1	130	0	0/0	139	0	0/0	141	0	0/0	114	1	0/0	122	0	0/0	74	28	0/1	119	0	0/0	123	0	0/0	127	2	0/0	91
COL5A3	OAR5:12240048_A/G	synonymous_variant	163.942339040932	1.55725e-37	Ref	0.627664	139	60	0/1	91	40	0/1	165	102	0/1	118	88	0/1	188	145	0/1	119	67	0/1	0	155	1/1	0	180	1/1	109	56	0/1	0	216	1/1	0	181	1/1	109	46	0/1	0	133	1/1	154	91	0/1	203
NDUFS2	OAR1:110752721_C/A	synonymous_variant	163.856361062702	1.62607e-37	Ref	0.537598	2792	2	0/0	1847	0	0/0	1204	1055	0/1	1527	1240	0/1	1558	1314	0/1	2556	4	0/0	1314	1167	0/1	1287	1156	0/1	1286	1024	0/1	1061	1026	0/1	1453	1157	0/1	977	880	0/1	3919	3	0/0	1361	1164	0/1	2462
OSBPL8	OAR3:112163132_T/G	3_prime_UTR_variant	163.718551580048	1.74279e-37	Ref	0.709392	37	23	0/1	26	4	0/1	28	18	0/1	21	14	0/1	54	13	0/1	26	17	0/1	33	17	0/1	54	15	0/1	36	15	0/1	44	16	0/1	59	9	0/1	39	11	0/1	53	0	0/0	42	26	0/1	26
IFRD1	OAR4:55896435_G/A	3_prime_UTR_variant	163.703036782186	1.75645e-37	Ref	0.725515	70	39	0/1	40	15	0/0	63	12	0/0	67	34	0/1	91	11	0/0	40	17	0/0	54	26	0/1	46	11	0/0	64	19	0/0	81	13	0/1	81	41	0/1	94	11	0/0	84	25	0/1	71	20	0/0	62
GGCX	OAR3:57239113_A/G	3_prime_UTR_variant	163.430752674451	2.01427e-37	Ref	0.926316	192	0	0/0	124	0	0/0	243	18	0/0	198	0	0/0	296	0	0/0	176	14	0/1	210	8	0/0	163	7	0/0	173	5	0/0	199	8	0/0	270	24	0/0	137	0	0/0	181	0	0/0	205	13	0/0	186
TMEM160	OAR14:53164605_G/C	synonymous_variant	163.32912770433	2.11992e-37	Ref	0.733057	28	13	0/1	13	6	0/1	22	8	0/1	40	8	0/1	43	8	0/1	43	9	0/1	35	12	0/1	31	16	0/1	21	7	0/1	17	9	0/1	18	7	0/1	32	9	0/1	36	16	0/1	29	16	0/1	39
USP19	OAR19:50843017_A/C	synonymous_variant	163.263780390334	2.19076e-37	Alt	0.280294	21	30	0/1	3	26	0/1	16	33	0/1	15	42	0/1	10	37	0/1	9	25	0/1	23	25	0/1	13	22	0/1	8	31	0/1	12	35	0/1	19	36	0/1	11	20	0/1	8	24	0/1	12	39	0/1	7
SDC4	OAR13:73172734_G/A	synonymous_variant	162.844753690617	2.70481e-37	Alt	0.428445	391	557	0/1	517	0	0/0	380	485	0/1	339	466	0/1	509	670	0/1	611	1	0/0	820	0	0/0	576	1	0/0	384	477	0/1	623	1	0/0	273	387	0/1	546	1	0/0	330	457	0/1	439	541	0/1	666
ZNF532	OAR23:58259980_C/A	3_prime_UTR_variant	162.767456423863	2.81205e-37	Ref	0.745736	38	15	0/1	16	8	0/1	22	9	0/1	20	11	0/1	44	15	0/1	29	7	0/1	31	11	0/1	30	17	0/1	36	6	0/1	32	9	0/1	20	7	0/1	18	16	0/1	40	9	0/1	27	6	0/0	26
SERINC3	OAR13:72479381_T/C	3_prime_UTR_variant	162.74938971593	2.83773e-37	Ref	0.759099	163	0	0/0	112	0	0/0	82	32	0/1	139	0	0/0	202	0	0/0	71	17	0/1	160	0	0/0	172	0	0/0	136	0	0/0	78	21	0/1	66	26	0/1	130	0	0/0	151	0	0/0	72	23	0/1	136
IFRD1	OAR4:55896431_A/G	3_prime_UTR_variant	162.280924719111	3.59182e-37	Ref	0.674597	106	24	0/0	52	9	0/1	65	29	0/1	90	19	0/1	80	38	0/1	46	26	0/1	58	35	0/1	43	27	0/1	63	45	0/1	73	38	0/1	107	22	0/0	82	43	0/1	114	15	0/0	72	43	0/1	75
TUBB2A	OAR20:49405381_G/C	synonymous_variant	162.159814998798	3.81745e-37	Alt	0.244068	4	26	0/1	3	18	0/1	9	25	0/1	6	34	0/1	12	42	0/1	9	24	0/1	10	28	0/1	15	29	0/1	9	17	0/1	7	10	0/1	12	47	0/1	2	40	1/1	6	14	0/1	9	38	0/1	9
EMC9	OAR7:20633199_A/T	splice_donor_variant	162.051015906432	4.03221e-37	Alt	0.277778	21	43	0/1	6	26	0/1	16	22	0/1	20	43	0/1	16	48	0/1	4	36	0/1	8	47	0/1	14	28	0/1	13	36	0/1	17	27	0/1	7	35	0/1	10	16	0/1	4	53	1/1	18	34	0/1	6
C7	OAR16:33487735_C/T	synonymous_variant	161.839183376036	4.48562e-37	Ref	0.589428	573	0	0/0	444	0	0/0	262	259	0/1	862	497	0/1	514	0	0/0	770	0	0/0	592	0	0/0	543	0	0/0	732	0	0/0	597	430	0/1	603	378	0/1	142	129	0/1	500	373	0/1	499	0	0/0	625
ZNF276	OAR14:14124780_T/C	missense_variant	161.788634542555	4.60115e-37	Alt	0.252765	6	24	0/1	7	15	0/1	10	37	0/1	14	40	0/1	12	33	0/1	4	32	1/1	5	28	0/1	12	23	0/1	18	36	0/1	4	40	1/1	6	38	0/1	6	33	0/1	9	25	0/1	10	30	0/1	10
COL4A1	OAR10:84261578_G/A	splice_region_variant,synonymous_variant	161.692759714002	4.8285e-37	Ref	0.5497	2963	2	0/0	840	604	0/1	2717	1	0/0	2331	4	0/0	3373	2	0/0	1351	1181	0/1	3069	1	0/0	2305	1	0/0	2332	3	0/0	1385	1192	0/1	3140	1	0/0	2204	2	0/0	1365	1190	0/1	1420	1080	0/1	2027
AIFM2	OAR25:26156163_T/C	missense_variant	161.551118428732	5.1851e-37	Ref	0.563631	1304	1	0/0	815	0	0/0	1045	1	0/0	826	596	0/1	1669	1	0/0	849	563	0/1	636	501	0/1	579	465	0/1	488	389	0/1	1275	0	0/0	600	561	0/1	880	1	0/0	1586	2	0/0	1314	0	0/0	519
TRIM45	OAR1:93668652_C/T	synonymous_variant	161.479559804264	5.37516e-37	Ref	0.771154	168	0	0/0	75	0	0/0	78	33	0/1	90	0	0/0	99	23	0/1	111	0	0/0	129	0	0/0	119	0	0/0	100	0	0/0	107	1	0/0	70	18	0/1	82	0	0/0	100	0	0/0	119	0	0/0	100
TMEM37	OAR2:183722241_C/T	synonymous_variant	161.376456068437	5.66131e-37	Alt	0.224652	14	34	0/1	1	25	1/1	22	0	0/0	35	0	0/0	0	130	1/1	17	46	0/1	0	119	1/1	10	46	0/1	15	33	0/1	16	0	0/0	41	0	0/0	19	58	0/1	1	113	1/1	8	69	0/1	12
NOSIP	OAR14:55021288_T/C	missense_variant	159.562087754559	1.41035e-36	Ref	0.632708	65	43	0/1	62	32	0/1	85	49	0/1	84	58	0/1	88	54	0/1	73	53	0/1	83	33	0/1	82	55	0/1	75	40	0/1	66	39	0/1	82	48	0/1	78	40	0/1	103	49	0/1	97	54	0/1	54
ZNF593	OAR2:239809729_G/C	missense_variant	159.432525273497	1.50535e-36	Ref	0.668113	75	26	0/1	45	23	0/1	48	17	0/1	67	29	0/1	65	43	0/1	62	28	0/1	35	30	0/1	50	24	0/1	36	20	0/1	30	15	0/1	48	23	0/1	49	32	0/1	50	32	0/1	57	33	0/1	54
PON2	OAR4:12513966_A/C	synonymous_variant	159.254742105211	1.64619e-36	Ref	0.626629	156	78	0/1	77	57	0/1	128	57	0/1	0	147	1/1	0	198	1/1	126	71	0/1	182	83	0/1	139	95	0/1	98	66	0/1	215	0	0/0	0	158	1/1	0	165	1/1	155	95	0/1	81	62	0/1	153
SLC22A4	OAR5:19649665_A/G	missense_variant	159.038438853101	1.83545e-36	Ref	0.788419	43	7	0/1	34	3	0/1	56	0	0/0	96	0	0/0	100	0	0/0	78	0	0/0	33	14	0/1	42	12	0/1	44	14	0/1	46	0	0/0	7	6	0/1	43	0	0/0	49	12	0/1	56	0	0/0	69
ACSS2	OAR13:63788328_G/A	synonymous_variant	158.99451855995	1.87645e-36	Alt	0.466283	1466	1806	0/1	5	3064	1/1	1686	2399	0/1	6	4114	1/1	1774	2559	0/1	10	3054	1/1	4	3643	1/1	1627	1897	0/1	1	4064	1/1	1822	1557	0/1	1686	2350	0/1	4	3179	1/1	4	6034	1/1	2183	2084	0/1	1
C1QTNF1	OAR11:52356596_C/T	synonymous_variant	158.987802544889	1.88281e-36	Ref	0.607029	151	96	0/1	86	69	0/1	326	0	0/0	231	155	0/1	746	0	0/0	246	120	0/1	161	78	0/1	0	347	1/1	268	0	0/0	237	174	0/1	330	0	0/0	115	76	0/1	217	130	0/1	170	95	0/1	135
GFM1	OAR1:226970451_A/C	missense_variant,splice_region_variant	158.966609070598	1.90299e-36	Ref	0.663912	99	51	0/1	108	45	0/1	134	62	0/1	150	66	0/1	295	1	0/0	245	0	0/0	256	0	0/0	131	54	0/1	83	64	0/1	263	0	0/0	284	0	0/0	242	0	0/0	381	0	0/0	146	72	0/1	204
PRRC2A	OAR20:26807133_A/T	missense_variant,splice_region_variant	158.832737181216	2.03557e-36	Ref	0.659895	65	37	0/1	41	14	0/1	45	27	0/1	49	27	0/1	79	33	0/1	42	31	0/1	66	26	0/1	53	22	0/1	46	26	0/1	33	26	0/1	61	28	0/1	63	30	0/1	58	26	0/1	77	32	0/1	47
INSIG2	OAR2:182237698_C/T	5_prime_UTR_variant	158.824545373889	2.04398e-36	Ref	0.724638	49	16	0/1	20	11	0/1	65	24	0/0	49	25	0/1	77	23	0/0	49	18	0/1	41	13	0/1	57	18	0/1	43	12	0/1	43	7	0/0	76	14	0/0	57	22	0/1	57	21	0/1	31	29	0/1	42
SPOCK2	OAR25:28010782_G/A	synonymous_variant	158.779897849119	2.09041e-36	Ref	0.714628	0	64	1/1	0	43	1/1	0	62	1/1	202	0	0/0	140	34	0/1	89	27	0/1	269	1	0/0	55	38	0/1	154	0	0/0	80	33	0/1	0	64	1/1	45	22	0/1	49	30	0/1	0	60	1/1	55
OXCT1	OAR16:32744666_G/T	synonymous_variant	158.668515411555	2.2109e-36	Ref	0.603364	386	235	0/1	669	1	0/0	405	225	0/1	910	0	0/0	1030	0	0/0	906	0	0/0	683	0	0/0	872	0	0/0	693	0	0/0	346	258	0/1	396	295	0/1	301	184	0/1	390	265	0/1	778	1	0/0	601
MTHFD1	OAR7:73500717_C/T	synonymous_variant	158.576460195608	2.3157e-36	Ref	0.686047	221	0	0/0	200	0	0/0	94	43	0/1	246	0	0/0	152	50	0/1	240	0	0/0	115	57	0/1	220	0	0/0	192	0	0/0	250	0	0/0	118	60	0/1	64	42	0/1	127	58	0/1	237	0	0/0	198
PC	OAR21:44152846_G/A	synonymous_variant	158.489197506471	2.41964e-36	Alt	0.382477	0	344	1/1	109	175	0/1	1	349	1/1	267	0	0/0	0	440	1/1	116	160	0/1	119	240	0/1	0	388	1/1	127	213	0/1	1	395	1/1	143	234	0/1	118	196	0/1	0	491	1/1	103	112	0/1	126
PRRC2A	OAR20:26807134_C/A	missense_variant,splice_region_variant	158.402403071389	2.52764e-36	Ref	0.659477	66	38	0/1	40	15	0/1	45	27	0/1	49	27	0/1	79	33	0/1	42	31	0/1	66	26	0/1	53	22	0/1	47	26	0/1	33	26	0/1	60	28	0/1	63	30	0/1	59	26	0/1	77	32	0/1	48
ZMIZ1	OAR25:34809165_G/C	synonymous_variant	158.341775267179	2.60593e-36	Ref	0.733524	36	15	0/1	20	9	0/1	33	9	0/1	24	9	0/1	39	10	0/1	44	8	0/1	32	9	0/1	27	13	0/1	30	17	0/1	16	5	0/1	16	4	0/1	28	8	0/1	16	20	0/1	31	15	0/1	16
SERINC3	OAR13:72479376_A/G	3_prime_UTR_variant	158.336668412513	2.61263e-36	Ref	0.746006	181	0	0/0	121	0	0/0	87	35	0/1	142	0	0/0	208	0	0/0	78	17	0/1	174	0	0/0	184	0	0/0	142	0	0/0	83	23	0/1	68	30	0/1	142	0	0/0	158	0	0/0	76	27	0/1	139
ZDHHC2	OAR26:18743564_G/A	synonymous_variant	158.154353961341	2.86361e-36	Alt	0.422178	248	378	0/1	164	230	0/1	525	0	0/0	306	0	0/0	334	450	0/1	224	298	0/1	369	0	0/0	250	333	0/1	378	0	0/0	202	292	0/1	292	393	0/1	168	166	0/1	0	610	1/1	523	0	0/0	0
ARHGEF12	OAR15:30594308_A/G	synonymous_variant	157.87189661209	3.3009e-36	Ref	0.68654	73	30	0/1	52	35	0/1	61	33	0/1	150	0	0/0	87	39	0/1	71	30	0/1	77	36	0/1	129	0	0/0	0	63	1/1	192	0	0/0	65	40	0/1	137	0	0/0	78	36	0/1	183	0	0/0	141
GDI2	OAR13:42052882_G/A	synonymous_variant	157.492365839427	3.99542e-36	Ref	0.614608	244	118	0/1	0	171	1/1	215	116	0/1	0	205	1/1	238	165	0/1	141	106	0/1	153	133	0/1	0	219	1/1	313	0	0/0	165	97	0/1	177	108	0/1	144	96	0/1	222	107	0/1	354	0	0/0	322
UBA52	OAR5:4382737_T/C	synonymous_variant	157.068734424887	4.94459e-36	Ref	0.516434	7709	6515	0/1	3944	3543	0/1	5	10433	1/1	18	13743	1/1	14	15897	1/1	11069	7	0/0	7121	6622	0/1	6099	6269	0/1	5078	5254	0/1	5365	4865	0/1	6071	5555	0/1	6	9765	1/1	9389	8640	0/1	6501	5658	0/1	7
ACAD9	OAR19:58736836_C/T	synonymous_variant	157.063865781107	4.95672e-36	Alt	0.420046	708	0	0/0	208	302	0/1	748	1	0/0	351	526	0/1	322	501	0/1	267	427	0/1	604	0	0/0	635	0	0/0	647	0	0/0	605	0	0/0	679	2	0/0	252	367	0/1	630	513	0/1	277	485	0/1	581
PPP5C	OAR14:52681671_A/G	synonymous_variant	157.024709983387	5.05534e-36	Ref	0.571133	307	169	0/1	155	88	0/1	269	184	0/1	498	388	0/1	400	342	0/1	294	227	0/1	233	162	0/1	194	145	0/1	209	153	0/1	297	189	0/1	505	1	0/0	118	107	0/1	241	186	0/1	192	189	0/1	186
JMJD8	OAR24:522478_C/T	3_prime_UTR_variant	156.612949360028	6.21908e-36	Ref	0.67893	146	36	0/1	170	0	0/0	224	0	0/0	42	59	0/1	0	113	1/1	264	1	0/0	281	0	0/0	149	58	0/1	45	40	0/1	278	0	0/0	0	207	1/1	110	37	0/1	226	0	0/0	150	46	0/1	113
MAP4K4	OAR3:99799047_C/G	missense_variant	156.352277720308	7.09068e-36	Ref	0.653236	74	32	0/1	29	20	0/1	57	21	0/1	65	32	0/1	79	35	0/1	61	23	0/1	65	35	0/1	64	30	0/1	39	29	0/1	71	31	0/1	49	33	0/1	50	26	0/1	59	35	0/1	59	34	0/1	57
HINT1	OAR10:76831535_T/G	synonymous_variant	155.745643705799	9.62166e-36	Ref	0.536239	2130	1746	0/1	1301	1130	0/1	1448	1526	0/1	6	3557	1/1	3	4613	1/1	4	3519	1/1	3844	0	0/0	2218	1756	0/1	1750	1524	0/1	5	3229	1/1	3925	2	0/0	6	3151	1/1	2672	2297	0/1	5	3943	1/1	8
GPAM	OAR22:31651645_A/G	synonymous_variant	155.292607886629	1.20851e-35	Ref	0.57561	933	0	0/0	1193	0	0/0	0	874	1/1	585	393	0/1	847	603	0/1	596	474	0/1	1450	1	0/0	1254	1	0/0	963	0	0/0	1140	0	0/0	1917	0	0/0	1109	0	0/0	1829	2	0/0	1052	776	0/1	313
MIF4GD	OAR11:55229227_G/A	3_prime_UTR_variant	155.20002891717	1.26614e-35	Ref	0.580732	0	940	1/1	473	342	0/1	2	1097	1/1	2	1238	1/1	848	625	0/1	741	531	0/1	718	518	0/1	4	1119	1/1	0	951	1/1	4	1091	1/1	0	1324	1/1	0	837	1/1	0	1370	1/1	1	1150	1/1	0
SERINC3	OAR13:72479383_C/T	3_prime_UTR_variant	155.058802237893	1.35939e-35	Ref	0.755752	159	0	0/0	108	0	0/0	81	31	0/1	131	0	0/0	196	0	0/0	70	17	0/1	155	0	0/0	167	0	0/0	135	0	0/0	75	21	0/1	64	26	0/1	126	0	0/0	148	0	0/0	71	23	0/1	131
COL4A1	OAR10:84251226_T/C	synonymous_variant	155.034370331152	1.3762e-35	Ref	0.549419	2067	8	0/0	1079	3	0/0	1874	4	0/0	875	714	0/1	1305	1026	0/1	2042	5	0/0	0	1904	1/1	824	728	0/1	855	631	0/1	916	842	0/1	1132	926	0/1	3	1314	1/1	1043	805	0/1	2014	7	0/0	785
ZNF212	OAR4:111703590_A/G	synonymous_variant	155.006931684819	1.39534e-35	Ref	0.732272	23	2	0/1	17	7	0/1	16	3	0/1	33	18	0/1	47	9	0/1	31	22	0/1	32	12	0/1	33	9	0/1	22	8	0/1	26	13	0/1	22	8	0/1	20	8	0/1	31	12	0/1	37	9	0/1	19
RPL32	OAR19:56205952_A/G	synonymous_variant	154.81688258097	1.53536e-35	Ref	0.579222	11174	14	0/0	5581	5	0/0	7467	8	0/0	10076	5	0/0	11185	7	0/0	7495	5	0/0	8771	12	0/0	9127	10	0/0	3557	2584	0/1	6583	11	0/0	8119	5	0/0	6499	6	0/0	12290	9	0/0	8501	2	0/0	7705
IGF2	OAR21:48680502_C/T	3_prime_UTR_variant	154.732834525968	1.60169e-35	Alt	0.339648	30	39	0/1	15	14	0/1	18	37	0/1	21	26	0/1	28	32	0/1	13	26	0/1	24	40	0/1	23	38	0/1	21	31	0/1	8	17	0/1	41	105	0/1	58	97	0/1	16	34	0/1	60	126	0/1	14
ERF	OAR14:50076278_C/A	stop_gained	154.351917497203	1.94009e-35	Ref	0.735426	29	12	0/1	11	3	0/1	26	10	0/1	12	2	0/1	40	14	0/1	30	9	0/1	25	19	0/1	16	12	0/1	22	11	0/1	25	3	0/1	33	10	0/1	27	12	0/1	40	7	0/1	35	8	0/1	20
MFNG	OAR3:180694142_C/T	3_prime_UTR_variant	154.341216141103	1.95056e-35	Alt	0.420778	349	444	0/1	203	265	0/1	460	2	0/0	290	435	0/1	1	1019	1/1	646	0	0/0	597	0	0/0	239	362	0/1	280	394	0/1	581	0	0/0	1	747	1/1	443	0	0/0	355	502	0/1	328	442	0/1	606
FZD4	OAR21:8044623_C/T	3_prime_UTR_variant	153.96775268178	2.35384e-35	Ref	0.606402	780	0	0/0	444	0	0/0	769	0	0/0	437	285	0/1	930	1	0/0	685	1	0/0	743	1	0/0	346	189	0/1	786	0	0/0	296	207	0/1	701	0	0/0	255	180	0/1	716	0	0/0	726	1	0/0	627
TRIM45	OAR1:93673692_G/A	missense_variant	153.912319522176	2.42042e-35	Ref	0.766537	160	0	0/0	68	0	0/0	88	36	0/1	93	0	0/0	90	23	0/1	103	0	0/0	140	0	0/0	129	1	0/0	105	0	0/0	78	0	0/0	62	22	0/1	89	0	0/0	119	0	0/0	122	0	0/0	78
CREB3L1	OAR15:74536766_G/A	missense_variant	153.597970467766	2.83523e-35	Ref	0.707514	38	14	0/1	19	6	0/1	30	16	0/1	32	18	0/1	46	12	0/1	44	12	0/1	40	20	0/1	32	24	0/1	40	10	0/0	28	16	0/1	43	20	0/1	45	16	0/1	54	13	0/1	26	15	0/1	28
CAPN2	OAR12:25220345_T/G	synonymous_variant	153.381177579442	3.16204e-35	Ref	0.596711	534	1	0/0	0	284	1/1	303	199	0/1	278	128	0/1	755	0	0/0	559	0	0/0	1	389	1/1	236	259	0/1	275	147	0/1	223	238	0/1	310	196	0/1	159	141	0/1	0	346	1/1	0	466	1/1	0
CALD1	OAR4:98626373_C/A	synonymous_variant	153.091146103848	3.65892e-35	Ref	0.678268	0	175	1/1	167	0	0/0	0	142	1/1	104	35	0/1	0	206	1/1	0	95	1/1	143	90	0/1	1	182	1/1	113	54	0/1	0	146	1/1	339	0	0/0	256	0	0/0	300	0	0/0	0	138	1/1	137
ECE	OAR2:244286661_G/C	missense_variant	152.575944181004	4.74188e-35	Ref	0.644891	74	27	0/1	36	31	0/1	54	23	0/1	63	33	0/1	67	45	0/1	68	34	0/1	86	44	0/1	78	32	0/1	50	29	0/1	64	27	0/1	69	36	0/1	56	42	0/1	73	49	0/1	73	44	0/1	41
MYH14	OAR14:55515910_A/G	synonymous_variant	152.306596035029	5.43022e-35	Ref	0.745455	25	8	0/1	13	6	0/1	25	12	0/1	23	14	0/1	39	13	0/1	31	11	0/1	22	5	0/1	20	9	0/1	15	6	0/1	21	9	0/1	36	8	0/1	23	4	0/1	32	15	0/1	32	8	0/1	19
DCPS	OAR21:28924901_G/A	missense_variant	150.931606960005	1.08477e-34	Ref	0.749568	29	11	0/1	15	5	0/1	19	9	0/1	28	7	0/1	30	11	0/1	22	6	0/1	30	16	0/1	22	10	0/1	24	11	0/1	22	7	0/1	35	5	0/1	19	7	0/1	40	6	0/1	29	6	0/1	17
CLUAP1	OAR24:2933829_G/A	3_prime_UTR_variant	150.791166358818	1.16421e-34	Ref	0.793187	51	8	0/1	20	3	0/1	56	13	0/1	39	0	0/0	50	0	0/0	22	8	0/1	25	16	0/1	41	10	0/1	32	0	0/0	32	7	0/1	48	6	0/0	35	0	0/0	41	10	0/1	40	0	0/0	36
ERF	OAR14:50076279_A/G	missense_variant	150.781876225933	1.16967e-34	Ref	0.733133	28	12	0/1	11	3	0/1	25	11	0/1	12	2	0/1	39	14	0/1	30	9	0/1	25	19	0/1	16	12	0/1	22	11	0/1	25	3	0/1	33	10	0/1	27	12	0/1	40	7	0/1	35	8	0/1	20
RPL31	OAR3:100400183_C/T	synonymous_variant	150.697056472767	1.22068e-34	Ref	0.516842	7616	7175	0/1	3961	3393	0/1	4958	4909	0/1	6763	6338	0/1	8344	7384	0/1	19	10462	1/1	6009	5963	0/1	12831	7	0/0	5045	4737	0/1	4606	4259	0/1	12089	2	0/0	10036	5	0/0	17962	4	0/0	5950	5577	0/1	4922
TPI1	OAR3:207529321_G/A	synonymous_variant	149.797186056763	1.91995e-34	Ref	0.547694	3126	8	0/0	1679	1	0/0	2162	2	0/0	1103	1019	0/1	1515	1101	0/1	1177	878	0/1	2287	3	0/0	1169	1032	0/1	840	786	0/1	2016	0	0/0	2379	0	0/0	974	762	0/1	2879	2	0/0	1303	1055	0/1	2
AKR7A2	OAR2:246214937_T/C	missense_variant	149.304996947743	2.45965e-34	Ref	0.69488	166	16	0/1	74	8	0/1	77	56	0/1	157	1	0/0	162	9	0/0	53	45	0/1	87	60	0/1	144	9	0/0	82	39	0/1	109	9	0/0	169	4	0/0	109	2	0/0	189	8	0/0	122	6	0/0	58
PRKCDBP	OAR15:46118191_G/C	synonymous_variant	149.301288912084	2.46424e-34	Alt	0.384588	339	0	0/0	108	172	0/1	325	0	0/0	340	0	0/0	186	301	0/1	169	227	0/1	143	243	0/1	199	259	0/1	260	0	0/0	118	227	0/1	301	0	0/0	243	0	0/0	360	1	0/0	302	0	0/0	250
DENND5A	OAR15:43019596_T/C	3_prime_UTR_variant	149.268279333995	2.50553e-34	Ref	0.703072	50	19	0/1	43	3	0/1	45	18	0/1	55	16	0/1	57	16	0/1	22	22	0/1	57	23	0/1	81	3	0/0	38	31	0/1	48	0	0/0	39	23	0/1	58	1	0/0	53	27	0/1	65	2	0/0	66
EMG1	OAR3:207440139_T/C	synonymous_variant	149.219687531833	2.56756e-34	Ref	0.728863	16	12	0/1	17	9	0/1	23	17	0/1	50	9	0/1	41	13	0/1	26	15	0/1	33	9	0/1	37	13	0/1	30	4	0/1	20	9	0/1	18	14	0/1	27	8	0/1	25	11	0/1	26	9	0/1	27
PHF1	OAR20:7694137_C/T	intron_variant	149.140365476983	2.67214e-34	Ref	0.668478	50	26	0/1	46	19	0/1	55	21	0/1	72	35	0/1	69	29	0/1	53	24	0/1	63	41	0/1	38	32	0/1	100	0	0/0	97	0	0/0	64	31	0/1	40	21	0/1	85	40	0/1	62	40	0/1	60
ECSCR	OAR5:48108722_C/T	missense_variant,splice_region_variant	148.88103246551	3.04471e-34	Ref	0.607512	257	170	0/1	152	88	0/1	0	288	1/1	165	130	0/1	0	286	1/1	171	113	0/1	460	0	0/0	420	0	0/0	214	133	0/1	375	0	0/0	202	103	0/1	194	125	0/1	250	148	0/1	170	126	0/1	166
ERF	OAR14:50076277_A/C	missense_variant	148.768372219188	3.22234e-34	Ref	0.731634	28	12	0/1	11	3	0/1	25	11	0/1	12	2	0/1	39	15	0/1	30	9	0/1	25	19	0/1	16	12	0/1	22	11	0/1	25	3	0/1	33	10	0/1	27	12	0/1	40	7	0/1	35	8	0/1	20
DPYSL3	OAR5:56064370_G/T	missense_variant	148.557414711745	3.58331e-34	Ref	0.761628	20	5	0/1	20	3	0/1	21	4	0/1	16	5	0/1	32	13	0/1	16	7	0/1	33	13	0/1	56	7	0/0	24	3	0/1	23	5	0/1	32	11	0/1	42	9	0/1	21	5	0/1	29	18	0/1	18
PDK4	OAR4:12770162_C/T	missense_variant	148.431955803382	3.81688e-34	Alt	0.404455	256	440	0/1	325	247	0/1	166	1	0/0	0	1798	1/1	0	742	1/1	306	534	0/1	49	106	0/1	259	0	0/0	277	173	0/1	301	1	0/0	70	191	0/1	51	121	0/1	255	1	0/0	145	242	0/1	99
ALDH1A3	OAR18:4700070_G/A	synonymous_variant	148.05414193594	4.61632e-34	Ref	0.680468	113	39	0/1	127	0	0/0	74	31	0/1	137	0	0/0	62	51	0/1	148	0	0/0	124	0	0/0	200	0	0/0	73	37	0/1	53	46	0/1	143	0	0/0	112	42	0/1	129	38	0/1	193	0	0/0	139
CACNA1I	OAR3:215080572_G/A	synonymous_variant	147.943590323774	4.88047e-34	Ref	0.747405	91	0	0/0	46	0	0/0	88	0	0/0	35	20	0/1	90	0	0/0	92	1	0/0	80	26	0/1	55	18	0/1	58	26	0/1	40	15	0/1	119	0	0/0	84	0	0/0	101	0	0/0	49	8	0/1	83
NUP62	OAR14:55279096_A/G	synonymous_variant	147.08723579244	7.51037e-34	Ref	0.750896	37	4	0/1	10	1	0/1	23	11	0/1	17	5	0/1	33	12	0/1	16	5	0/1	27	10	0/1	16	6	0/1	16	5	0/1	17	4	0/1	26	9	0/1	19	8	0/1	27	13	0/1	21	9	0/1	20
COL6A3	OAR1:3641614_A/T	synonymous_variant	146.718842659292	9.04053e-34	Alt	0.260586	13	30	0/1	5	11	0/1	10	30	0/1	17	34	0/1	11	30	0/1	4	11	0/1	12	35	0/1	7	25	0/1	8	27	0/1	8	18	0/1	6	24	0/1	7	34	0/1	9	26	0/1	10	21	0/1	4
C1orf63	OAR2:240581519_G/C	missense_variant	146.587903043986	9.65647e-34	Ref	0.637552	86	50	0/1	49	32	0/1	48	30	0/1	77	46	0/1	85	54	0/1	67	28	0/1	82	46	0/1	63	42	0/1	55	30	0/1	60	30	0/1	69	41	0/1	52	26	0/1	65	50	0/1	74	43	0/1	66
TDP2	OAR20:32038229_T/A	synonymous_variant	146.524892641944	9.96766e-34	Alt	0.392936	167	59	0/1	47	69	0/1	130	66	0/1	51	145	0/1	78	99	0/1	51	103	0/1	56	141	0/1	61	132	0/1	36	114	0/1	61	99	0/1	116	78	0/1	35	105	0/1	96	94	0/1	64	132	0/1	40
NDUFA10	OAR1:1523121_A/G	3_prime_UTR_variant	146.357993348109	1.08412e-33	Ref	0.550978	2	1039	1/1	395	341	0/1	583	399	0/1	798	530	0/1	805	684	0/1	2	1142	1/1	0	1330	1/1	787	572	0/1	564	464	0/1	569	519	0/1	748	671	0/1	0	878	1/1	0	1664	1/1	679	559	0/1	0
ECE	OAR2:244286663_T/G	synonymous_variant	146.338434227631	1.09485e-33	Alt	0.357942	27	74	0/1	31	36	0/1	23	54	0/1	33	63	0/1	45	67	0/1	35	67	0/1	44	86	0/1	32	78	0/1	30	49	0/1	27	63	0/1	36	69	0/1	42	56	0/1	49	73	0/1	45	73	0/1	36
TRIM45	OAR1:93673690_A/C	synonymous_variant	146.03779804739	1.27373e-33	Ref	0.760234	162	0	0/0	66	0	0/0	87	35	0/1	92	0	0/0	86	25	0/1	100	1	0/0	139	2	0/0	127	1	0/0	105	0	0/0	78	1	0/0	63	23	0/1	90	0	0/0	118	0	0/0	122	1	0/0	81
DAG1	OAR19:50562328_C/G	missense_variant	145.861284819857	1.39209e-33	Alt	0.366814	0	462	1/1	75	100	0/1	149	175	0/1	0	393	1/1	170	319	0/1	0	340	1/1	0	499	1/1	120	228	0/1	0	351	1/1	1	498	1/1	1	439	1/1	106	209	0/1	125	255	0/1	0	463	1/1	0
EMG1	OAR3:207440141_G/T	missense_variant,splice_region_variant	145.641365135496	1.55505e-33	Ref	0.727811	14	12	0/1	16	9	0/1	20	17	0/1	49	9	0/1	43	13	0/1	27	15	0/1	34	9	0/1	36	13	0/1	30	4	0/1	22	8	0/1	17	14	0/1	28	6	0/1	23	11	0/1	25	9	0/1	24
PTP4A1	OAR9:13027701_G/A	synonymous_variant	145.557233349389	1.62232e-33	Ref	0.618565	147	88	0/1	195	0	0/0	166	69	0/1	144	93	0/1	183	125	0/1	307	0	0/0	0	204	1/1	316	1	0/0	146	73	0/1	375	0	0/0	165	116	0/1	327	0	0/0	352	0	0/0	181	118	0/1	130
PLBD1	OAR3:200206323_C/T	synonymous_variant	145.365415396609	1.78679e-33	Ref	0.693446	39	33	0/1	33	23	0/1	61	35	0/1	162	0	0/0	230	0	0/0	209	0	0/0	21	24	0/1	246	0	0/0	89	24	0/1	94	33	0/1	0	60	1/1	160	0	0/0	0	108	1/1	123	37	0/1	120
SH3GLB2	OAR3:7383793_C/A	missense_variant	144.650173360984	2.56119e-33	Ref	0.629077	103	50	0/1	57	35	0/1	63	48	0/1	87	53	0/1	87	54	0/1	48	38	0/1	79	47	0/1	107	52	0/1	56	37	0/1	40	28	0/1	93	51	0/1	64	32	0/1	79	41	0/1	82	51	0/1	58
MCCC2	OAR16:9918937_A/G	synonymous_variant	144.109988121399	3.36158e-33	Ref	0.685602	185	0	0/0	126	0	0/0	176	0	0/0	80	40	0/1	234	0	0/0	215	0	0/0	73	43	0/1	170	0	0/0	90	37	0/1	83	49	0/1	170	0	0/0	73	29	0/1	160	0	0/0	126	46	0/1	65
EPAS1	OAR3:77881477_A/T	3_prime_UTR_variant	144.051002250209	3.4629e-33	Ref	0.895522	357	2	0/0	240	6	0/0	428	0	0/0	227	2	0/0	365	0	0/0	186	13	0/0	264	3	0/0	214	5	0/0	180	21	0/1	278	1	0/0	292	12	0/0	189	6	0/0	191	12	0/0	233	5	0/0	270
MFNG	OAR3:180693505_T/C	3_prime_UTR_variant	143.804180321713	3.92107e-33	Ref	0.577921	430	321	0/1	224	158	0/1	0	583	1/1	398	334	0/1	956	1	0/0	4	568	1/1	0	588	1/1	360	264	0/1	381	266	0/1	1	502	1/1	679	0	0/0	0	465	1/1	482	365	0/1	385	278	0/1	1
MUC20	OAR1:188736276_G/A	missense_variant	143.789522007952	3.95011e-33	Ref	0.581612	482	0	0/0	536	301	0/1	405	240	0/1	933	0	0/0	1286	2	0/0	297	373	0/1	500	423	0/1	973	0	0/0	590	281	0/1	935	2	0/0	514	347	0/1	283	283	0/1	1457	0	0/0	1375	0	0/0	806
EPHX2	OAR2:38057417_G/A	synonymous_variant	143.744364273218	4.04094e-33	Ref	0.586264	418	231	0/1	533	0	0/0	211	240	0/1	477	298	0/1	967	2	0/0	634	0	0/0	410	296	0/1	0	685	1/1	707	1	0/0	399	215	0/1	653	1	0/0	211	256	0/1	0	776	1/1	756	0	0/0	373
ANXA6	OAR5:59934427_G/C	synonymous_variant	143.651845296568	4.2336e-33	Ref	0.608295	405	1	0/0	299	0	0/0	336	0	0/0	389	1	0/0	419	0	0/0	310	1	0/0	178	111	0/1	221	151	0/1	120	106	0/1	162	130	0/1	224	152	0/1	249	1	0/0	269	119	0/1	313	0	0/0	209
EEF1G	OAR21:40304113_C/T	synonymous_variant	143.460674743517	4.66131e-33	Ref	0.523997	2805	2599	0/1	3022	2	0/0	2111	1994	0/1	2607	2464	0/1	2935	2620	0/1	2154	2004	0/1	2398	2183	0/1	4895	3	0/0	2042	1714	0/1	1938	1829	0/1	2336	2053	0/1	1915	1758	0/1	3267	2877	0/1	4680	1	0/0	1978
HSPA9	OAR5:47294385_G/C	3_prime_UTR_variant	142.984966687043	5.92267e-33	Ref	0.542809	1	2020	1/1	806	654	0/1	0	1864	1/1	1335	1199	0/1	4	2470	1/1	2	2067	1/1	1231	1072	0/1	1173	985	0/1	1	1641	1/1	1071	920	0/1	1301	942	0/1	0	1599	1/1	1447	1137	0/1	2	2194	1/1	4
FBRS	OAR24:26811645_C/A	missense_variant	142.800676102744	6.49849e-33	Ref	0.835052	59	10	0/0	27	1	0/0	45	7	0/0	65	13	0/0	77	14	0/0	66	10	0/0	60	10	0/1	65	7	0/0	51	4	0/0	44	12	0/0	57	6	0/0	50	10	0/1	64	11	0/1	65	9	0/0	61
C7	OAR16:33499917_C/T	missense_variant	142.7660849771	6.61265e-33	Ref	0.61922	430	0	0/0	371	0	0/0	421	0	0/0	621	332	0/1	420	0	0/0	516	1	0/0	394	0	0/0	223	150	0/1	663	0	0/0	761	0	0/0	786	0	0/0	195	0	0/0	715	0	0/0	250	163	0/1	480
SF3B2	OAR21:43444836_C/T	missense_variant	142.68245134591	6.89703e-33	Ref	0.678899	34	17	0/1	31	13	0/1	48	18	0/1	48	13	0/1	50	25	0/1	37	14	0/1	49	19	0/1	39	22	0/1	42	13	0/1	29	15	0/1	53	19	0/1	27	22	0/1	51	30	0/1	41	21	0/1	29
NDUFV1	OAR21:44748587_T/C	synonymous_variant	142.647977469154	7.01778e-33	Ref	0.560965	993	0	0/0	378	316	0/1	900	0	0/0	655	461	0/1	704	511	0/1	1132	2	0/0	566	392	0/1	674	527	0/1	1016	4	0/0	457	377	0/1	1193	3	0/0	449	356	0/1	1522	2	0/0	0	885	1/1	466
PAAF1	OAR15:51559717_A/G	synonymous_variant	142.61151995155	7.14778e-33	Ref	0.724088	94	47	0/1	122	0	0/0	86	31	0/1	185	0	0/0	217	0	0/0	171	0	0/0	167	0	0/0	179	1	0/0	125	0	0/0	175	0	0/0	103	28	0/1	54	25	0/1	106	39	0/1	149	0	0/0	53
IDH3B	OAR13:51854805_C/T	synonymous_variant	142.259327136679	8.53451e-33	Ref	0.554398	2213	1	0/0	1835	1	0/0	2515	1	0/0	1308	1076	0/1	1563	1287	0/1	1289	960	0/1	2810	1	0/0	1459	1136	0/1	2235	1	0/0	2213	1	0/0	2834	0	0/0	2104	2	0/0	3607	3	0/0	2803	0	0/0	1031
ALDH5A1	OAR20:32126002_C/A	3_prime_UTR_variant	141.563185699777	1.2117e-32	Ref	0.618627	259	0	0/0	104	69	0/1	154	68	0/1	248	0	0/0	394	0	0/0	139	86	0/1	163	106	0/1	166	117	0/1	133	89	0/1	152	84	0/1	321	0	0/0	111	61	0/1	315	0	0/0	203	0	0/0	126
AOC2	OAR11:42354219_C/T	missense_variant	140.748004143835	1.82661e-32	Ref	0.726859	16	10	0/1	18	7	0/1	26	1	0/0	45	17	0/1	49	10	0/1	32	5	0/1	40	8	0/1	17	10	0/1	17	8	0/1	38	14	0/1	33	10	0/1	16	7	0/1	36	8	0/1	22	15	0/1	15
VDAC2	OAR25:30851208_G/A	synonymous_variant	140.739978497324	1.834e-32	Ref	0.53967	4309	1	0/0	2612	1	0/0	3382	0	0/0	2	3400	1/1	4817	1	0/0	1846	1497	0/1	1879	1612	0/1	1967	1600	0/1	1519	1333	0/1	3461	3	0/0	3622	0	0/0	3104	0	0/0	4484	1	0/0	4021	2	0/0	1579
SCD	OAR22:20421413_A/G	3_prime_UTR_variant	140.128268962319	2.49554e-32	Ref	0.532355	1	2373	1/1	1194	960	0/1	1453	1133	0/1	1209	1	0/0	1315	994	0/1	1	889	1/1	4	4562	1/1	365	465	0/1	1949	1560	0/1	680	496	0/1	6	4897	1/1	2234	2007	0/1	2780	2221	0/1	3084	3	0/0	2028
PRPSAP2	OAR11:33825294_G/A	missense_variant,splice_region_variant	140.033383991349	2.61766e-32	Ref	0.785185	46	8	0/0	26	4	0/0	26	6	0/0	37	6	0/1	35	9	0/1	32	5	0/0	38	8	0/0	40	14	0/1	31	9	0/0	27	12	0/1	30	8	0/1	28	11	0/1	50	10	0/1	41	17	0/0	28
PTPRM	OAR23:41314466_G/A	missense_variant	139.937575930227	2.74704e-32	Alt	0.412768	123	148	0/1	72	103	0/1	96	125	0/1	115	141	0/1	136	175	0/1	118	165	0/1	102	152	0/1	110	167	0/1	82	113	0/1	90	130	0/1	122	182	0/1	97	123	0/1	121	188	0/1	108	173	0/1	92
TYW3	OAR1:50590747_T/C	synonymous_variant	139.804879177424	2.93685e-32	Ref	0.697701	54	25	0/1	58	29	0/1	74	31	0/1	0	113	1/1	0	87	1/1	0	99	1/1	0	86	1/1	0	107	1/1	85	44	0/1	0	52	1/1	81	53	0/1	72	28	0/1	88	30	0/1	0	86	1/1	95
TRIM45	OAR1:93673685_A/G	missense_variant	139.772837624645	2.98462e-32	Ref	0.758	157	0	0/0	71	0	0/0	83	32	0/1	84	0	0/0	85	22	0/1	99	0	0/0	138	0	0/0	126	0	0/0	101	0	0/0	77	0	0/0	59	25	0/1	92	0	0/0	109	1	0/0	124	0	0/0	75
SH3GLB2	OAR3:7383791_G/C	missense_variant	139.683631397766	3.12174e-32	Alt	0.373016	50	103	0/1	35	56	0/1	48	63	0/1	55	84	0/1	54	87	0/1	38	48	0/1	47	79	0/1	53	105	0/1	36	56	0/1	28	40	0/1	52	92	0/1	32	64	0/1	41	79	0/1	51	82	0/1	43
MAP4K4	OAR3:99799045_G/C	missense_variant	139.557515182566	3.32641e-32	Ref	0.646001	71	32	0/1	28	20	0/1	57	21	0/1	62	32	0/1	78	35	0/1	58	26	0/1	63	35	0/1	63	30	0/1	37	29	0/1	69	31	0/1	47	33	0/1	49	26	0/1	55	35	0/1	58	34	0/1	57
PPP5C	OAR14:52669138_G/A	synonymous_variant	139.550453829207	3.33826e-32	Alt	0.26699	15	38	0/1	1	17	1/1	15	27	0/1	19	48	0/1	12	51	0/1	9	33	0/1	10	26	0/1	4	21	0/1	13	23	0/1	5	24	0/1	7	17	0/1	2	17	0/1	12	23	0/1	7	19	0/1	3
NOSIP	OAR14:55021286_T/C	missense_variant	139.545468710454	3.34665e-32	Ref	0.625284	64	43	0/1	60	32	0/1	86	49	0/1	79	58	0/1	87	54	0/1	73	53	0/1	80	33	0/1	78	55	0/1	73	40	0/1	65	39	0/1	81	48	0/1	76	40	0/1	100	49	0/1	93	55	0/1	53
TRIM45	OAR1:93671230_A/G	synonymous_variant	139.243717908837	3.89581e-32	Ref	0.676069	100	62	0/1	54	0	0/0	63	25	0/1	50	32	0/1	79	21	0/1	112	0	0/0	108	0	0/0	52	57	0/1	79	0	0/0	72	39	0/1	64	13	0/1	95	0	0/0	119	0	0/0	95	0	0/0	38
KIAA0754	OAR1:13830941_C/G	missense_variant	139.184538349146	4.01365e-32	Ref	0.736227	40	12	0/2	11	6	0/2	19	13	0/2	35	11	0/2	28	10	0/2	32	10	0/2	0	10	1/2	29	9	0/2	27	3	0/2	30	6	0/2	21	16	0/2	0	8	1/2	39	9	0/2	35	9	0/2	17
MOCS1	OAR20:13888515_A/G	synonymous_variant	138.949070554773	4.51891e-32	Ref	0.750473	29	13	0/1	22	0	0/0	64	0	0/0	80	24	0/1	44	0	0/0	66	17	0/1	23	0	0/0	36	14	0/1	29	0	0/0	36	11	0/1	64	0	0/0	20	9	0/1	31	14	0/1	32	12	0/1	44
SNRPD1	OAR2:30444208_A/C	synonymous_variant	138.928863844018	4.56513e-32	Ref	0.724138	62	15	0/1	39	12	0/1	11	8	0/1	5	13	0/1	21	14	0/1	16	12	0/1	63	13	0/1	22	11	0/1	7	4	0/1	9	6	0/1	76	15	0/1	19	6	0/1	22	16	0/1	17	11	0/1	57
THRA	OAR11:39970818_A/G	missense_variant	138.567115762819	5.47726e-32	Ref	0.667771	80	8	0/1	32	15	0/1	37	20	0/1	37	20	0/1	59	45	0/1	41	22	0/1	81	20	0/1	45	33	0/1	41	6	0/1	35	17	0/1	34	21	0/1	35	18	0/1	45	30	0/1	39	40	0/1	45
HES1	OAR1:191625648_G/T	missense_variant,splice_region_variant	138.566574682659	5.47875e-32	Alt	0.272162	10	32	0/1	6	17	0/1	6	20	0/1	7	22	0/1	22	39	0/1	11	28	0/1	8	30	0/1	4	28	0/1	16	16	0/1	5	15	0/1	11	34	0/1	11	28	0/1	13	27	0/1	13	30	0/1	6
LMAN2	OAR5:36305408_A/G	synonymous_variant	138.473435010612	5.74184e-32	Ref	0.613817	176	106	0/1	103	46	0/1	159	88	0/1	178	147	0/1	429	1	0/0	186	100	0/1	167	116	0/1	341	0	0/0	289	0	0/0	308	0	0/0	187	93	0/1	271	0	0/0	387	0	0/0	310	0	0/0	141
HEATR2	OAR24:41631637_A/T	missense_variant	138.327249057674	6.18046e-32	Ref	0.659895	47	29	0/1	51	27	0/1	40	19	0/1	41	24	0/1	66	27	0/1	35	21	0/1	54	26	0/1	59	19	0/1	45	22	0/1	35	14	0/1	75	35	0/1	38	32	0/1	60	31	0/1	55	28	0/1	41
THRAP3	OAR1:10939870_G/T	upstream_gene_variant	137.54951705366	9.14346e-32	Ref	0.83045	163	10	0/0	53	11	0/1	141	11	0/0	168	5	0/0	187	11	0/0	153	6	0/0	95	23	0/1	145	5	0/0	125	5	0/0	148	9	0/0	124	6	0/0	145	3	0/0	161	7	0/0	136	4	0/0	92
ROBO4	OAR21:27572250_T/G	missense_variant	137.433289190932	9.6946e-32	Ref	0.716502	51	17	0/1	29	7	0/0	32	13	0/1	43	23	0/1	50	16	0/1	29	8	0/0	48	12	0/1	28	15	0/1	39	13	0/0	26	8	0/1	39	18	0/1	16	7	0/0	44	15	0/1	35	21	0/1	36
ARHGEF7	OAR10:84877289_T/C	3_prime_UTR_variant	137.387773863646	9.91938e-32	Ref	0.619975	81	58	0/1	49	38	0/1	76	43	0/1	65	45	0/1	110	70	0/1	81	55	0/1	99	63	0/1	71	53	0/1	78	39	0/1	78	45	0/1	60	49	0/1	65	50	0/1	104	52	0/1	111	48	0/1	74
EPB42	OAR7:35461416_A/G	3_prime_UTR_variant	137.298255640029	1.03768e-31	Ref	0.669513	47	19	0/1	26	14	0/1	23	18	0/1	42	11	0/1	47	25	0/1	47	25	0/1	56	19	0/1	42	15	0/1	47	17	0/1	38	30	0/1	44	31	0/1	38	18	0/1	44	19	0/1	40	30	0/1	38
HEATR2	OAR24:41631638_C/A	missense_variant	137.218913782578	1.07998e-31	Ref	0.659382	47	29	0/1	50	27	0/1	40	19	0/1	41	24	0/1	66	27	0/1	35	21	0/1	54	26	0/1	60	18	0/1	45	22	0/1	35	14	0/1	76	35	0/1	38	32	0/1	59	32	0/1	54	28	0/1	41
PDE4A	OAR5:12657335_G/C	missense_variant	136.868360011846	1.2885e-31	Ref	0.734899	29	11	0/1	20	11	0/1	34	8	0/1	23	7	0/1	32	13	0/1	18	9	0/1	28	10	0/1	31	11	0/1	14	3	0/1	32	6	0/1	23	11	0/1	21	9	0/1	20	6	0/1	30	9	0/1	17
DICER1	OAR18:58652815_G/A	3_prime_UTR_variant	136.671973791367	1.42245e-31	Ref	0.807122	68	12	0/0	32	5	0/0	71	11	0/1	37	6	0/0	77	9	0/0	70	14	0/0	57	12	0/0	38	15	0/1	43	2	0/0	39	9	0/0	47	9	0/0	45	6	0/1	49	10	0/0	57	14	0/1	61
OGFRL1	OAR9:2892524_G/C	missense_variant	136.550088909661	1.5125e-31	Ref	0.664251	62	29	0/1	35	19	0/1	32	16	0/1	32	19	0/1	47	19	0/1	36	17	0/1	40	17	0/1	49	30	0/1	33	19	0/1	39	28	0/1	54	33	0/1	44	25	0/1	70	24	0/1	66	21	0/1	42
ADRA1A	OAR2:38747133_G/A	3_prime_UTR_variant	136.542446808357	1.51833e-31	Alt	0.291173	27	44	0/1	0	91	1/1	0	68	1/1	33	43	0/1	20	64	0/1	21	38	0/1	11	30	0/1	12	33	0/1	0	58	1/1	21	49	0/1	0	93	1/1	9	39	0/1	6	33	0/1	27	64	0/1	17
HSPD1	OAR11:3677978_G/A	synonymous_variant	136.542446808357	1.51833e-31	Ref	0.708827	0	45	1/1	1	52	1/1	107	0	0/0	223	0	0/0	85	45	0/1	127	0	0/0	69	34	0/1	1	58	1/1	1	54	1/1	60	24	0/1	148	0	0/0	63	21	0/1	97	28	0/1	107	35	0/1	0
PPIC	OAR5:28255394_C/A	synonymous_variant	136.487891949411	1.56062e-31	Alt	0.381818	44	102	0/1	1	133	1/1	62	114	0/1	83	119	0/1	68	139	0/1	83	124	0/1	0	235	1/1	0	225	1/1	58	90	0/1	0	238	1/1	67	115	0/1	88	120	0/1	88	118	0/1	0	218	1/1	32
TMBIM6	OAR3:136366670_C/G	synonymous_variant	136.481838492618	1.56539e-31	Ref	0.549263	1	1346	1/1	512	443	0/1	0	1365	1/1	1004	753	0/1	2375	1	0/0	855	700	0/1	863	774	0/1	884	740	0/1	1595	4	0/0	0	1387	1/1	2	1419	1/1	769	699	0/1	2288	0	0/0	953	769	0/1	0
AP1B1	OAR17:68133629_G/C	missense_variant	136.368436662403	1.65739e-31	Ref	0.745387	22	10	0/1	20	5	0/1	18	7	0/1	25	5	0/1	16	9	0/1	20	11	0/1	18	11	0/1	22	11	0/1	33	8	0/1	28	11	0/1	26	10	0/1	19	3	0/1	15	9	0/1	30	2	0/1	29
TSSC1	OAR2:1722041_A/G	intron_variant,non_coding_transcript_variant	136.367120375002	1.65849e-31	Alt	0.341573	66	0	0/0	27	66	0/1	0	171	1/1	95	0	0/0	97	0	0/0	109	78	0/1	45	88	0/1	39	98	0/1	80	1	0/0	66	0	0/0	51	118	0/1	30	83	0/1	66	111	0/1	34	94	0/1	30
PPP5C	OAR14:52669146_A/G	missense_variant	135.878410970214	2.12131e-31	Alt	0.266667	15	40	0/1	2	17	1/1	14	28	0/1	17	48	0/1	12	51	0/1	9	34	0/1	10	25	0/1	4	21	0/1	13	23	0/1	5	24	0/1	7	17	0/1	1	17	1/1	12	23	0/1	7	19	0/1	3
CPE	OAR17:585926_A/T	3_prime_UTR_variant	135.875723498953	2.12418e-31	Ref	0.746269	36	13	0/1	24	0	0/0	27	4	0/1	35	9	0/1	62	0	0/0	28	0	0/0	25	22	0/1	52	0	0/0	41	10	0/1	54	0	0/0	29	12	0/1	56	15	0/1	43	0	0/0	42	0	0/0	26
CPE	OAR17:585927_T/A	3_prime_UTR_variant	135.875723498953	2.12418e-31	Ref	0.746269	35	13	0/1	23	0	0/0	27	4	0/1	35	9	0/1	61	0	0/0	28	0	0/0	26	22	0/1	50	0	0/0	40	10	0/1	55	0	0/0	29	12	0/1	56	15	0/1	43	0	0/0	43	0	0/0	26
GOLPH3	OAR16:41355657_A/T	3_prime_UTR_variant	135.674055931089	2.35126e-31	Ref	0.841509	66	14	0/0	37	7	0/1	58	9	0/1	72	9	0/0	90	13	0/0	69	8	0/0	90	14	0/0	66	14	0/1	62	7	0/0	51	8	0/0	78	10	0/0	56	6	0/0	81	12	0/0	62	12	0/1	60
IDH3A	OAR18:29611008_A/G	intron_variant	135.537809221703	2.51826e-31	Ref	0.584938	375	262	0/1	0	376	1/1	0	525	1/1	0	515	1/1	497	317	0/1	413	308	0/1	387	326	0/1	0	548	1/1	348	252	0/1	0	512	1/1	399	277	0/1	0	473	1/1	0	632	1/1	0	659	1/1	315
RBM28	OAR4:92593852_C/G	missense_variant	135.523958156744	2.53589e-31	Ref	0.691964	28	36	0/1	22	5	0/1	26	29	0/1	38	10	0/1	34	32	0/1	52	5	0/1	25	24	0/1	33	6	0/1	29	21	0/1	36	9	0/1	57	16	0/1	29	16	0/1	37	9	0/1	43	7	0/1	23
C1orf63	OAR2:240581518_C/A	missense_variant	135.420607500659	2.67139e-31	Ref	0.632998	85	50	0/1	48	32	0/1	48	30	0/1	76	47	0/1	83	54	0/1	64	28	0/1	80	46	0/1	61	42	0/1	55	30	0/1	59	30	0/1	68	41	0/1	50	26	0/1	64	50	0/1	73	43	0/1	65
LBR	OAR12:26598093_T/C	3_prime_UTR_variant	135.330285739272	2.79571e-31	Ref	0.734007	62	3	0/0	56	3	0/0	64	20	0/1	50	8	0/1	39	2	0/0	23	28	0/1	59	26	0/1	57	6	0/1	85	1	0/0	29	1	0/0	73	25	0/1	52	2	0/0	83	28	0/1	80	6	0/0	27
SCAF1	OAR14:55090197_G/C	missense_variant	135.261715201835	2.89395e-31	Ref	0.72	19	7	0/1	26	4	0/1	25	7	0/1	18	14	0/1	38	15	0/1	35	17	0/1	31	3	0/1	27	12	0/1	20	7	0/1	27	5	0/1	30	13	0/1	23	11	0/1	27	23	0/1	29	16	0/1	27
TRAPPC11	OAR26:13134663_G/C	missense_variant,splice_region_variant	135.232621745075	2.93667e-31	Ref	0.740214	16	9	0/1	23	7	0/1	28	12	0/1	31	13	0/1	21	7	0/1	28	5	0/1	44	8	0/1	18	15	0/1	9	5	0/1	23	8	0/1	35	7	0/1	25	10	0/1	32	16	0/1	24	9	0/1	19
SH3D21	OAR1:10943303_G/A	synonymous_variant	135.151226354425	3.05955e-31	Alt	0.340015	42	109	0/1	19	35	0/1	0	101	1/1	39	0	0/0	39	97	0/1	52	82	0/1	72	65	0/1	30	57	0/1	0	44	1/1	33	77	0/1	0	74	1/1	33	0	0/0	28	43	0/1	23	67	0/1	36
SNRPD1	OAR2:30444207_C/A	synonymous_variant	134.80158887754	3.64868e-31	Ref	0.721386	62	15	0/1	39	12	0/1	11	8	0/1	5	13	0/1	21	14	0/1	16	12	0/1	64	12	0/1	21	11	0/1	7	4	0/1	9	6	0/1	75	15	0/1	18	6	0/1	21	17	0/1	17	11	0/1	57
IDH3B	OAR13:51855249_T/C	synonymous_variant	134.669843025622	3.899e-31	Ref	0.533211	1431	1256	0/1	0	2215	1/1	1598	1286	0/1	1	2804	1/1	1	3138	1/1	1	2448	1/1	1808	1706	0/1	1	2878	1/1	0	2376	1/1	1202	1251	0/1	1732	1366	0/1	1320	1159	0/1	2222	1855	0/1	1640	1375	0/1	0
TUBB2A	OAR20:49441962_G/C	synonymous_variant	134.561506764347	4.11766e-31	Ref	0.649561	52	26	0/1	38	14	0/1	53	16	0/1	38	25	0/1	63	46	0/1	35	23	0/1	58	32	0/1	70	37	0/1	47	20	0/1	31	18	0/1	41	37	0/1	69	37	0/1	85	26	0/1	54	43	0/1	43
DNTTIP2	OAR1:70225929_C/G	missense_variant	134.396323000739	4.47489e-31	Ref	0.82699	123	13	0/0	48	5	0/0	86	9	0/0	93	11	0/0	113	15	0/0	64	4	0/0	77	5	0/0	63	14	0/0	59	9	0/0	73	19	0/1	67	8	0/0	39	6	0/0	76	9	0/1	90	22	0/1	58
DDA1	OAR5:5546193_T/G	synonymous_variant	134.077057963663	5.25556e-31	Ref	0.586292	173	126	0/1	119	93	0/1	172	128	0/1	149	126	0/1	0	383	1/1	231	140	0/1	292	184	0/1	174	114	0/1	150	120	0/1	158	133	0/1	457	0	0/0	158	105	0/1	341	0	0/0	244	188	0/1	0
SLC22A4	OAR5:19647533_T/C	synonymous_variant	134.015899430476	5.41997e-31	Alt	0.265758	9	45	0/1	11	41	0/1	0	76	1/1	0	120	1/1	0	129	1/1	0	94	1/1	23	51	0/1	13	54	0/1	15	53	0/1	0	54	1/1	15	14	0/1	0	61	1/1	14	70	0/1	0	79	1/1	0
MAP1LC3A	OAR13:63487490_T/C	synonymous_variant	133.958220916222	5.57974e-31	Ref	0.611256	522	0	0/0	142	109	0/1	454	0	0/0	276	125	0/1	609	0	0/0	178	143	0/1	0	304	1/1	277	182	0/1	422	0	0/0	171	97	0/1	541	0	0/0	503	0	0/0	652	0	0/0	458	0	0/0	422
GPD1	OAR3:136033862_G/T	3_prime_UTR_variant	133.904781178702	5.73196e-31	Ref	0.549295	554	579	0/1	335	318	0/1	612	638	0/1	1495	2	0/0	750	509	0/1	1202	1	0/0	3	1546	1/1	5	976	1/1	972	613	0/1	312	367	0/1	820	884	0/1	876	556	0/1	1343	811	0/1	1344	1	0/0	494
GOT2	OAR14:25868859_T/G	3_prime_UTR_variant	133.610511857027	6.64774e-31	Ref	0.553513	0	939	1/1	0	770	1/1	567	382	0/1	0	1073	1/1	2	1056	1/1	573	489	0/1	614	455	0/1	623	513	0/1	557	445	0/1	535	425	0/1	710	565	0/1	0	836	1/1	2	1429	1/1	604	494	0/1	463
GRHPR	OAR2:51001631_G/A	3_prime_UTR_variant	133.50539132325	7.00921e-31	Ref	0.719403	41	26	0/1	69	0	0/0	96	0	0/0	229	64	0/1	70	0	0/0	81	0	0/0	148	0	0/0	149	0	0/0	33	27	0/1	142	0	0/0	164	0	0/0	65	0	0/0	199	1	0/0	105	0	0/0	134
ERF	OAR14:50076273_G/C	missense_variant,splice_region_variant	133.473564247885	7.12248e-31	Ref	0.723602	27	12	0/1	11	3	0/1	21	11	0/1	11	2	0/1	38	14	0/1	26	9	0/1	24	19	0/1	16	12	0/1	22	11	0/1	24	3	0/1	33	10	0/1	26	12	0/1	39	7	0/1	34	8	0/1	19
ATP12A	OAR10:36841672_T/C	synonymous_variant	133.436822313992	7.25552e-31	Ref	0.743068	68	32	0/1	0	7	1/1	59	13	0/1	43	18	0/1	0	53	1/1	118	9	0/0	0	38	1/1	1	33	1/1	0	35	1/1	0	38	1/1	0	31	1/1	38	6	0/1	0	42	1/1	86	33	0/1	0
DNTTIP2	OAR1:70225930_T/A	missense_variant	133.39068065466	7.42612e-31	Ref	0.826389	123	13	0/0	48	5	0/0	88	9	0/0	93	11	0/0	113	15	0/0	63	4	0/0	77	5	0/0	64	14	0/0	60	9	0/0	72	19	0/1	67	8	0/0	39	6	0/0	76	9	0/1	90	22	0/1	58
HAUS5	OAR14:45463591_G/A	missense_variant	133.353158446957	7.56781e-31	Ref	0.70125	95	0	0/0	75	0	0/0	41	29	0/1	26	12	0/1	61	18	0/1	46	13	0/1	57	25	0/1	50	20	0/1	39	12	0/1	45	18	0/1	40	19	0/1	34	14	0/1	101	0	0/0	50	20	0/1	29
ALAD	OAR2:10266583_G/A	synonymous_variant	132.945712099143	9.29182e-31	Ref	0.570258	808	0	0/0	238	179	0/1	321	322	0/1	998	0	0/0	1079	0	0/0	464	353	0/1	848	0	0/0	832	0	0/0	310	217	0/1	440	357	0/1	383	378	0/1	375	221	0/1	476	308	0/1	447	317	0/1	373
TRIM45	OAR1:93673746_G/C	missense_variant	132.790499424222	1.00474e-30	Ref	0.752515	146	0	0/0	48	0	0/0	90	35	0/1	83	0	0/0	83	25	0/1	109	0	0/0	116	0	0/0	131	0	0/0	88	0	0/0	117	1	0/0	58	20	0/1	103	1	0/0	101	0	0/0	127	0	0/0	82
SCP2	OAR1:27196865_G/A	synonymous_variant	132.529948395593	1.14565e-30	Alt	0.400121	189	344	0/1	309	0	0/0	190	305	0/1	1	719	1/1	3	765	1/1	641	0	0/0	106	116	0/1	357	0	0/0	291	0	0/0	2	616	1/1	391	0	0/0	1	292	1/1	0	550	1/1	180	302	0/1	130
CREBBP	OAR24:3079976_G/C	missense_variant	132.44138279896	1.19792e-30	Ref	0.723437	37	11	0/1	15	8	0/1	21	7	0/1	20	6	0/1	39	16	0/1	20	13	0/1	24	13	0/1	30	9	0/1	18	5	0/1	28	12	0/1	14	6	0/1	16	7	0/1	28	7	0/1	29	9	0/1	26
AP1B1	OAR17:68133630_T/C	synonymous_variant	132.39134620036	1.2285e-30	Ref	0.743017	22	10	0/1	19	5	0/1	18	7	0/1	25	5	0/1	16	9	0/1	18	11	0/1	17	11	0/1	21	11	0/1	34	8	0/1	28	11	0/1	26	10	0/1	19	3	0/1	14	9	0/1	30	2	0/1	29
PPP5C	OAR14:52669141_G/C	synonymous_variant	132.063740189015	1.44892e-30	Alt	0.268908	15	38	0/1	1	17	1/1	14	27	0/1	17	48	0/1	12	51	0/1	9	33	0/1	10	25	0/1	4	21	0/1	13	23	0/1	5	24	0/1	7	17	0/1	1	17	1/1	12	23	0/1	7	19	0/1	3
ANKZF1	OAR2:220161920_G/C	missense_variant	132.051505267656	1.45787e-30	Alt	0.3785	44	80	0/1	29	39	0/1	41	58	0/1	57	112	0/1	43	98	0/1	56	82	0/1	55	71	0/1	30	73	0/1	42	59	0/1	42	69	0/1	50	77	0/1	38	85	0/1	70	83	0/1	53	81	0/1	47
ERF	OAR14:50076272_G/C	splice_region_variant,synonymous_variant	131.997406271006	1.49815e-30	Ref	0.722741	27	12	0/1	11	3	0/1	21	11	0/1	11	2	0/1	38	14	0/1	26	9	0/1	24	19	0/1	16	12	0/1	22	11	0/1	24	3	0/1	32	10	0/1	25	12	0/1	39	7	0/1	34	8	0/1	19
ECSIT	OAR5:13531439_G/A	synonymous_variant	131.935641056811	1.54549e-30	Ref	0.597395	382	0	0/0	404	0	0/0	385	0	0/0	285	191	0/1	287	149	0/1	415	0	0/0	447	0	0/0	268	219	0/1	233	160	0/1	208	161	0/1	521	1	0/0	437	0	0/0	672	1	0/0	329	216	0/1	547
VWA8	OAR10:12096258_G/A	missense_variant	131.844632888101	1.61799e-30	Ref	0.644416	194	0	0/0	73	0	0/0	165	0	0/0	56	24	0/1	135	66	0/1	82	37	0/1	77	51	0/1	58	37	0/1	72	32	0/1	90	44	0/1	76	45	0/1	92	1	0/0	119	0	0/0	63	46	0/1	56
PPP5C	OAR14:52669139_C/T	missense_variant	131.584941923164	1.84412e-30	Alt	0.269682	16	38	0/1	1	17	1/1	14	27	0/1	17	48	0/1	12	51	0/1	9	33	0/1	10	26	0/1	4	21	0/1	13	23	0/1	5	24	0/1	7	17	0/1	1	17	1/1	12	23	0/1	7	19	0/1	3
MTHFD1	OAR7:73511612_A/G	synonymous_variant	131.56450091803	1.86321e-30	Ref	0.623996	97	94	0/1	157	0	0/0	112	38	0/1	109	85	0/1	154	57	0/1	128	85	0/1	91	50	0/1	117	88	0/1	0	162	1/1	111	87	0/1	100	38	0/1	78	36	0/1	126	53	0/1	98	85	0/1	174
NUFIP2	OAR11:20250840_A/C	intron_variant,non_coding_transcript_variant	131.551520129417	1.87543e-30	Ref	0.682573	38	8	0/1	25	16	0/1	38	20	0/1	33	26	0/1	52	30	0/1	32	16	0/1	37	18	0/1	26	16	0/1	30	16	0/1	38	4	0/0	38	14	0/1	37	16	0/1	56	12	0/1	46	18	0/1	41
SPARCL1	OAR6:102007250_C/T	synonymous_variant	131.404767978856	2.01933e-30	Ref	0.565514	664	537	0/1	1097	0	0/0	1504	0	0/0	1109	0	0/0	886	651	0/1	1774	2	0/0	1440	0	0/0	1742	0	0/0	1465	1	0/0	1436	0	0/0	844	610	0/1	544	426	0/1	674	542	0/1	2352	0	0/0	972
TRIM45	OAR1:93671614_C/G	synonymous_variant	131.358237114645	2.06722e-30	Ref	0.778055	121	0	0/0	43	0	0/0	92	12	0/1	56	0	0/0	65	26	0/1	76	0	0/0	76	0	0/0	95	0	0/0	59	0	0/0	85	0	0/0	53	18	0/1	63	0	0/0	60	0	0/0	86	1	0/0	29
SCAF1	OAR14:55090198_G/A	synonymous_variant	131.209874375217	2.22764e-30	Ref	0.717262	19	7	0/1	26	4	0/1	27	7	0/1	16	14	0/1	36	15	0/1	34	17	0/1	33	3	0/1	26	12	0/1	20	7	0/1	27	5	0/1	27	14	0/1	23	11	0/1	27	23	0/1	30	16	0/1	26
AVPI1	OAR22:18065890_C/T	synonymous_variant	131.109291499622	2.34342e-30	Alt	0.357901	70	280	0/1	0	283	1/1	176	0	0/0	752	0	0/0	151	222	0/1	8	807	1/1	3	350	1/1	5	504	1/1	1	442	1/1	106	169	0/1	4	569	1/1	0	437	1/1	3	784	1/1	300	1	0/0	178
ZMIZ1	OAR25:34809159_A/G	synonymous_variant	131.003040322921	2.47227e-30	Ref	0.712857	36	15	0/1	21	9	0/1	32	9	0/1	24	11	0/1	36	11	0/1	39	9	0/1	31	11	0/1	25	13	0/1	29	20	0/1	19	6	0/1	13	4	0/1	28	8	0/1	15	21	0/1	30	17	0/1	15
CCT3	OAR1:104879000_T/G	synonymous_variant	130.594847251108	3.0367e-30	Ref	0.535886	0	2041	1/1	732	665	0/1	788	666	0/1	5	2334	1/1	1417	1048	0/1	1010	996	0/1	1103	771	0/1	1110	899	0/1	2	1652	1/1	877	707	0/1	981	805	0/1	675	648	0/1	1332	1271	0/1	944	796	0/1	3
MUC20	OAR1:188736275_T/C	synonymous_variant	130.498590123214	3.18759e-30	Ref	0.578011	479	0	0/0	528	302	0/1	398	240	0/1	929	1	0/0	1281	0	0/0	295	374	0/1	490	423	0/1	968	0	0/0	584	281	0/1	928	1	0/0	509	349	0/1	282	284	0/1	1433	4	0/0	1357	2	0/0	794
NOSIP	OAR14:55021285_T/G	missense_variant	130.328947374197	3.47198e-30	Ref	0.621946	63	43	0/1	57	31	0/1	82	49	0/1	77	58	0/1	85	54	0/1	74	52	0/1	79	33	0/1	77	55	0/1	73	40	0/1	65	39	0/1	77	48	0/1	76	40	0/1	96	49	0/1	92	54	0/1	52
UBA52	OAR5:4382814_C/T	5_prime_UTR_variant	130.204475707607	3.69667e-30	Ref	0.524156	2591	2596	0/1	1550	1399	0/1	4256	0	0/0	5808	2	0/0	6835	3	0/0	8	4035	1/1	2644	2390	0/1	2702	2151	0/1	2015	1708	0/1	2050	1996	0/1	2347	2140	0/1	4115	0	0/0	3608	3323	0/1	2462	2304	0/1	4057
C7	OAR16:33485698_G/A	synonymous_variant	129.881762093908	4.34929e-30	Ref	0.582664	508	0	0/0	433	0	0/0	215	232	0/1	864	452	0/1	524	0	0/0	761	1	0/0	542	0	0/0	474	0	0/0	683	1	0/0	562	411	0/1	514	392	0/1	136	116	0/1	465	371	0/1	457	0	0/0	623
CREBBP	OAR24:3079978_G/A	missense_variant	129.792143608013	4.55015e-30	Alt	0.27856	11	37	0/1	8	15	0/1	7	21	0/1	6	20	0/1	16	38	0/1	13	20	0/1	14	23	0/1	9	30	0/1	5	18	0/1	11	28	0/1	6	14	0/1	8	16	0/1	7	28	0/1	9	29	0/1	14
CREBBP	OAR24:3079980_T/G	missense_variant	129.792143608013	4.55015e-30	Alt	0.27856	11	37	0/1	8	15	0/1	7	21	0/1	6	20	0/1	16	38	0/1	13	20	0/1	14	23	0/1	9	30	0/1	5	18	0/1	11	28	0/1	6	14	0/1	8	16	0/1	7	28	0/1	9	29	0/1	14
SERINC2	OAR2:235090764_G/A	missense_variant	129.782193409352	4.57302e-30	Alt	0.358087	43	73	0/1	33	67	0/1	38	66	0/1	88	1	0/0	71	114	0/1	38	107	0/1	100	0	0/0	3	243	1/1	42	106	0/1	68	89	0/1	55	47	0/1	58	111	0/1	65	146	0/1	0	171	1/1	0
SH3GLB2	OAR3:7383792_T/A	synonymous_variant	129.611804197284	4.98292e-30	Alt	0.377119	51	102	0/1	35	56	0/1	48	62	0/1	56	83	0/1	54	87	0/1	38	48	0/1	47	77	0/1	53	103	0/1	36	56	0/1	28	39	0/1	52	91	0/1	31	62	0/1	42	75	0/1	51	80	0/1	43
PPP5C	OAR14:52669140_C/T	missense_variant	129.600959860256	5.01022e-30	Alt	0.271357	16	38	0/1	1	17	1/1	14	27	0/1	18	47	0/1	12	51	0/1	9	33	0/1	10	26	0/1	4	21	0/1	13	23	0/1	5	24	0/1	7	17	0/1	1	17	1/1	12	23	0/1	7	19	0/1	3
ZNF689	OAR24:26776927_T/C	missense_variant	129.544684255889	5.1543e-30	Ref	0.744231	20	2	0/1	7	8	0/1	18	4	0/1	19	6	0/1	25	14	0/1	23	16	0/1	35	12	0/1	28	6	0/1	15	5	0/1	29	3	0/1	14	12	0/1	25	2	0/1	27	10	0/1	27	9	0/1	11
SPARCL1	OAR6:101999965_A/T	synonymous_variant	129.510076667066	5.24495e-30	Alt	0.442921	1522	2	0/0	1407	0	0/0	1801	2	0/0	670	748	0/1	1753	0	0/0	2168	2	0/0	1716	2	0/0	933	1125	0/1	1809	0	0/0	696	923	0/1	1543	0	0/0	1248	1	0/0	1475	0	0/0	1156	1465	0/1	1245
MMP16	OAR9:87356688_T/A	3_prime_UTR_variant	129.255010561594	5.96417e-30	Ref	0.742857	59	7	0/0	45	9	0/0	54	14	0/0	64	19	0/0	59	26	0/1	55	13	0/0	85	29	0/1	49	19	0/0	68	22	0/0	31	13	0/1	61	18	0/0	57	13	0/1	98	20	0/0	36	12	0/1	60
ZNF593	OAR2:239809725_G/C	missense_variant	129.010840084336	6.7449e-30	Ref	0.654395	72	27	0/1	45	23	0/1	46	17	0/1	65	29	0/1	64	43	0/1	54	28	0/1	36	30	0/1	48	24	0/1	36	19	0/1	25	16	0/1	45	23	0/1	45	32	0/1	47	32	0/1	53	33	0/1	51
PPP5C	OAR14:52669143_C/A	stop_gained	128.848432300001	7.32e-30	Alt	0.271812	16	38	0/1	1	17	1/1	14	27	0/1	17	48	0/1	12	51	0/1	9	33	0/1	10	25	0/1	4	21	0/1	14	22	0/1	5	24	0/1	7	17	0/1	1	17	1/1	12	23	0/1	7	19	0/1	3
KDM2A	OAR21:44457490_C/A	splice_region_variant,synonymous_variant	128.535864420882	8.56849e-30	Ref	0.654573	49	31	0/1	19	20	0/1	50	25	0/1	41	26	0/1	64	29	0/1	48	26	0/1	63	27	0/1	56	23	0/1	43	20	0/1	41	25	0/1	55	28	0/1	46	32	0/1	45	27	0/1	47	22	0/1	45
PDE4A	OAR5:12657334_C/G	missense_variant	128.188693477505	1.02063e-29	Ref	0.730241	29	11	0/1	20	10	0/1	32	8	0/1	23	7	0/1	30	13	0/1	17	9	0/1	28	10	0/1	31	11	0/1	14	3	0/1	31	6	0/1	23	11	0/1	20	9	0/1	18	6	0/1	30	9	0/1	17
PDK4	OAR4:12769831_C/T	3_prime_UTR_variant	128.13859278681	1.04673e-29	Alt	0.406336	237	380	0/1	314	194	0/1	127	1	0/0	5	1501	1/1	3	559	1/1	289	504	0/1	41	83	0/1	198	0	0/0	227	138	0/1	255	0	0/0	79	178	0/1	37	125	0/1	233	0	0/0	105	206	0/1	77
SDF4	OAR12:49356877_G/T	3_prime_UTR_variant	128.069567852598	1.08377e-29	Alt	0.281298	7	22	0/1	10	19	0/1	5	25	0/1	8	23	0/1	11	27	0/1	12	15	0/1	17	33	0/1	10	34	0/1	11	21	0/1	7	23	0/1	12	32	0/1	12	28	0/1	12	30	0/1	15	22	0/1	10
TMBIM6	OAR3:136358367_C/T	3_prime_UTR_variant	128.051659267498	1.09359e-29	Alt	0.439289	407	497	0/1	518	0	0/0	505	657	0/1	984	0	0/0	1084	0	0/0	808	0	0/0	386	607	0/1	485	617	0/1	762	1	0/0	427	484	0/1	448	562	0/1	357	418	0/1	944	1	0/0	978	0	0/0	367
TRAPPC11	OAR26:13134660_C/G	missense_variant,splice_region_variant	127.953102225034	1.14927e-29	Ref	0.736364	16	9	0/1	22	7	0/1	27	12	0/1	32	12	0/1	20	7	0/1	26	5	0/1	39	8	0/1	17	15	0/1	9	5	0/1	23	8	0/1	35	7	0/1	25	10	0/1	31	16	0/1	24	9	0/1	19
PDK4	OAR4:12769396_G/C	3_prime_UTR_variant	127.944491085844	1.15427e-29	Alt	0.404108	229	382	0/1	303	202	0/1	145	0	0/0	2	1489	1/1	1	499	1/1	270	494	0/1	35	79	0/1	203	0	0/0	221	123	0/1	234	0	0/0	79	172	0/1	47	119	0/1	233	0	0/0	80	183	0/1	79
PPP5C	OAR14:52669147_G/C	missense_variant	127.726501662827	1.28827e-29	Alt	0.276699	17	37	0/1	2	17	1/1	16	26	0/1	17	48	0/1	12	51	0/1	10	33	0/1	10	25	0/1	4	21	0/1	14	22	0/1	5	24	0/1	7	17	0/1	2	16	0/1	12	23	0/1	7	19	0/1	3
DECR1	OAR9:86324099_C/A	synonymous_variant	127.711185456229	1.29825e-29	Ref	0.650759	194	97	0/1	214	0	0/0	0	242	1/1	0	221	1/1	0	255	1/1	0	231	1/1	330	0	0/0	1	179	1/1	342	0	0/0	343	1	0/0	443	0	0/0	366	0	0/0	243	116	0/1	163	65	0/1	139
NGLY1	OAR26:38515643_C/T	5_prime_UTR_variant	127.646317029961	1.34138e-29	Ref	0.718028	122	57	0/1	137	0	0/0	167	1	0/0	365	0	0/0	296	0	0/0	75	54	0/1	106	0	0/0	270	0	0/0	34	30	0/1	200	0	0/0	107	0	0/0	68	6	0/1	101	10	0/1	315	0	0/0	113
TUBB2A	OAR20:49441503_C/T	synonymous_variant	127.607011619519	1.36821e-29	Ref	0.662722	38	20	0/1	29	25	0/1	30	26	0/1	46	18	0/1	66	34	0/1	48	16	0/1	51	23	0/1	52	22	0/1	23	15	0/1	27	13	0/1	62	16	0/1	39	26	0/1	45	34	0/1	58	19	0/1	24
ERF	OAR14:50076271_T/G	missense_variant,splice_region_variant	127.597757656191	1.37461e-29	Ref	0.720126	26	12	0/1	11	3	0/1	21	11	0/1	11	2	0/1	37	14	0/1	26	9	0/1	24	19	0/1	16	12	0/1	21	11	0/1	24	3	0/1	32	10	0/1	25	12	0/1	39	7	0/1	33	8	0/1	19
SPR	OAR3:94844874_A/G	3_prime_UTR_variant	127.47491805532	1.46237e-29	Ref	0.659367	138	0	0/0	0	60	1/1	86	39	0/1	90	55	0/1	100	40	0/1	0	71	1/1	92	37	0/1	0	117	1/1	68	34	0/1	80	51	0/1	91	66	0/1	0	68	1/1	0	119	1/1	65	29	0/1	73
TRIM45	OAR1:93671623_C/T	synonymous_variant	127.34442951067	1.56175e-29	Ref	0.690421	60	55	0/1	46	0	0/0	87	10	0/1	32	23	0/1	67	24	0/1	74	0	0/0	77	0	0/0	57	31	0/1	58	0	0/0	56	29	0/1	60	19	0/1	62	0	0/0	61	0	0/0	86	0	0/0	16
ZNF593	OAR2:239809726_G/C	missense_variant	126.94882362069	1.90626e-29	Ref	0.652726	72	28	0/1	45	23	0/1	45	18	0/1	65	29	0/1	64	43	0/1	54	28	0/1	35	31	0/1	49	24	0/1	37	20	0/1	26	16	0/1	44	23	0/1	46	32	0/1	47	32	0/1	53	33	0/1	51
PRKACA	OAR5:9711290_A/C	intron_variant	126.825857201286	2.02811e-29	Alt	0.418541	162	124	0/1	160	98	0/1	29	157	0/1	23	155	0/1	23	172	0/1	183	107	0/1	201	157	0/1	177	113	0/1	34	187	0/1	28	140	0/1	37	203	0/1	177	103	0/1	93	287	0/1	44	181	0/1	192
CCDC47	OAR11:47442147_T/C	synonymous_variant	126.761125039885	2.09535e-29	Ref	0.634627	0	150	1/1	0	101	1/1	0	180	1/1	1	178	1/1	0	222	1/1	0	138	1/1	0	179	1/1	128	73	0/1	0	158	1/1	151	78	0/1	0	192	1/1	143	66	0/1	155	91	0/1	137	85	0/1	0
EMC9	OAR7:20630301_C/T	missense_variant,splice_region_variant	126.481035166469	2.41297e-29	Ref	0.702128	58	25	0/1	50	25	0/1	46	19	0/1	134	1	0/0	100	0	0/0	81	31	0/1	76	0	0/0	84	30	0/1	38	20	0/1	94	0	0/0	88	0	0/0	52	18	0/1	67	33	0/1	93	0	0/0	103
AOC2	OAR11:42354220_C/G	synonymous_variant	126.318518862198	2.61888e-29	Ref	0.718069	15	10	0/1	17	7	0/1	25	1	0/0	43	17	0/1	48	10	0/1	32	5	0/1	37	9	0/1	16	10	0/1	15	8	0/1	38	14	0/1	33	10	0/1	15	7	0/1	35	8	0/1	22	15	0/1	15
NDUFS8	OAR21:44845118_C/G	missense_variant	126.314967802231	2.62357e-29	Ref	0.541972	649	576	0/1	333	285	0/1	447	384	0/1	600	521	0/1	693	587	0/1	605	446	0/1	626	465	0/1	546	506	0/1	422	384	0/1	432	347	0/1	568	517	0/1	460	349	0/1	711	646	0/1	564	525	0/1	483
LHPP	OAR22:43000588_G/C	missense_variant	125.84100449232	3.33132e-29	Ref	0.719493	22	11	0/1	23	13	0/1	29	14	0/1	28	11	0/1	29	12	0/1	26	6	0/1	28	11	0/1	33	9	0/1	24	6	0/1	17	3	0/1	33	10	0/1	19	5	0/1	27	12	0/1	30	11	0/1	18
KDM2A	OAR21:44457488_T/C	missense_variant,splice_region_variant	125.741921475507	3.50188e-29	Ref	0.652402	49	32	0/1	19	20	0/1	50	26	0/1	40	27	0/1	62	31	0/1	49	26	0/1	62	27	0/1	56	23	0/1	42	20	0/1	42	24	0/1	55	28	0/1	48	31	0/1	45	29	0/1	47	22	0/1	44
IGFBP4	OAR11:40260319_A/G	synonymous_variant	125.561318683998	3.83553e-29	Alt	0.423459	608	1	0/0	447	0	0/0	188	234	0/1	312	426	0/1	696	1	0/0	558	0	0/0	662	1	0/0	633	0	0/0	464	2	0/0	646	0	0/0	267	397	0/1	248	326	0/1	325	491	0/1	300	419	0/1	520
PSMD11	OAR11:17339814_C/G	3_prime_UTR_variant	125.368915403377	4.22604e-29	Ref	0.861111	93	12	0/0	84	0	0/0	101	10	0/0	107	1	0/0	163	1	0/0	103	1	0/0	119	10	0/0	130	0	0/0	94	14	0/1	108	5	0/0	122	5	0/0	92	16	0/1	129	0	0/0	125	0	0/0	121
THBS4	OAR7:10787823_C/T	synonymous_variant	124.998186816881	5.09412e-29	Ref	0.77037	57	0	0/0	33	7	0/1	51	0	0/0	42	0	0/0	70	16	0/1	36	9	0/1	119	0	0/0	80	0	0/0	46	11	0/1	59	0	0/0	64	0	0/0	68	0	0/0	78	0	0/0	43	14	0/1	29
GOLGA7	OAR26:34917270_A/G	missense_variant	124.53884835936	6.42097e-29	Alt	0.258317	15	26	0/1	6	15	0/1	8	25	0/1	9	31	0/1	10	35	0/1	6	29	0/1	6	21	0/1	2	28	1/1	5	16	0/1	2	18	0/1	7	32	0/1	4	20	0/1	18	21	0/1	2	25	1/1	7
AADAT	OAR2:109981770_A/C	3_prime_UTR_variant	124.513556827389	6.50333e-29	Alt	0.2977	38	86	0/1	0	94	1/1	2	150	1/1	36	67	0/1	0	121	1/1	26	81	0/1	0	193	1/1	20	71	0/1	1	131	1/1	0	111	1/1	0	122	1/1	0	122	1/1	0	217	1/1	43	76	0/1	30
PLIN3	OAR5:16894135_C/T	synonymous_variant	124.219701770224	7.54138e-29	Ref	0.631166	0	152	1/1	0	93	1/1	167	1	0/0	192	119	0/1	163	88	0/1	442	0	0/0	75	68	0/1	0	153	1/1	70	43	0/1	0	161	1/1	118	83	0/1	122	57	0/1	0	139	1/1	130	62	0/1	116
BCL7C	OAR24:26983890_G/C	splice_region_variant,synonymous_variant	124.190727250538	7.65231e-29	Alt	0.351195	35	53	0/1	18	38	0/1	24	42	0/1	27	36	0/1	33	81	0/1	22	48	0/1	33	51	0/1	32	58	0/1	21	50	0/1	28	38	0/1	25	56	0/1	20	45	0/1	38	49	0/1	29	47	0/1	17
HES1	OAR1:191625651_G/A	missense_variant	124.086796185087	8.0638e-29	Alt	0.28115	10	33	0/1	6	16	0/1	7	18	0/1	7	21	0/1	22	38	0/1	11	26	0/1	8	29	0/1	4	27	0/1	16	15	0/1	6	15	0/1	11	29	0/1	9	28	0/1	14	26	0/1	13	29	0/1	6
PLXNA3	OARX:77150866_A/G	synonymous_variant	123.750414827911	9.55354e-29	Alt	0.276382	15	32	0/1	2	15	0/1	22	22	0/1	7	24	0/1	11	32	0/1	4	20	0/1	13	31	0/1	11	28	0/1	9	23	0/1	3	25	0/1	13	25	0/1	4	22	0/1	6	21	0/1	8	29	0/1	6
TDP2	OAR20:32030874_G/C	missense_variant	123.487312369034	1.09082e-28	Alt	0.359638	66	27	0/1	17	65	0/1	55	33	0/1	27	77	0/1	25	84	0/1	22	51	0/1	22	61	0/1	33	62	0/1	6	39	0/1	19	58	0/1	73	39	0/1	15	53	0/1	64	37	0/1	25	68	0/1	13
ERF	OAR14:50076270_C/A	splice_donor_variant,missense_variant	123.242109552022	1.2343e-28	Ref	0.71746	26	12	0/1	11	3	0/1	21	11	0/1	10	2	0/1	36	14	0/1	26	9	0/1	24	19	0/1	16	12	0/1	21	11	0/1	24	3	0/1	32	10	0/1	25	12	0/1	39	7	0/1	33	8	0/1	19
KCNG2	OAR23:557932_G/A	synonymous_variant	123.156677160165	1.28861e-28	Alt	0.340354	0	239	1/1	36	33	0/1	0	218	1/1	0	253	1/1	0	283	1/1	1	406	1/1	53	120	0/1	38	125	0/1	84	80	0/1	0	183	1/1	0	259	1/1	36	139	0/1	35	101	0/1	0	189	1/1	72
HTATIP2	OAR21:23900555_A/G	missense_variant	123.01861025628	1.38147e-28	Alt	0.414158	202	193	0/1	289	0	0/0	193	162	0/1	172	191	0/1	398	3	0/0	114	208	0/1	318	2	0/0	93	193	0/1	282	2	0/0	237	0	0/0	122	244	0/1	154	144	0/1	140	248	0/1	364	3	0/0	94
ABCA3	OAR24:1793467_G/A	synonymous_variant	123.000025947189	1.39447e-28	Alt	0.322513	0	115	1/1	17	26	0/1	0	88	1/1	0	134	1/1	22	88	0/1	0	73	1/1	49	48	0/1	31	49	0/1	22	87	0/1	28	35	0/1	0	141	1/1	0	124	1/1	0	82	1/1	36	93	0/1	0
NUDT19	OAR14:42470286_A/G	synonymous_variant	122.878474206869	1.48257e-28	Alt	0.353067	15	66	0/1	16	30	0/1	37	64	0/1	23	46	0/1	64	50	0/1	21	58	0/1	27	64	0/1	46	69	0/1	23	46	0/1	20	47	0/1	86	0	0/0	32	58	0/1	30	91	0/1	21	59	0/1	18
COL5A1	OAR3:1425781_G/A	splice_region_variant,synonymous_variant	122.635576554949	1.67565e-28	Ref	0.712121	107	63	0/1	66	0	0/0	141	0	0/0	154	0	0/0	146	0	0/0	106	0	0/0	118	26	0/1	116	0	0/0	101	1	0/0	177	0	0/0	197	0	0/0	166	1	0/0	174	0	0/0	121	0	0/0	83
PLIN1	OAR18:20197538_G/A	synonymous_variant	122.416509746457	1.87126e-28	Ref	0.532708	5521	6	0/0	3349	1	0/0	4525	2	0/0	1769	1711	0/1	5959	5	0/0	3783	3	0/0	5622	6	0/0	2730	2217	0/1	4194	4	0/0	2736	2230	0/1	4442	6	0/0	3579	2	0/0	2454	2227	0/1	2935	2553	0/1	3855
MAP7D1	OAR1:10843288_G/A	splice_region_variant,synonymous_variant	122.109532408587	2.18439e-28	Ref	0.689614	42	10	0/1	47	0	0/0	33	14	0/1	26	14	0/1	44	20	0/1	29	9	0/1	55	23	0/1	36	13	0/1	54	0	0/0	39	14	0/1	34	24	0/1	39	16	0/1	38	18	0/1	38	19	0/1	43
GTPBP3	OAR5:5527026_T/C	synonymous_variant	122.016199199966	2.28961e-28	Alt	0.266294	16	40	0/1	16	27	0/1	32	0	0/0	41	0	0/0	36	0	0/0	20	42	0/1	9	43	0/1	21	0	0/0	7	23	0/1	15	30	0/1	17	51	0/1	39	2	0/0	9	54	0/1	14	43	0/1	39
ZNF622	OAR16:56571918_G/C	missense_variant	121.891444474589	2.4382e-28	Ref	0.849558	78	7	0/0	42	6	0/0	81	12	0/0	89	0	0/0	84	0	0/0	68	13	0/1	88	0	0/0	72	6	0/0	74	10	0/0	54	0	0/0	73	0	0/0	72	7	0/0	85	0	0/0	67	10	0/1	56
TNIP1	OAR5:59819584_T/G	synonymous_variant	121.810053323184	2.54031e-28	Ref	0.864078	111	22	0/0	20	6	0/1	101	15	0/0	76	9	0/0	144	19	0/0	68	9	0/0	102	13	0/0	64	11	0/1	42	3	0/0	79	6	0/0	82	13	0/0	42	7	0/1	67	12	0/0	56	13	0/0	52
C21orf33	OAR1:262240288_T/C	missense_variant	121.785504578549	2.57194e-28	Ref	0.746862	0	26	1/1	0	12	1/1	21	15	0/1	65	19	0/1	63	18	0/1	0	30	1/1	0	26	1/1	43	9	0/1	0	29	1/1	0	14	1/1	35	5	0/1	0	20	1/1	0	24	1/1	53	23	0/1	30
PPIC	OAR5:28259441_C/T	synonymous_variant	121.765064706665	2.59857e-28	Ref	0.684633	102	53	0/1	151	0	0/0	187	0	0/0	227	0	0/0	148	62	0/1	211	0	0/0	237	3	0/0	285	0	0/0	115	64	0/1	243	0	0/0	202	0	0/0	231	0	0/0	262	0	0/0	263	1	0/0	114
SFXN1	OAR7:5394960_A/T	3_prime_UTR_variant	121.523154056602	2.93555e-28	Alt	0.346698	46	28	0/1	29	23	0/1	21	52	0/1	39	43	0/1	16	61	0/1	12	58	0/1	12	55	0/1	44	27	0/1	12	47	0/1	41	38	0/1	17	55	0/1	14	66	0/1	34	27	0/1	12	63	0/1	33
TCP1	OAR8:82706063_G/T	synonymous_variant	121.374500055586	3.16396e-28	Ref	0.570906	1	839	1/1	404	296	0/1	509	389	0/1	1	895	1/1	1	905	1/1	895	0	0/0	2	729	1/1	577	369	0/1	986	1	0/0	920	0	0/0	1	745	1/1	0	615	1/1	403	498	0/1	567	368	0/1	2
UGDH	OAR6:58570664_T/C	synonymous_variant	121.129630690562	3.57961e-28	Alt	0.293777	0	143	1/1	0	173	1/1	0	147	1/1	83	0	0/0	102	0	0/0	92	0	0/0	104	0	0/0	62	0	0/0	26	84	0/1	29	80	0/1	50	84	0/1	94	0	0/0	30	81	0/1	64	0	0/0	33
ZDHHC2	OAR26:18758815_A/G	synonymous_variant	121.070873727309	3.68721e-28	Alt	0.433382	264	354	0/1	149	189	0/1	461	0	0/0	311	2	0/0	347	416	0/1	192	250	0/1	175	134	0/1	233	284	0/1	369	0	0/0	211	268	0/1	268	370	0/1	357	0	0/0	205	328	0/1	429	1	0/0	148
ACTN4	OAR14:47649654_G/A	synonymous_variant	120.834362642032	4.15407e-28	Ref	0.577742	7	386	1/1	129	106	0/1	334	21	0/1	7	333	1/1	303	239	0/1	178	199	0/1	179	133	0/1	426	19	0/0	104	116	0/1	166	169	0/1	204	211	0/1	144	138	0/1	166	196	0/1	217	185	0/1	144
HIF3A	OAR14:52665199_A/G	3_prime_UTR_variant	120.703060902932	4.43831e-28	Ref	0.567983	314	268	0/1	240	1	0/0	256	225	0/1	369	292	0/1	367	291	0/1	288	202	0/1	204	168	0/1	185	131	0/1	216	195	0/1	314	181	0/1	424	1	0/0	214	0	0/0	433	0	0/0	216	149	0/1	165
SH3GLB2	OAR3:7383796_C/T	missense_variant	120.479143857712	4.96864e-28	Ref	0.616576	105	54	0/1	57	38	0/1	63	51	0/1	84	59	0/1	88	59	0/1	49	39	0/1	79	47	0/1	106	57	0/1	56	39	0/1	41	29	0/1	92	54	0/1	65	33	0/1	79	44	0/1	82	57	0/1	58
FZD7	OAR2:203262941_T/C	synonymous_variant	120.040324502195	6.19877e-28	Ref	0.69359	33	8	0/1	17	3	0/1	39	17	0/1	32	14	0/1	32	18	0/1	36	11	0/1	26	11	0/1	33	11	0/1	27	11	0/1	31	15	0/1	34	23	0/1	23	12	0/1	30	18	0/1	28	20	0/1	21
MRPL17	OAR15:45794779_A/G	synonymous_variant	119.626489449107	7.63672e-28	Ref	0.623834	143	97	0/1	104	64	0/1	132	76	0/1	178	87	0/1	363	3	0/0	311	2	0/0	397	1	0/0	169	82	0/1	298	0	0/0	110	104	0/1	369	4	0/0	169	97	0/1	423	1	0/0	0	283	1/1	0
CANT1	OAR11:52393432_T/C	missense_variant	119.433284584419	8.41794e-28	Alt	0.309136	11	27	0/1	10	31	0/1	13	35	0/1	14	24	0/1	21	52	0/1	9	35	0/1	14	37	0/1	13	26	0/1	9	15	0/1	17	36	0/1	25	29	0/1	11	26	0/1	8	28	0/1	14	35	0/1	10
CTSH	OAR18:24207859_G/A	splice_region_variant,synonymous_variant	118.957663189172	1.06989e-27	Ref	0.618774	0	253	1/1	136	80	0/1	335	0	0/0	700	0	0/0	626	0	0/0	515	0	0/0	0	282	1/1	218	127	0/1	243	124	0/1	170	107	0/1	343	0	0/0	332	0	0/0	469	0	0/0	163	114	0/1	172
ZNF593	OAR2:239809723_G/C	missense_variant	118.743183086159	1.19206e-27	Ref	0.649163	71	27	0/1	45	23	0/1	44	17	0/1	63	29	0/1	63	43	0/1	53	28	0/1	35	30	0/1	49	24	0/1	35	20	0/1	21	16	0/1	44	23	0/1	44	32	0/1	47	32	0/1	53	33	0/1	51
PIEZO1	OAR14:13466451_G/A	synonymous_variant	118.716393940436	1.20827e-27	Ref	0.652139	108	46	0/1	123	0	0/0	178	0	0/0	215	0	0/0	79	57	0/1	67	51	0/1	85	52	0/1	166	0	0/0	129	0	0/0	178	0	0/0	101	43	0/1	53	41	0/1	107	36	0/1	116	0	0/0	82
HSL	OAR14:49945616_A/G	synonymous_variant	118.557100702063	1.3093e-27	Alt	0.447498	527	567	0/1	609	0	0/0	422	524	0/1	482	668	0/1	530	683	0/1	970	4	0/0	886	2	0/0	447	593	0/1	347	341	0/1	399	490	0/1	2	1077	1/1	682	1	0/0	952	1	0/0	465	613	0/1	394
FTH1	OAR3:31523938_G/C	missense_variant	118.336557600182	1.46328e-27	Alt	0.486289	5239	5858	0/1	2583	2860	0/1	3819	3844	0/1	4329	4749	0/1	5604	5624	0/1	3870	3876	0/1	4920	5187	0/1	4250	4342	0/1	3454	3383	0/1	3034	3074	0/1	4165	4139	0/1	3543	4104	0/1	5758	6581	0/1	4566	4684	0/1	3810
ANKRD11	OAR14:13864458_C/G	missense_variant,splice_region_variant	118.265920654871	1.51633e-27	Ref	0.653909	53	33	0/1	25	9	0/1	40	18	0/1	43	22	0/1	61	36	0/1	60	25	0/1	36	20	0/1	51	24	0/1	36	15	0/1	39	19	0/1	40	30	0/1	50	29	0/1	49	30	0/1	50	31	0/1	44
TRIM25	OAR11:7268574_T/C	missense_variant	118.243531212709	1.53354e-27	Ref	0.643923	158	0	0/0	113	0	0/0	66	50	0/1	139	0	0/0	117	87	0/1	97	47	0/1	187	0	0/0	122	0	0/0	75	31	0/1	81	39	0/1	129	0	0/0	80	48	0/1	82	38	0/1	147	0	0/0	146
AKAP11	OAR10:12821821_T/G	3_prime_UTR_variant	118.012493242776	1.72299e-27	Ref	0.715447	107	0	0/0	46	1	0/0	45	19	0/1	0	18	1/1	49	16	0/1	0	31	1/1	29	13	0/1	43	16	0/1	28	11	0/1	38	16	0/1	0	34	1/1	34	15	0/1	41	16	0/1	0	26	1/1	18
LHPP	OAR22:43000587_A/T	missense_variant	118.012493242776	1.72299e-27	Ref	0.715447	20	11	0/1	23	13	0/1	28	14	0/1	28	11	0/1	29	12	0/1	26	6	0/1	28	11	0/1	32	9	0/1	24	6	0/1	16	3	0/1	32	9	0/1	18	5	0/1	26	12	0/1	28	11	0/1	17
NUDT19	OAR14:42470214_G/T	synonymous_variant	117.900355749376	1.82321e-27	Ref	0.707207	56	17	0/1	22	13	0/1	98	0	0/0	33	19	0/1	105	0	0/0	60	21	0/1	51	23	0/1	86	0	0/0	36	13	0/1	32	15	0/1	79	0	0/0	66	0	0/0	76	27	0/1	46	18	0/1	37
DICER1	OAR18:58655219_A/T	3_prime_UTR_variant	117.676542729332	2.041e-27	Ref	0.821293	67	9	0/0	25	4	0/0	47	6	0/0	33	3	0/0	66	12	0/1	47	5	0/0	60	3	0/0	32	5	0/1	36	7	0/0	47	12	0/0	55	9	0/0	39	10	0/1	57	9	0/0	56	11	0/0	40
FAR1	OAR15:38572754_G/A	splice_region_variant,synonymous_variant	117.560200199999	2.1643e-27	Ref	0.722513	38	10	0/1	53	0	0/0	32	18	0/1	25	15	0/1	36	15	0/1	31	9	0/1	39	9	0/1	60	0	0/0	36	12	0/1	61	0	0/0	33	14	0/1	50	0	0/0	51	16	0/1	73	0	0/0	47
B3GALNT1	OAR1:224424156_C/T	synonymous_variant	117.554164517429	2.1709e-27	Ref	0.751693	69	0	0/0	70	0	0/0	65	15	0/1	53	0	0/0	4	7	0/1	14	4	0/1	6	4	0/1	63	0	0/0	95	0	0/0	20	7	0/1	32	15	0/1	24	11	0/1	81	10	0/1	80	0	0/0	17
NUDT19	OAR14:42470243_A/G	missense_variant	117.378117302967	2.3724e-27	Ref	0.654772	62	14	0/1	28	11	0/1	63	32	0/1	34	19	0/1	49	53	0/1	62	20	0/1	59	27	0/1	52	38	0/1	42	16	0/1	29	16	0/1	0	80	1/1	40	31	0/1	79	28	0/1	52	17	0/1	34
PDE4A	OAR5:12657333_G/A	synonymous_variant	117.26560479427	2.51087e-27	Ref	0.722807	28	11	0/1	19	11	0/1	31	8	0/1	23	7	0/1	29	13	0/1	16	9	0/1	27	10	0/1	31	11	0/1	14	3	0/1	30	6	0/1	23	11	0/1	19	9	0/1	17	6	0/1	29	9	0/1	17
TRIM45	OAR1:93671350_T/C	synonymous_variant	117.207529268212	2.58548e-27	Ref	0.665712	70	57	0/1	64	0	0/0	64	24	0/1	40	41	0/1	76	23	0/1	86	0	0/0	91	0	0/0	87	45	0/1	89	0	0/0	57	32	0/1	56	23	0/1	70	0	0/0	95	0	0/0	97	0	0/0	30
IGF2	OAR21:48680503_C/T	3_prime_UTR_variant	117.096646474527	2.73414e-27	Ref	0.697135	60	10	0/1	23	6	0/1	46	8	0/1	32	13	0/1	50	8	0/1	28	11	0/1	55	11	0/1	49	12	0/1	44	6	0/1	23	2	0/1	31	114	0/1	38	108	1/1	36	13	0/1	46	135	1/1	34
LHPP	OAR22:43000585_G/T	missense_variant	117.096595345624	2.73421e-27	Ref	0.716172	20	11	0/1	21	14	0/1	29	12	0/1	27	11	0/1	30	12	0/1	25	5	0/1	28	10	0/1	33	8	0/1	24	6	0/1	15	3	0/1	31	10	0/1	17	5	0/1	27	12	0/1	27	11	0/1	17
SLC22A4	OAR5:19647470_C/T	synonymous_variant	117.024255301492	2.83578e-27	Alt	0.281619	11	43	0/1	8	42	0/1	0	61	1/1	0	120	1/1	0	108	1/1	1	93	1/1	23	49	0/1	14	70	0/1	14	52	0/1	0	56	1/1	15	10	0/1	0	55	1/1	21	56	0/1	0	82	1/1	0
CENPB	OAR13:50747030_G/T	missense_variant	116.85781551661	3.08403e-27	Ref	0.662088	105	32	0/0	35	20	0/1	64	42	0/1	65	27	0/1	77	25	0/0	65	25	0/0	76	33	0/0	62	24	0/0	49	33	0/1	65	26	0/1	57	18	0/0	51	21	0/1	77	33	0/1	80	44	0/1	45
MRPL47	OAR1:205707126_G/A	synonymous_variant	116.838091454831	3.11486e-27	Ref	0.636364	163	132	0/1	282	0	0/0	148	47	0/1	329	0	0/0	390	0	0/0	206	114	0/1	326	0	0/0	386	0	0/0	279	1	0/0	325	0	0/0	182	42	0/1	314	0	0/0	444	0	0/0	365	0	0/0	152
MOCS1	OAR20:13888537_T/C	missense_variant	116.64315243933	3.43657e-27	Ref	0.75406	23	8	0/1	19	0	0/0	49	0	0/0	69	18	0/1	29	0	0/0	48	14	0/1	15	0	0/0	28	14	0/1	25	0	0/0	28	11	0/1	51	0	0/0	16	8	0/1	28	10	0/1	26	10	0/1	30
MINK1	OAR11:26114869_T/G	missense_variant	116.513612960767	3.66853e-27	Ref	0.664767	45	14	0/1	17	17	0/1	42	24	0/1	40	21	0/1	42	25	0/1	32	19	0/1	51	21	0/1	45	24	0/1	37	14	0/1	36	22	0/1	44	19	0/1	36	25	0/1	28	19	0/1	53	19	0/1	23
C7	OAR16:33499870_G/A	synonymous_variant	116.040507475838	4.65687e-27	Ref	0.568852	2	454	1/1	0	403	1/1	1	441	1/1	1053	1	0/0	0	467	1/1	0	579	1/1	240	147	0/1	175	247	0/1	585	138	0/1	459	396	0/1	434	356	0/1	0	206	1/1	402	342	0/1	186	251	0/1	287
CD276	OAR7:20129683_G/A	synonymous_variant	116.00822662674	4.73329e-27	Ref	0.770667	77	0	0/0	45	0	0/0	60	0	0/0	54	0	0/0	49	19	0/1	30	0	0/0	72	0	0/0	73	0	0/0	49	0	0/0	68	0	0/0	53	8	0/1	51	14	0/1	47	20	0/1	41	13	0/1	61
ACAT1	OAR15:17243621_T/G	missense_variant	115.912689478231	4.96689e-27	Ref	0.570615	544	0	0/0	2	419	1/1	654	0	0/0	470	321	0/1	1004	0	0/0	370	297	0/1	578	0	0/0	433	275	0/1	678	0	0/0	311	243	0/1	394	282	0/1	231	212	0/1	408	345	0/1	647	0	0/0	273
PC	OAR21:44164807_G/A	synonymous_variant	115.737355006342	5.42602e-27	Alt	0.378112	1	222	1/1	35	101	0/1	90	102	0/1	145	0	0/0	2	274	1/1	66	110	0/1	79	148	0/1	3	244	1/1	81	118	0/1	1	257	1/1	81	170	0/1	73	115	0/1	1	316	1/1	74	69	0/1	84
MYH14	OAR14:55515896_C/G	missense_variant	115.717635638992	5.48024e-27	Ref	0.734653	21	11	0/1	16	3	0/1	19	8	0/1	34	7	0/1	30	12	0/1	26	10	0/1	12	5	0/1	18	6	0/1	18	4	0/1	26	7	0/1	25	6	0/1	16	12	0/1	32	7	0/1	31	2	0/0	26
ETFDH	OAR17:40061535_C/A	splice_region_variant,intron_variant	115.690520236381	5.55569e-27	Alt	0.349722	43	62	0/1	29	38	0/1	27	46	0/1	30	64	0/1	15	49	0/1	31	43	0/1	27	48	0/1	19	45	0/1	25	44	0/1	20	44	0/1	17	30	0/1	28	43	0/1	39	63	0/1	19	36	0/1	11
NUFIP2	OAR11:20250835_G/T	intron_variant,non_coding_transcript_variant	115.618497527852	5.76117e-27	Ref	0.674169	36	8	0/1	25	16	0/1	35	21	0/1	31	26	0/1	53	29	0/1	31	16	0/1	36	16	0/1	24	16	0/1	29	16	0/1	36	4	0/0	37	14	0/1	36	16	0/1	52	12	0/1	45	18	0/1	36
NUP62	OAR14:55279092_A/G	missense_variant	115.562324942091	5.92668e-27	Ref	0.73166	32	4	0/1	10	1	0/1	23	11	0/1	15	5	0/1	29	12	0/1	13	5	0/1	25	10	0/1	14	6	0/1	14	5	0/1	17	4	0/1	23	9	0/1	17	8	0/1	26	13	0/1	16	9	0/1	18
MYH14	OAR14:55515897_G/C	missense_variant	115.446040520584	6.2846e-27	Ref	0.73506	21	11	0/1	15	3	0/1	19	7	0/1	34	7	0/1	30	12	0/1	26	10	0/1	12	5	0/1	18	6	0/1	18	4	0/1	26	7	0/1	25	6	0/1	16	12	0/1	32	7	0/1	31	2	0/0	26
MACF1	OAR1:13876628_C/T	synonymous_variant	115.348390760006	6.60181e-27	Ref	0.590187	184	126	0/1	289	0	0/0	0	215	1/1	1	272	1/1	216	153	0/1	340	0	0/0	133	111	0/1	193	120	0/1	343	1	0/0	160	93	0/1	169	149	0/1	113	117	0/1	200	114	0/1	198	125	0/1	173
MOCS1	OAR20:13888539_A/G	synonymous_variant	115.231194850058	7.00372e-27	Ref	0.752315	23	8	0/1	19	0	0/0	48	0	0/0	69	18	0/1	28	0	0/0	47	14	0/1	15	0	0/0	28	14	0/1	25	0	0/0	27	11	0/1	51	0	0/0	16	8	0/1	29	10	0/1	27	11	0/1	30
TDP2	OAR20:32036741_C/A	missense_variant	115.076900508451	7.57041e-27	Alt	0.394635	139	23	0/1	18	55	0/1	111	51	0/1	30	112	0/1	62	90	0/1	29	104	0/1	32	116	0/1	51	105	0/1	33	76	0/1	58	106	0/1	106	54	0/1	28	85	0/1	84	68	0/1	46	138	0/1	24
SH3GLB2	OAR3:7383798_C/A	synonymous_variant	114.757270441331	8.89447e-27	Ref	0.613979	106	55	0/1	56	39	0/1	62	51	0/1	85	55	0/1	87	60	0/1	49	39	0/1	80	47	0/1	106	57	0/1	54	39	0/1	41	30	0/1	93	53	0/1	62	34	0/1	76	44	0/1	81	57	0/1	58
AKAP11	OAR10:12821840_T/A	3_prime_UTR_variant	114.447203180528	1.03999e-26	Ref	0.695473	108	3	0/0	46	2	0/0	38	11	0/1	2	16	0/1	50	13	0/1	13	23	0/1	33	12	0/1	50	14	0/1	37	9	0/1	50	17	0/1	5	34	0/1	34	15	0/1	53	13	0/1	1	21	1/1	21
PRKCDBP	OAR15:46118234_C/G	missense_variant	114.324345201956	1.10646e-26	Alt	0.400557	370	0	0/0	123	162	0/1	355	0	0/0	379	0	0/0	199	321	0/1	173	237	0/1	174	242	0/1	206	261	0/1	257	0	0/0	121	213	0/1	352	0	0/0	262	0	0/0	397	0	0/0	314	0	0/0	260
LAMP2	OARX:99141887_A/G	synonymous_variant	114.324153547561	1.10657e-26	Alt	0.372106	149	0	0/0	24	91	0/1	0	169	1/1	50	121	0/1	178	0	0/0	0	163	1/1	140	0	0/0	56	165	0/1	65	105	0/1	126	1	0/0	61	89	0/1	55	82	0/1	68	105	0/1	157	0	0/0	54
BAG1	OAR2:37675954_T/A	3_prime_UTR_variant	114.23772360272	1.15586e-26	Ref	0.70679	17	13	0/1	11	9	0/1	25	11	0/1	34	7	0/1	30	10	0/1	23	9	0/1	29	14	0/1	27	13	0/1	19	9	0/1	19	11	0/1	38	7	0/1	20	11	0/1	40	13	0/1	29	14	0/1	26
PAAF1	OAR15:51559708_C/G	missense_variant	113.90018694029	1.37036e-26	Ref	0.700581	93	48	0/1	121	1	0/0	82	33	0/1	178	0	0/0	213	0	0/0	161	0	0/0	170	0	0/0	171	1	0/0	122	0	0/0	173	0	0/0	105	29	0/1	57	32	0/1	98	43	0/1	145	1	0/0	47
DAAM1	OAR7:68562962_G/T	3_prime_UTR_variant	113.600509255599	1.59393e-26	Ref	0.772853	43	16	0/0	17	4	0/0	54	17	0/1	26	10	0/1	41	11	0/1	41	2	0/0	33	5	0/0	27	4	0/0	32	5	0/0	24	7	0/0	40	14	0/1	31	10	0/1	34	4	0/0	34	7	0/1	23
ACTB	OAR11:50420625_C/G	upstream_gene_variant	113.563366165828	1.62407e-26	Ref	0.562578	1	771	1/1	235	182	0/1	362	273	0/1	593	0	0/0	1196	0	0/0	328	289	0/1	392	336	0/1	0	662	1/1	234	162	0/1	296	243	0/1	412	281	0/1	261	189	0/1	383	306	0/1	389	287	0/1	1
SH3GLB2	OAR3:7383795_C/T	synonymous_variant	113.527742887258	1.65352e-26	Alt	0.386551	55	103	0/1	38	56	0/1	50	63	0/1	59	84	0/1	59	87	0/1	39	48	0/1	47	79	0/1	58	105	0/1	40	55	0/1	29	40	0/1	54	92	0/1	33	64	0/1	44	79	0/1	57	82	0/1	43
HLX	OAR12:22478313_G/A	missense_variant	113.469890198941	1.70247e-26	Alt	0.33432	28	37	0/1	15	37	0/1	13	23	0/1	19	60	0/1	32	48	0/1	11	23	0/1	11	38	0/1	18	20	0/1	20	32	0/1	15	38	0/1	18	34	0/1	8	24	0/1	16	43	0/1	27	54	0/1	16
RNASE4	OAR7:23574328_C/T	synonymous_variant	113.369941870184	1.79049e-26	Alt	0.399642	196	185	0/1	81	121	0/1	362	0	0/0	1	436	1/1	210	299	0/1	233	0	0/0	0	481	1/1	159	242	0/1	267	0	0/0	0	433	1/1	103	208	0/1	256	0	0/0	318	0	0/0	107	183	0/1	0
ACSS2	OAR13:63788295_A/G	splice_region_variant,synonymous_variant	113.194860673393	1.95578e-26	Alt	0.468243	1151	1453	0/1	0	2462	1/1	1401	1942	0/1	1	3284	1/1	1443	2046	0/1	5	2442	1/1	1	2857	1/1	1313	1544	0/1	2	3239	1/1	1473	1201	0/1	1340	1876	0/1	2	2570	1/1	1	4802	1/1	1768	1621	0/1	1
BLOC1S2	OAR22:20335582_A/G	splice_region_variant,synonymous_variant	113.152531769453	1.99798e-26	Ref	0.697313	46	27	0/1	49	33	0/1	135	1	0/0	78	0	0/0	81	38	0/1	0	50	1/1	47	24	0/1	1	47	1/1	46	19	0/1	47	14	0/1	0	50	1/1	43	18	0/1	69	17	0/1	119	0	0/0	81
EMC7	OAR7:25493216_T/C	synonymous_variant	113.087871908428	2.06421e-26	Alt	0.422217	168	239	0/1	119	140	0/1	138	199	0/1	348	0	0/0	200	338	0/1	218	224	0/1	174	254	0/1	2	389	1/1	169	190	0/1	155	195	0/1	370	0	0/0	0	438	1/1	0	600	1/1	143	276	0/1	142
C7	OAR16:33487729_C/T	synonymous_variant	113.082353205529	2.06996e-26	Ref	0.574806	561	0	0/0	435	0	0/0	246	267	0/1	850	507	0/1	497	0	0/0	749	0	0/0	590	0	0/0	526	0	0/0	723	0	0/0	579	447	0/1	586	397	0/1	140	129	0/1	492	393	0/1	483	0	0/0	625
ACSS2	OAR13:63778786_T/C	synonymous_variant	113.061646710295	2.09169e-26	Alt	0.46541	1000	1202	0/1	3	1992	1/1	1162	1631	0/1	4	2674	1/1	1206	1647	0/1	3	1954	1/1	0	2359	1/1	1141	1330	0/1	2	2840	1/1	1275	1109	0/1	1143	1645	0/1	2	2207	1/1	5	3992	1/1	1366	1318	0/1	1
PCYT2	OAR11:50151946_G/A	synonymous_variant	113.058029632536	2.09551e-26	Ref	0.640481	83	49	0/1	154	0	0/0	54	43	0/1	154	95	0/1	200	0	0/0	281	1	0/0	329	0	0/0	130	47	0/1	116	76	0/1	92	55	0/1	153	77	0/1	225	0	0/0	384	1	0/0	274	0	0/0	123
ARHGEF7	OAR10:84877293_G/C	3_prime_UTR_variant	113.032205179747	2.12298e-26	Ref	0.610125	78	59	0/1	45	38	0/1	73	43	0/1	65	44	0/1	106	70	0/1	77	55	0/1	99	63	0/1	70	53	0/1	75	39	0/1	74	45	0/1	58	49	0/1	63	52	0/1	97	53	0/1	103	48	0/1	75
CD59	OAR15:62539835_G/A	synonymous_variant	112.995945390634	2.16217e-26	Ref	0.584804	268	211	0/1	177	121	0/1	8	501	1/1	236	230	0/1	4	717	1/1	258	176	0/1	309	232	0/1	737	0	0/0	306	187	0/1	611	0	0/0	3	475	1/1	515	0	0/0	383	229	0/1	635	1	0/0	491
ADRA1A	OAR2:38748316_A/G	3_prime_UTR_variant	112.878049711424	2.29463e-26	Ref	0.699565	19	14	0/1	53	13	0/1	15	10	0/1	26	22	0/1	30	10	0/1	34	16	0/1	18	7	0/1	21	3	0/1	37	9	0/1	36	16	0/1	38	13	0/1	13	13	0/1	12	14	0/1	31	16	0/1	14
RPS3	OAR15:52783209_C/T	synonymous_variant	112.827292628644	2.35413e-26	Ref	0.525795	8341	4	0/0	15	3953	1/1	5417	1	0/0	4026	3578	0/1	4194	3913	0/1	6003	6	0/0	6912	6	0/0	29	6530	1/1	5418	4	0/0	18	4991	1/1	6137	6	0/0	19	4680	1/1	4747	4258	0/1	29	6070	1/1	2980
NOTCH4	OAR20:26310826_A/G	splice_region_variant,synonymous_variant	112.713730030921	2.4929e-26	Ref	0.70348	38	19	0/1	49	17	0/1	100	0	0/0	50	14	0/1	0	59	1/1	62	40	0/1	0	61	1/1	47	14	0/1	32	26	0/1	0	38	1/1	94	0	0/0	100	0	0/0	88	0	0/0	0	59	1/1	47
PLBD1	OAR3:200206564_C/T	synonymous_variant	112.609241123244	2.6278e-26	Alt	0.356185	67	0	0/0	67	0	0/0	80	0	0/0	59	76	0/1	57	165	0/1	99	62	0/1	35	0	0/0	65	102	0/1	19	76	0/1	110	0	0/0	75	0	0/0	82	89	0/1	95	0	0/0	27	113	0/1	35
CCBL1	OAR3:7502459_C/T	synonymous_variant	112.438034879571	2.8648e-26	Alt	0.40623	79	149	0/1	75	41	0/1	109	71	0/1	28	130	0/1	49	190	0/1	86	50	0/1	32	129	0/1	57	138	0/1	138	59	0/1	28	108	0/1	112	65	0/1	92	36	0/1	140	101	0/1	42	146	0/1	21
MUC20	OAR1:188735896_C/T	missense_variant	112.365204150457	2.97199e-26	Ref	0.585744	366	0	0/0	382	218	0/1	266	168	0/1	743	0	0/0	873	0	0/0	219	274	0/1	327	238	0/1	668	0	0/0	435	208	0/1	664	0	0/0	376	254	0/1	222	215	0/1	924	1	0/0	887	1	0/0	464
SERINC2	OAR2:235087607_A/G	synonymous_variant	112.26489397239	3.12622e-26	Ref	0.643388	59	42	0/1	52	16	0/1	67	29	0/1	0	69	1/1	106	57	0/1	87	31	0/1	0	71	1/1	194	0	0/0	66	40	0/1	77	41	0/1	35	58	0/1	94	54	0/1	136	65	0/1	107	0	0/0	137
PAPD7	OAR16:66306508_G/C	downstream_gene_variant	112.246215501754	3.15582e-26	Ref	0.729941	20	7	0/1	15	4	0/1	20	8	0/1	19	13	0/1	34	16	0/1	26	6	0/1	24	6	0/1	33	8	0/1	22	13	0/1	14	6	0/1	24	13	0/1	17	6	0/1	21	6	0/1	31	8	0/0	40
ODC1	OAR3:19476529_C/A	3_prime_UTR_variant	112.074710793459	3.44096e-26	Ref	0.555097	452	312	0/1	332	295	0/1	353	349	0/1	578	466	0/1	1102	1	0/0	451	364	0/1	465	319	0/1	696	0	0/0	435	355	0/1	531	0	0/0	464	410	0/1	341	241	0/1	505	386	0/1	832	2	0/0	342
TMX4	OAR13:114027_G/A	3_prime_UTR_variant	111.96508884079	3.63658e-26	Ref	0.730315	0	29	1/1	0	19	1/1	32	13	0/1	0	40	1/1	45	21	0/1	23	8	0/1	0	27	1/1	54	19	0/1	41	8	0/1	0	29	1/1	0	36	1/1	42	13	0/1	37	14	0/1	31	10	0/1	0
PDE4A	OAR5:12657332_A/G	missense_variant	111.7135397399	4.12854e-26	Ref	0.718584	27	12	0/1	18	11	0/1	31	8	0/1	23	7	0/1	28	13	0/1	16	9	0/1	27	10	0/1	30	11	0/1	13	3	0/1	30	6	0/1	23	11	0/1	19	9	0/1	17	6	0/1	29	9	0/1	17
CD276	OAR7:20129748_G/A	missense_variant	111.672931790449	4.21397e-26	Ref	0.669465	53	15	0/1	27	12	0/1	25	13	0/1	47	7	0/1	20	38	0/1	20	7	0/1	46	14	0/1	53	13	0/1	47	7	0/1	36	14	0/1	33	24	0/1	32	25	0/1	21	26	0/1	28	23	0/1	35
MRPS15	OAR1:11057947_C/T	synonymous_variant	111.671040479896	4.21799e-26	Ref	0.602106	536	0	0/0	382	0	0/0	507	0	0/0	285	210	0/1	335	234	0/1	550	0	0/0	539	1	0/0	562	0	0/0	216	139	0/1	212	130	0/1	585	0	0/0	462	1	0/0	759	1	0/0	298	178	0/1	434
TRIM45	OAR1:93671485_G/A	synonymous_variant	111.483959066468	4.63541e-26	Ref	0.670201	88	47	0/1	65	0	0/0	66	32	0/1	45	26	0/1	83	21	0/1	102	0	0/0	88	0	0/0	66	37	0/1	94	0	0/0	54	35	0/1	37	18	0/1	71	0	0/0	108	0	0/0	105	0	0/0	27
TSSC1	OAR2:1722023_C/T	intron_variant,non_coding_transcript_variant	111.178567189803	5.4074e-26	Alt	0.377717	77	0	0/0	37	69	0/1	0	181	1/1	111	0	0/0	117	0	0/0	135	93	0/1	50	114	0/1	45	107	0/1	82	0	0/0	70	0	0/0	52	141	0/1	39	90	0/1	76	124	0/1	39	112	0/1	43
KDELR3	OAR3:214150380_A/G	3_prime_UTR_variant	111.143177146223	5.50479e-26	Ref	0.552727	1247	0	0/0	711	0	0/0	1177	1	0/0	541	414	0/1	618	546	0/1	499	432	0/1	1248	2	0/0	0	889	1/1	438	412	0/1	600	444	0/1	1179	0	0/0	523	381	0/1	617	445	0/1	1	1023	1/1	444
COL3A1	OAR2:119243051_T/C	synonymous_variant	110.914603384706	6.17753e-26	Ref	0.539543	1104	1040	0/1	1662	4	0/0	7	2087	1/1	2545	5	0/0	3	2446	1/1	883	573	0/1	7	3209	1/1	3432	6	0/0	1195	994	0/1	1822	1548	0/1	3114	3	0/0	3389	4	0/0	1320	1288	0/1	2734	2	0/0	2493
KCND3	OAR1:88335434_G/A	synonymous_variant	110.847263919924	6.39097e-26	Ref	0.668763	48	22	0/1	0	40	1/1	55	15	0/1	69	27	0/1	40	37	0/1	0	76	1/1	0	44	1/1	56	26	0/1	0	22	1/1	79	32	0/1	41	21	0/1	30	30	0/1	43	26	0/1	51	16	0/1	30
RPS24	OAR14:35587286_A/G	splice_region_variant,synonymous_variant	110.792983191284	6.56838e-26	Alt	0.122093	22	232	1/1	8	135	1/1	9	160	1/1	14	214	1/1	22	212	1/1	14	185	1/1	17	182	1/1	18	202	1/1	21	151	0/1	5	138	1/1	6	140	1/1	14	126	1/1	16	235	1/1	12	186	1/1	10
COL3A1	OAR2:119229599_C/T	3_prime_UTR_variant	110.577829287533	7.32138e-26	Alt	0.463393	1707	5	0/0	1	1183	1/1	852	1076	0/1	1138	1216	0/1	1529	2	0/0	460	676	0/1	1147	1672	0/1	1	2686	1/1	0	2027	1/1	3	2485	1/1	1147	1132	0/1	1448	1583	0/1	2081	4	0/0	1	1769	1/1	1160
PROCR	OAR13:64012789_A/G	5_prime_UTR_variant	110.466647371521	7.74374e-26	Alt	0.264151	0	61	1/1	14	21	0/1	11	23	0/1	0	77	1/1	15	40	0/1	9	58	0/1	0	55	1/1	11	38	0/1	0	76	1/1	0	63	1/1	11	44	0/1	12	26	0/1	21	51	0/1	0	60	1/1	16
ADRA1A	OAR2:38747447_C/T	3_prime_UTR_variant	110.348955073738	8.2174e-26	Ref	0.715278	38	12	0/1	69	0	0/0	40	0	0/0	36	27	0/1	33	18	0/1	39	24	0/1	15	6	0/1	34	3	0/1	56	0	0/0	43	17	0/1	77	0	0/0	27	11	0/1	39	5	0/1	45	18	0/1	16
MYH14	OAR14:55515898_A/C	synonymous_variant	110.086801280187	9.37925e-26	Ref	0.731313	21	11	0/1	15	3	0/1	19	7	0/1	31	7	0/1	30	12	0/1	25	10	0/1	12	5	0/1	17	6	0/1	17	4	0/1	26	7	0/1	25	6	0/1	15	12	0/1	32	7	0/1	29	2	0/0	26
THRAP3	OAR1:10939872_G/T	upstream_gene_variant	110.03726842816	9.61657e-26	Ref	0.795918	171	8	0/0	53	12	0/1	144	10	0/0	169	5	0/0	196	6	0/0	150	11	0/0	90	30	0/1	149	3	0/0	124	5	0/0	156	7	0/0	124	5	0/0	143	6	0/0	161	6	0/0	138	5	0/0	91
COL3A1	OAR2:119258734_C/T	synonymous_variant	109.990185669769	9.84771e-26	Ref	0.540692	2780	0	0/0	1893	0	0/0	1368	1264	0/1	2893	1	0/0	3135	1	0/0	1688	0	0/0	1994	1899	0/1	4202	1	0/0	1392	1160	0/1	2191	1797	0/1	3822	0	0/0	4040	3	0/0	3194	2	0/0	3137	0	0/0	2780
C7	OAR16:33487720_G/A	synonymous_variant	109.935312409252	1.01241e-25	Ref	0.573515	555	3	0/0	442	1	0/0	240	259	0/1	855	515	0/1	512	0	0/0	772	0	0/0	589	0	0/0	528	0	0/0	722	0	0/0	596	448	0/1	591	405	0/1	144	133	0/1	480	401	0/1	490	0	0/0	640
FLII	OAR11:33928252_C/A	synonymous_variant	109.920880501773	1.01981e-25	Ref	0.603536	153	110	0/1	94	84	0/1	155	80	0/1	313	0	0/0	382	0	0/0	259	0	0/0	155	82	0/1	172	107	0/1	292	0	0/0	310	0	0/0	422	0	0/0	119	82	0/1	145	99	0/1	141	93	0/1	109
ENTPD6	OAR13:41859259_A/G	synonymous_variant	109.812485143428	1.07713e-25	Ref	0.644342	65	41	0/1	0	39	1/1	31	23	0/1	55	31	0/1	57	37	0/1	51	23	0/1	81	49	0/1	42	23	0/1	45	15	0/1	50	32	0/1	54	31	0/1	41	16	0/1	46	21	0/1	51	23	0/1	32
TMX4	OAR13:114026_G/T	3_prime_UTR_variant	109.69845496667	1.14091e-25	Ref	0.728713	0	29	1/1	0	19	1/1	32	13	0/1	0	40	1/1	45	21	0/1	24	8	0/1	0	27	1/1	54	19	0/1	40	8	0/1	0	29	1/1	0	36	1/1	42	13	0/1	34	14	0/1	31	10	0/1	0
TSN	OAR2:185913896_T/C	3_prime_UTR_variant	109.61157328042	1.19203e-25	Ref	0.683944	79	32	0/1	54	32	0/1	68	40	0/1	0	66	1/1	145	0	0/0	0	60	1/1	73	30	0/1	68	36	0/1	94	0	0/0	0	54	1/1	84	40	0/1	115	0	0/0	176	0	0/0	74	23	0/1	41
DDAH2	OAR20:26720542_C/G	missense_variant,splice_region_variant	109.607335599662	1.19458e-25	Ref	0.730382	22	10	0/1	8	1	0/1	15	6	0/1	23	6	0/1	29	9	0/1	32	11	0/1	22	13	0/1	30	12	0/1	9	8	0/1	21	4	0/1	24	5	0/1	20	5	0/1	10	5	0/1	21	4	0/1	15
MRPL49	OAR21:42647054_C/T	missense_variant	109.589500601885	1.20537e-25	Ref	0.639711	299	0	0/0	94	58	0/1	239	0	0/0	160	86	0/1	373	0	0/0	312	0	0/0	312	1	0/0	288	1	0/0	281	0	0/0	286	1	0/0	391	0	0/0	133	87	0/1	397	0	0/0	211	104	0/1	262
CAT	OAR15:63202002_G/A	synonymous_variant	109.365424938322	1.34963e-25	Ref	0.577363	427	343	0/1	504	0	0/0	830	0	0/0	696	367	0/1	940	0	0/0	1000	0	0/0	709	0	0/0	407	358	0/1	762	0	0/0	674	0	0/0	775	0	0/0	321	220	0/1	917	2	0/0	396	311	0/1	685
TCEA1	OAR9:34796107_A/T	3_prime_UTR_variant	109.362174589216	1.35185e-25	Ref	0.675489	30	19	0/1	20	10	0/1	28	17	0/1	40	21	0/1	44	21	0/1	29	12	0/1	26	10	0/1	21	14	0/1	37	15	0/1	31	19	0/1	44	10	0/1	44	12	0/1	34	17	0/1	35	17	0/1	39
SH3PXD2A	OAR22:23246287_C/A	missense_variant	109.122056953883	1.52594e-25	Ref	0.709091	29	12	0/1	16	7	0/1	23	7	0/1	17	5	0/1	37	12	0/1	25	9	0/1	32	10	0/1	23	5	0/1	17	9	0/1	24	9	0/1	29	20	0/1	34	11	0/1	23	10	0/1	27	17	0/1	15
ETFDH	OAR17:40083893_G/A	synonymous_variant	109.113587592678	1.53247e-25	Ref	0.555443	1203	2	0/0	946	0	0/0	1232	0	0/0	627	585	0/1	945	579	0/1	1243	2	0/0	668	630	0/1	1360	1	0/0	945	3	0/0	4	873	1/1	860	687	0/1	470	458	0/1	1719	3	0/0	692	527	0/1	657
DDAH2	OAR20:26720544_G/C	splice_acceptor_variant,synonymous_variant	108.85015955304	1.7503e-25	Ref	0.729839	22	10	0/1	8	1	0/1	15	6	0/1	23	6	0/1	29	9	0/1	31	11	0/1	22	13	0/1	30	12	0/1	9	8	0/1	21	4	0/1	23	5	0/1	20	5	0/1	10	5	0/1	21	4	0/1	15
ROBO4	OAR21:27581605_C/G	missense_variant,splice_region_variant	108.844093993628	1.75566e-25	Ref	0.622161	84	52	0/1	45	29	0/1	52	42	0/1	66	26	0/1	78	39	0/1	50	31	0/1	74	39	0/1	49	42	0/1	65	41	0/1	39	32	0/1	62	32	0/1	56	34	0/1	88	44	0/1	68	33	0/1	60
TFIP11	OAR17:65869726_C/A	missense_variant	108.816800250459	1.78e-25	Ref	0.685714	38	17	0/1	17	15	0/1	32	16	0/1	25	12	0/1	32	13	0/1	36	10	0/1	34	20	0/1	33	11	0/1	22	8	0/1	21	9	0/1	17	18	0/1	21	7	0/1	45	17	0/1	37	20	0/1	35
TRIM25	OAR11:7268563_A/G	synonymous_variant	108.689307758783	1.89826e-25	Ref	0.636872	153	0	0/0	107	2	0/0	72	48	0/1	140	1	0/0	120	88	0/1	97	47	0/1	196	0	0/0	131	0	0/0	73	32	0/1	81	42	0/1	134	0	0/0	79	46	0/1	80	40	0/1	143	0	0/0	150
NOXO1	OAR24:1522195_C/T	missense_variant	108.635313143083	1.95068e-25	Ref	0.717902	14	13	0/1	12	5	0/1	23	8	0/1	13	3	0/1	24	7	0/1	23	10	0/1	16	9	0/1	40	14	0/1	34	8	0/1	23	15	0/1	26	6	0/1	22	6	0/1	35	12	0/1	27	9	0/1	19
IDH1	OAR2:209240028_G/C	3_prime_UTR_variant	108.562732853228	2.02344e-25	Ref	0.538432	2930	0	0/0	2272	3	0/0	3226	1	0/0	1862	1658	0/1	3605	1	0/0	3202	2	0/0	3126	0	0/0	1570	1357	0/1	2815	1	0/0	1687	1341	0/1	1682	1452	0/1	2351	1	0/0	4155	0	0/0	1627	1463	0/1	2816
CSRP2	OAR3:112608405_G/A	synonymous_variant	108.493812760276	2.09503e-25	Ref	0.601452	289	199	0/1	368	0	0/0	431	1	0/0	312	232	0/1	733	1	0/0	568	0	0/0	615	0	0/0	563	0	0/0	407	0	0/0	509	0	0/0	335	185	0/1	414	0	0/0	756	0	0/0	331	220	0/1	514
C5orf66	OAR5:44171200_T/G	synonymous_variant	108.326127736848	2.27999e-25	Alt	0.322196	15	35	0/1	8	25	0/1	17	35	0/1	7	29	0/1	17	38	0/1	8	33	0/1	17	34	0/1	11	39	0/1	15	23	0/1	17	29	0/1	26	23	0/1	14	34	0/1	19	40	0/1	12	29	0/1	17
OGFRL1	OAR9:2892521_G/T	missense_variant	108.195959863515	2.43475e-25	Ref	0.645289	61	32	0/1	35	20	0/1	32	17	0/1	31	23	0/1	47	20	0/1	36	18	0/1	39	18	0/1	48	32	0/1	33	19	0/1	39	28	0/1	54	34	0/1	42	27	0/1	69	29	0/1	65	26	0/1	41
SERINC2	OAR2:235090739_C/T	synonymous_variant	108.062200136555	2.60474e-25	Alt	0.368794	41	77	0/1	34	66	0/1	34	65	0/1	87	0	0/0	69	96	0/1	42	109	0/1	102	0	0/0	2	232	1/1	39	106	0/1	71	90	0/1	54	44	0/1	58	96	0/1	68	135	0/1	0	165	1/1	0
PDK4	OAR4:12769496_G/T	3_prime_UTR_variant	107.904419982806	2.82058e-25	Alt	0.420293	262	386	0/1	386	235	0/1	178	1	0/0	1	1790	1/1	0	616	1/1	362	611	0/1	42	97	0/1	272	0	0/0	285	180	0/1	314	0	0/0	85	186	0/1	39	145	0/1	345	0	0/0	148	250	0/1	96
NUFIP2	OAR11:20250834_G/C	intron_variant,non_coding_transcript_variant	107.692567943951	3.13877e-25	Ref	0.669197	34	8	0/1	25	16	0/1	34	20	0/1	30	26	0/1	51	30	0/1	31	16	0/1	35	18	0/1	24	16	0/1	29	16	0/1	35	4	0/0	37	14	0/1	32	16	0/1	51	12	0/1	44	18	0/1	36
KCND3	OAR1:88330660_G/C	missense_variant	107.64232966793	3.21935e-25	Alt	0.316195	26	48	0/1	29	2	0/0	20	28	0/1	16	54	0/1	30	32	0/1	69	0	0/0	57	0	0/0	15	64	0/1	28	0	0/0	17	53	0/1	30	47	0/1	7	25	0/1	6	26	0/1	26	66	0/1	7
NAGA	OAR3:217053332_C/T	synonymous_variant	107.600728507858	3.28764e-25	Ref	0.598974	0	257	1/1	80	58	0/1	159	107	0/1	127	106	0/1	152	94	0/1	135	76	0/1	0	233	1/1	124	84	0/1	0	90	1/1	111	123	0/1	1	174	1/1	106	53	0/1	144	72	0/1	111	78	0/1	122
PDE4A	OAR5:12657316_C/G	missense_variant	107.595276016192	3.2967e-25	Ref	0.698941	43	8	0/1	24	10	0/1	26	15	0/1	19	14	0/1	35	15	0/1	26	8	0/1	33	14	0/1	29	18	0/1	16	7	0/1	16	13	0/1	35	10	0/1	22	10	0/1	27	9	0/1	28	13	0/1	23
SACM1L	OAR19:53499133_C/T	synonymous_variant	107.563286965333	3.35034e-25	Ref	0.697466	33	24	0/1	0	33	1/1	0	41	1/1	44	25	0/1	46	23	0/1	54	23	0/1	54	9	0/1	0	55	1/1	64	0	0/0	44	23	0/1	62	25	0/1	0	35	1/1	0	59	1/1	56	20	0/1	28
GTF3C1	OAR24:25052860_T/C	missense_variant	107.386610871037	3.66273e-25	Ref	0.715564	22	12	0/1	19	6	0/1	23	6	0/1	16	6	0/1	35	14	0/1	18	9	0/1	25	8	0/1	19	3	0/1	14	7	0/1	27	9	0/1	21	9	0/1	20	8	0/1	37	13	0/1	20	7	0/1	21
FMO3	OAR12:36827408_T/C	3_prime_UTR_variant	107.190079403284	4.04456e-25	Alt	0.403169	47	107	0/1	36	66	0/1	0	308	1/1	182	188	0/1	0	244	1/1	0	316	1/1	49	108	0/1	161	185	0/1	100	167	0/1	161	187	0/1	0	221	1/1	1	173	1/1	0	330	1/1	103	214	0/1	79
APC2	OAR5:41271576_C/G	missense_variant	106.969724406959	4.52022e-25	Ref	0.659266	52	30	0/1	25	16	0/1	20	15	0/1	55	35	0/1	47	22	0/1	55	24	0/1	41	18	0/1	48	10	0/1	30	10	0/1	41	22	0/1	32	13	0/1	26	20	0/1	31	28	0/1	43	30	0/1	26
FYCO1	OAR19:53269726_C/G	missense_variant,splice_region_variant	106.591643403558	5.47034e-25	Ref	0.684555	45	14	0/1	13	6	0/1	26	10	0/1	24	14	0/1	35	27	0/1	28	18	0/1	28	8	0/1	43	15	0/1	20	7	0/1	39	16	0/1	25	8	0/1	23	8	0/1	33	12	0/1	23	12	0/1	22
NFKBIA	OAR18:44535038_C/T	3_prime_UTR_variant	106.377975887207	6.09312e-25	Ref	0.841346	111	16	0/0	60	9	0/0	105	13	0/0	112	12	0/0	98	5	0/0	124	13	0/0	88	6	0/0	96	12	0/0	129	10	0/0	55	4	0/0	67	13	0/1	85	13	0/0	108	20	0/1	104	12	0/0	109
C5orf66	OAR5:44171202_A/T	missense_variant	106.287848531257	6.37663e-25	Alt	0.25641	6	23	0/1	2	16	0/1	5	23	0/1	5	22	0/1	12	24	0/1	5	17	0/1	9	19	0/1	3	23	0/1	11	12	0/1	5	20	0/1	12	15	0/0	7	19	0/1	13	25	0/1	4	21	0/1	8
MPPE1	OAR23:43101042_C/T	5_prime_UTR_variant	106.231913007065	6.55918e-25	Ref	0.720227	36	12	0/1	20	6	0/1	28	13	0/1	62	0	0/0	21	11	0/1	24	11	0/1	36	7	0/1	25	6	0/1	59	0	0/0	17	13	0/1	29	15	0/1	31	5	0/1	34	14	0/1	52	0	0/0	0
ADRA1A	OAR2:38749441_A/C	3_prime_UTR_variant	106.15303891382	6.82551e-25	Ref	0.709184	0	83	1/1	86	1	0/0	0	66	1/1	0	110	1/1	83	30	0/1	71	25	0/1	0	55	1/1	0	57	1/1	95	0	0/0	0	82	1/1	90	48	0/1	46	7	0/1	0	58	1/1	66	37	0/1	0
TBC1D7	OAR20:42220371_A/G	synonymous_variant	105.969857024829	7.48654e-25	Ref	0.621153	0	113	1/1	43	34	0/1	90	51	0/1	60	64	0/1	119	65	0/1	99	56	0/1	0	117	1/1	81	49	0/1	0	74	1/1	92	52	0/1	120	54	0/1	73	48	0/1	108	49	0/1	78	47	0/1	0
SMARCD3	OAR4:113207681_A/G	downstream_gene_variant	105.968226472458	7.4927e-25	Alt	0.412583	144	195	0/1	183	0	0/0	187	1	0/0	621	0	0/0	189	319	0/1	276	348	0/1	153	193	0/1	151	216	0/1	0	288	1/1	117	164	0/1	1	340	1/1	194	0	0/0	131	221	0/1	244	0	0/0	104
SGK1	OAR8:59319695_A/C	3_prime_UTR_variant	105.92384878142	7.66239e-25	Alt	0.241379	4	34	1/1	3	15	1/1	7	39	1/1	12	38	0/1	11	32	0/1	10	31	1/1	11	46	0/1	12	33	1/1	8	37	1/1	10	33	0/1	3	16	1/1	12	34	1/1	11	41	0/1	16	43	0/1	4
SLC4A1AP	OAR3:34584196_A/G	splice_region_variant,synonymous_variant	105.781965843418	8.23113e-25	Ref	0.666311	0	46	1/1	42	21	0/1	39	24	0/1	71	31	0/1	45	24	0/1	46	26	0/1	0	48	1/1	36	20	0/1	0	42	1/1	39	21	0/1	60	30	0/1	0	49	1/1	0	60	1/1	55	17	0/1	43
ZNF282	OAR4:111661670_T/C	missense_variant	105.775694823238	8.25722e-25	Ref	0.722008	34	4	0/1	11	7	0/1	25	11	0/1	22	1	0/0	48	13	0/1	24	13	0/1	18	6	0/1	22	6	0/1	25	7	0/1	14	10	0/1	18	15	0/1	13	6	0/1	25	9	0/1	20	15	0/1	21
COL1A1	OAR11:36001517_T/A	synonymous_variant	105.717065371922	8.50518e-25	Ref	0.538211	5	1489	1/1	428	369	0/1	0	1133	1/1	1836	1	0/0	979	824	0/1	909	0	0/0	1411	1193	0/1	1225	1073	0/1	1421	0	0/0	2297	0	0/0	871	766	0/1	1662	1401	0/1	1116	979	0/1	3	1222	1/1	2
CAPN2	OAR12:25228587_T/C	synonymous_variant	105.560841411992	9.20285e-25	Ref	0.575977	568	1	0/0	1	372	1/1	386	242	0/1	329	164	0/1	744	4	0/0	515	2	0/0	0	473	1/1	274	280	0/1	272	198	0/1	239	266	0/1	357	239	0/1	155	133	0/1	0	390	1/1	2	537	1/1	0
SH3GLB2	OAR3:7384676_T/C	downstream_gene_variant	105.360100277247	1.0184e-24	Ref	0.753846	94	0	0/0	42	1	0/0	0	43	1/1	50	11	0/1	30	14	0/1	61	0	0/0	37	12	0/1	55	16	0/1	0	25	1/1	0	23	1/1	0	38	1/1	63	0	0/0	87	0	0/0	73	0	0/0	36
BSG	OAR5:40602742_A/G	missense_variant	105.311153626593	1.04387e-24	Ref	0.522698	2555	2349	0/1	3634	8	0/0	2574	2272	0/1	2643	2438	0/1	8	5694	1/1	2675	2458	0/1	6462	16	0/0	5456	11	0/0	3	3873	1/1	2444	2149	0/1	7105	8	0/0	3089	2879	0/1	7858	20	0/0	2737	2583	0/1	2579
ANXA3	OAR6:92979808_C/T	synonymous_variant	105.267153737308	1.06731e-24	Ref	0.61367	68	60	0/1	57	26	0/1	0	68	1/1	50	32	0/1	144	70	0/1	54	42	0/1	47	49	0/1	55	48	0/1	46	34	0/1	73	48	0/1	48	54	0/1	77	38	0/1	111	40	0/1	60	50	0/1	41
[truncated: 22,686 more rows]
[truncated: 11 more columns]
