# Supplementary material for: Gene expression allelic imbalance in ovine brown adipose tissue impacts energy homeostasis
Source: PLoS One. 2017 Jun 30;12(6):e0180378. doi: 10.1371/journal.pone.0180378 (PMC5493397; doi:10.1371/journal.pone.0180378)
Supplement: S4 Table — (XLSX) [file pone.0180378.s006.xlsx]

## Sheet: Table S4
Ranking	Gene	SNP	Ref	Alt
1	HSPG2	chr2:243838658	G	A
2	AHNAK	chr21:40277642	T	C
3	PLIN4	chr5:17196981	G	C
4	ZNF414	chr5:14800007	G	A
5	THUMPD3	chr19:17140258	C	T
6	OAS2	chr17:61041703	G	A
7	GSTP1	chr21:44692878	C	T
8	TALDO1	chr21:49363664	T	G
9	ELN	chr24:33210385	G	C
10	OTUD5	chrX:52870722	C	G
11	CLEC3B	chr19:54064225	C	T
12	KLHL24	chr1:201672375	C	T
13	TUBB2A	chr20:49441713	A	G
14	CBY1	chr3:214283417	A	T
15	JMJD8	chr24:521806	G	T
16	SRRM2	chr24:2267068	T	G
17	AKT2	chr14:48772353	C	T
18	RTN3	chr21:41355521	C	G
19	AADAT	chr2:109981601	A	G
20	CCBL1	chr3:7504789	C	G
21	ACTN4	chr14:47649628	C	A
22	TSPAN4	chr21:48994132	C	G
23	DDX6	chr15:28853896	T	C
24	ATP6AP2	chrX:37786928	G	A
25	NARFL	chr24:577733	C	G
26	PHLDA1	chr3:111905418	G	T
27	DDX3X	chrX:38493436	A	T
28	TRABD	chr3:223805057	T	G
29	URM1	chr3:7828696	C	T
30	STAT5B	chr11:41808569	C	T
31	EIF4G2	chr15:41437987	G	A
32	MBNL1	chr1:233455734	T	A
33	RAB2A	chr9:39061829	C	T
34	FBP2	chr2:31762762	C	T
35	NSMF	chr3:526693	A	C
36	BLCAP	chr13:66030366	T	C
37	GPR124	chr26:31737691	A	T
38	CYHR1	chr9:13431963	A	G
39	DVL2	chr11:26570290	A	T
40	CIRBP	chr5:41106849	G	C
41	MPRIP	chr11:34500872	T	C
42	LETM1	chr6:116107019	A	G
43	TYSND1	chr25:26178381	T	A
44	PI4KA	chr17:71468314	C	T
45	RDX	chr15:19765029	T	C
46	UBE4A	chr15:28571285	A	C
47	DCN	chr3:127427540	C	T
48	LTBP4	chr14:49064084	C	G
49	RGP1	chr2:52481521	G	C
50	SAR1A	chr25:26189916	A	G
51	TSC22D4	chr24:35974821	G	C
52	PCMTD1	chr9:33869192	G	T
53	BCL2L13	chr3:213121395	G	C
54	C4	chr20:26512583	T	C
55	RBM10	chrX:54215948	A	T
56	GAS6	chr10:86155853	C	G
57	TMEM109	chr21:36448093	G	A
58	ATXN2L	chr24:25984347	C	A
59	VIM	chr13:30748009	G	T
60	ITGA7	chr3:163492254	C	G
61	TRPC4AP	chr13:63863510	C	A
62	CNNM4	chr3:103604235	A	G
63	PLCG1	chr13:69417102	C	T
64	SRCAP	chr24:26875670	C	T
65	SLC25A3	chr3:167803439	G	A
66	COL4A2	chr10:84473565	G	A
67	TMEM129	chr6:116170046	C	A
68	PVRL2	chr14:51660553	G	A
69	HNRNPM	chr5:14761089	A	T
70	HECTD3	chr1:19426912	T	C
71	ITGA6	chr2:136227718	G	A
72	TENC1	chr3:133241859	C	G
73	DUSP6	chr3:125588632	G	T
74	MAP4K4	chr3:99762345	G	C
75	CACNA1I	chr3:215080479	C	G
76	MMP14	chr7:21594804	C	T
77	KIAA0754	chr1:13830942	G	T
78	POLR2G	chr21:40474660	T	C
79	TNXB	chr20:26426336	A	G
80	TMEM143	chr14:54096733	G	T
81	REEP3	chr25:19596056	T	G
82	KIAA1522	chr2:233968497	T	G
83	UBE2Z	chr11:37147200	T	A
84	MIDN	chr5:41092966	G	T
85	EBP	chrX:53246055	A	G
86	AFAP1L1	chr5:58251259	T	A
87	HEBP2	chr8:63221792	C	T
88	ACOX1	chr11:54703898	T	A
89	TSPAN9	chr3:210551378	T	C
90	RAPGEF1	chr3:5149174	A	G
91	DTYMK	chr1:193554	C	G
92	GPIHBP1	chr9:14293893	C	A
93	ATAD1	chr22:9173562	A	T
94	MINK1	chr11:26119579	G	T
95	CAST	chr5:93483795	A	G
96	CDKN1B	chr3:201986580	T	A
97	MYH10	chr11:27626587	A	G
98	GAK	chr6:116600193	A	T
99	DMPK	chr14:52394274	C	T
100	DUSP10	chr12:23310921	C	T
101	EPB42	chr7:35461427	A	G
102	CYCS	chr4:70703303	A	G
103	MAPKAPK2	chr12:3779618	G	A
104	ATN1	chr3:207478127	C	A
105	SHKBP1	chr14:49037085	A	C
106	MCM7	chr24:36270959	G	C
107	TSC2	chr24:1597942	A	G
108	LRPAP1	chr6:114765502	A	C
109	LRCH4	chr24:35868488	T	C
110	CYP2B6	chr14:49547519	A	G
111	HDAC1	chr2:234328796	C	T
112	MED22	chr3:2566757	C	A
113	HBBB	chr15:47567215	T	G
114	TUBG2	chr11:42215489	A	G
115	MYH11	chr24:14094952	A	C
116	MAP7D1	chr1:10843319	C	T
117	DAAM1	chr7:68564244	G	A
118	PLEC	chr9:13841356	A	G
119	DYNLT1	chr8:81687889	A	C
120	GOLPH3	chr16:41355675	G	T
121	OXCT1	chr16:32778194	T	A
122	PKD1	chr24:1609915	C	T
123	FTH1	chr3:31523952	C	T
124	PHF1	chr20:7693413	C	A
125	ODC1	chr3:19479349	A	G
126	DCBLD2	chr1:161576466	A	C
127	PUF60	chr9:13923089	C	T
128	FAM129A	chr12:63929601	C	A
129	DNTTIP2	chr1:70225904	T	G
130	NFIX	chr5:10630045	A	C
131	CSDE1	chr1:91268669	G	A
132	TMBIM6	chr3:136358483	A	G
133	HNRNPL	chr14:47742611	T	G
134	MCAM	chr15:29355590	C	T
135	SEC62	chr1:215433738	C	T
136	MATR3	chr5:47998066	A	T
137	ALDH5A1	chr20:32127201	A	C
138	LASP1	chr11:39070967	G	C
139	PYCRL	chr9:14052484	C	A
140	TCEA1	chr9:34796101	A	T
141	SIK2	chr15:21485368	T	C
142	RBBP4	chr2:234066318	A	T
143	CAPZA2	chr4:51428699	T	C
144	METTL12	chr21:40391170	A	T
145	MAGT1	chrX:64658778	T	G
146	ZMYND11	chr13:46003799	T	G
147	HOXA5	chr4:68891649	C	G
148	FXYD1	chr14:44972468	A	G
149	DNAJB2	chr2:220210571	A	C
150	PNN	chr18:48051882	T	C
151	BDH1	chr1:190218501	T	G
152	ADRA1A	chr2:38747646	A	G
153	CANT1	chr11:52393439	C	T
154	PRPF31	chr14:60326779	G	C
155	NOSIP	chr14:55020784	T	A
156	SAFB2	chr5:16292873	C	G
157	TUBA1A	chr3:136795202	A	G
158	ZYX	chr4:106215790	G	C
159	ADAMTS10	chr5:14856377	A	C
160	UBP1	chr19:7601690	T	C
161	PSMD11	chr11:17340419	C	T
162	FLNA	chrX:77281281	A	G
163	GORASP2	chr2:137630627	G	A
164	SDHB	chr2:248384537	A	C
165	SLC35C2	chr13:74625462	G	A
166	PPM1A	chr7:69426932	G	A
167	SEMA6A	chr5:34923871	T	C
168	RPS23	chr3:43017625	T	C
169	PAF1	chr14:48251597	T	C
170	CPT1B	chr3:224098638	T	G
171	GYS1	chr14:54579566	A	G
172	RAD23B	chr2:15748175	C	T
173	NCOR1	chr11:32985653	A	C
174	PSMD8	chr14:47381372	G	A
175	USP5	chr3:207543723	A	T
176	CHCHD10	chr17:70490273	T	A
177	GHITM	chr25:38762274	T	C
178	TUBA4A	chr2:220175915	G	A
179	FBRS	chr24:26811643	A	C
180	IST1	chr14:38477917	A	T
181	PIP4K2B	chr11:38940979	G	A
182	RAPSN	chr15:75617568	G	T
183	USP10	chr14:10387153	T	G
184	SLIT3	chr16:473274	G	T
185	RABGGTB	chr1:51402756	C	T
186	TEP1	chr7:23907430	G	A
187	SEPW1	chr14:53728225	C	T
188	FAM204A	chr22:37564577	C	T
189	ATP9A	chr13:78960443	T	G
190	ZNF276	chr14:14124783	C	G
191	NPR1	chr1:102701055	A	C
192	RBM28	chr4:92593864	A	G
193	PTP4A2	chr2:234668437	C	A
194	COL5A1	chr3:1404196	C	G
195	CLUH	chr11:23208561	C	G
196	TRYPTASE-1	chr24:953280	G	A
197	IGF2R	chr8:82922077	T	C
198	PLEKHG3	chr7:73786632	A	C
199	FMO3	chr12:36828233	A	G
200	PSMC3	chr15:75477999	C	G
201	WNK1	chr3:211685113	T	C
202	CALD1	chr4:98648160	C	A
203	TDP2	chr20:32030741	C	G
204	C9orf114	chr3:7514522	C	G
205	SLC38A10	chr11:50636623	G	A
206	ESRRA	chr21:41921213	C	A
207	MZF1	chr14:62699420	G	T
208	ACSM1	chr24:18189381	C	A
209	TMEM123	chr15:5806586	G	A
210	HAGHL	chr24:576608	G	A
211	EIF3A	chr22:38203668	C	T
212	AHCYL1	chr1:86483110	C	T
213	LMAN1	chr23:58517627	A	T
214	ADAM19	chr5:66430517	C	T
215	ZNF76	chr20:9375666	C	G
216	RPS3A	chr3:192372078	T	C
217	ACSS3	chr3:117159374	T	G
218	NBR1	chr11:42636126	G	A
219	FLOT1	chr20:27363651	T	C
220	NUFIP2	chr11:20250843	G	C
221	FZD7	chr2:203262788	G	C
222	C19orf60	chr5:4379739	A	G
223	COL4A3BP	chr7:6564377	C	T
224	PNISR	chr8:37452637	C	G
225	PIK3R1	chr16:11386219	C	T
226	EGLN3	chr18:43322294	A	G
227	RABEP2	chr24:25932057	A	G
228	FRYL	chr6:67151441	A	G
229	SLC22A4	chr5:19681959	C	T
230	LARGE	chr3:176866924	G	C
231	C1orf167	chr12:40027371	G	A
232	APC2	chr5:41269418	G	T
233	HIRIP3	chr24:26278289	T	C
234	CD300LG	chr11:43170955	G	A
235	ERF	chr14:50076284	A	T
236	ATG6	chr11:42325756	T	C
237	RASIP1	chr14:54400865	T	C
238	FANCD2	chr19:16660670	T	G
239	EEF1A1	chr6:77503992	G	A
240	MYH14	chr14:55515918	C	G
241	SLC4A2	chr4:113040877	T	C
242	LUC7L	chr24:192589	G	T
243	KIAA0368	chr2:12060280	C	T
244	TEX264	chr19:49128349	G	C
245	ZNF212	chr4:111703587	G	A
246	SRSF4	chr2:237274074	C	G
247	HRSP12	chrX:75853956	C	T
248	IDH1	chr2:209240363	A	T
249	ROCK2	chr3:20058749	A	G
250	TFIP11	chr17:65869730	A	C
251	OSBP	chr15:79759311	A	C
252	NDUFA12	chr3:131074982	C	T
253	PPHLN1	chr3:144316484	G	T
254	ANKZF1	chr2:220161916	A	T
255	INPP4A	chr3:102628866	C	A
256	THRAP3	chr1:10939887	C	T
257	SIVA1	chr18:67868073	C	T
258	SREBF1	chr11:34185915	A	C
259	MLXIPL	chr24:33553583	A	C
260	HEATR2	chr24:41631644	A	T
261	MAP4	chr19:51794111	A	G
262	TMX4	chr13:114024	T	C
263	INSIG2	chr2:182237701	C	T
264	MED13L	chr17:58499925	C	A
265	AP1B1	chr17:68141945	C	A
266	USP19	chr19:50843015	T	C
267	GTF3C1	chr24:25052866	T	C
268	UBE3A	chr18:1323471	T	C
269	LTBR	chr3:207928576	G	A
270	GOSR1	chr11:21201761	T	G
271	ARIH2	chr19:50978852	T	C
272	AMACR	chr16:39682953	C	G
273	PRRC2A	chr20:26807127	G	C
274	HES1	chr1:191625646	G	T
275	TXN2	chr3:179722100	C	T
276	HIPK3	chr15:62169032	G	T
277	TMX1	chr7:41137966	T	A
278	IGF2	chr21:48680503	C	T
279	ZNF532	chr23:58259982	C	G
280	ADIPOR1	chr12:77973255	G	C
281	KLHL25	chr18:15752287	A	G
282	SCRIB	chr9:13932552	T	G
283	WDR61	chr3:82244494	C	T
284	KEAP1	chr5:12692821	T	G
285	CDC42EP1	chr3:213419402	C	A
286	BCL7C	chr24:26983893	T	C
287	NFKBIA	chr18:44535033	C	T
288	INSR	chr5:13734654	T	C
289	TMEM160	chr14:53164605	G	C
290	PLXND1	chr19:56039664	T	C
291	CSNK1A1	chr5:58368594	A	T
292	YTHDF1	chr13:53649679	G	A
293	TRNT1	chr19:23027702	G	T
294	UBE2J1	chr8:47985870	C	T
295	BACE1	chr15:27465995	G	A
296	R3HCC1	chr2:42284886	A	C
297	ASGR1	chr11:26526759	C	T
298	TMEM165	chr6:70866415	A	G
299	ZMIZ1	chr25:34809165	G	C
300	EMC9	chr7:20632959	C	T
301	TUBA1C	chr1:187649297	T	C
302	CTNND1	chr15:78215580	G	T
303	RWDD4	chr26:13103411	T	A
304	MLCK	chr1:186285338	C	T
305	MOCS1	chr20:13885565	G	T
306	COL6A2	chr1:263962753	C	T
307	TNKS1BP1	chr15:77735656	G	A
308	DCPS	chr21:28924901	G	A
309	PLIN3	chr5:16895568	A	T
310	HSP70	chr20:26649584	C	T
311	RXRB	chr20:7483407	G	A
312	ECHDC3	chr13:15531116	A	G
313	UCK1	chr3:5210430	G	C
314	LAMB2	chr19:50837620	C	A
315	RHBG	chr1:104921209	G	A
316	PPP3CA	chr6:23848515	T	A
317	ASNSD1	chr2:118529567	G	A
318	PTGES3L-AARSD1	chr11:42470758	C	G
319	CRIPT	chr7:77168937	C	T
320	SMARCC2	chr3:163089865	G	A
321	NUP62	chr14:55279096	A	G
322	MARC2	chr12:22383452	A	G
323	GANAB	chr21:40353821	T	A
324	COL6A3	chr1:3641614	A	T
325	DPYSL3	chr5:56064370	G	T
326	EMG1	chr3:207440139	T	C
327	IFRD2	chr19:50019051	G	A
328	SNRPD1	chr2:30444189	C	A
329	RPL13A	chr14:54973969	T	C
330	SF3B2	chr21:43444841	C	T
331	CD200	chr1:175498610	A	G
332	EFHB	chr1:275213696	C	T
333	PDE4A	chr5:12657335	G	C
334	ATP6V0C	chr24:2001203	G	T
335	ATP1B3	chr1:245082523	G	C
336	CLUAP1	chr24:2933829	G	A
337	ABCA3	chr24:1810877	C	G
338	OSBPL8	chr3:112163132	T	G
339	C6orf52	chr20:44416037	T	C
340	SCAF1	chr14:55090197	G	C
341	TRAPPC11	chr26:13134663	G	C
342	CREB3L1	chr15:74536766	G	A
343	LMCD1	chr19:17799771	G	A
344	GLG1	chr14:1321519	G	C
345	PRPSAP2	chr11:33825294	G	A
346	AOC2	chr11:42354219	C	T
347	NFKB	chr22:22195662	G	A
348	CREBBP	chr24:3079976	G	C
349	PPP5C	chr14:52669138	G	A
350	USP4	chr19:50747913	G	A
351	ZNF689	chr24:26776927	T	C
352	SDF4	chr12:49356877	G	T
353	MTHFR	chr12:40020649	C	T
354	RBM39	chr13:64493093	C	T
355	TFPI2	chr4:11089206	C	T
356	CPE	chr17:585927	T	A
357	LHPP	chr22:43000588	G	C
358	EPAS1	chr3:77888532	A	T
359	GOLGA7	chr26:34917270	A	G
360	COQ6	chr7:82268283	G	A
361	ROBO4	chr21:27572250	T	G
362	PLXNA3	chrX:77150866	A	G
363	PPP2R5C	chr18:65519590	G	A
364	TMEM37	chr2:183722241	C	T
365	C6orf62	chr20:32007731	C	T
366	GOT2	chr14:25869075	T	G
367	GRB10	chr4:5293396	C	T
368	RPS27A	chr3:68706092	G	C
369	IGFBP-5	chr2:217650670	C	T
370	PFKL	chr1:262418637	G	A
371	ABHD8	chr5:5559007	A	T
372	PPIC	chr5:28255466	C	T
373	DDX17	chr3:214150863	A	G
374	BAG1	chr2:37675954	T	A
375	PAPD7	chr16:66306508	G	C
376	FAR1	chr15:38572754	G	A
377	COL3A1	chr2:119229532	T	A
378	DDAH2	chr20:26720542	C	G
379	SH3PXD2A	chr22:23246287	C	A
380	NOXO1	chr24:1522195	C	T
381	SRSF1	chr11:8348712	G	C
382	CST7	chr13:41709190	A	G
383	THRA	chr11:39970818	A	G
384	C5orf66	chr5:44171202	A	T
385	AKAP11	chr10:12821821	T	G
386	MPPE1	chr23:43101042	C	T
387	THBS4	chr7:10787823	C	T
388	DENND5A	chr15:43019596	T	C
389	APLP2	chr21:35498037	A	T
390	GTPBP3	chr5:5527026	T	C
391	RPL23	chr11:39019268	G	A
392	IFRD1	chr4:55896433	A	G
393	CAPRIN1	chr15:62883662	A	G
394	TNIP1	chr5:59819584	T	G
395	SYNE2	chr7:73298904	A	G
396	ZNF593	chr2:239809729	G	C
397	DICER1	chr18:58655219	A	T
398	FYCO1	chr19:53269726	C	G
399	HAUS5	chr14:45463591	G	A
400	CD97	chr5:9457013	T	A
401	SNX9	chr8:81160799	C	T
402	ZNF282	chr4:111661670	T	C
403	LETMD1	chr3:134949246	G	A
404	PPAP2B	chr1:30788510	C	T
405	SMPD4	chr17:71660630	C	A
406	PARM1	chr6:89652291	A	G
407	NUMB	chr7:81663001	C	T
408	SGK1	chr8:59319695	A	C
409	OGFRL1	chr9:2892524	G	C
410	ZNF133	chr13:37595941	C	T
411	CD276	chr7:20129683	G	A
412	TBC1D5	chr1:272245168	G	C
413	HLX	chr12:22478313	G	A
414	HSPB1	chr24:34257463	G	C
415	PROCR	chr13:64012789	A	G
416	POLR2A	chr11:26803398	T	C
417	CA2	chr9:89632326	G	A
418	ANKRD11	chr14:13864710	G	T
419	CAP1	chr1:14440760	A	C
420	C21orf33	chr1:262240288	T	C
421	CCM2L	chr13:60840896	G	C
422	GORASP1	chr19:12350631	C	T
423	BZW1	chr2:202145371	C	T
424	PIGK	chr1:52895281	T	A
425	ASAP1	chr9:23571318	G	C
426	BRD9	chr16:70872306	C	T
427	SH3GLB2	chr3:7384676	T	C
428	PRKACA	chr5:9711291	A	C
429	RAVER1	chr5:12542208	C	G
430	RBMX	chrX:93218942	G	T
431	NIT1	chr1:110673894	C	T
432	SH3GL1	chr5:17306669	C	A
433	SERINC3	chr13:72479381	T	C
434	ATP12A	chr10:36841672	T	C
435	NGLY1	chr26:38515852	C	T
436	WDR83	chr5:10903098	C	G
437	LYPLAL1	chr12:20814424	T	C
438	ETFDH	chr17:40061535	C	A
439	MMP16	chr9:87356688	T	A
440	NUDT19	chr14:42470214	G	T
441	KDM2A	chr21:44457490	C	A
442	AARS2	chr20:17884871	T	A
443	CHI3L1	chr12:363795	C	G
444	BTNL9	chr5:37614232	C	T
445	PSMD5	chr2:2685427	G	A
446	TMEM182	chr3:98974533	G	T
447	NDUFV1	chr21:44748012	A	G
448	GPR107	chr3:6417818	T	G
449	TRIM45	chr1:93671623	C	T
450	B3GALNT1	chr1:224424156	C	T
451	COL5A3	chr5:12240055	C	T
452	RAPGEF2	chr17:39405296	T	G
453	KCNG2	chr23:558322	G	A
454	LBR	chr12:26598093	T	C
455	ADRBK2	chr17:65204435	C	T
456	RAB11A	chr7:12546716	C	T
457	ITGAL	chr24:26712548	G	C
458	RHOU	chr25:62666	A	G
459	HDLBP	chr1:485977	C	T
460	SFXN1	chr7:5394960	A	T
461	STRAP	chr3:198855996	C	A
462	NOTCH4	chr20:26310826	A	G
463	ENTPD6	chr13:41859259	A	G
464	PPP4R1	chr23:42023237	G	C
465	ZNF622	chr16:56571918	G	C
466	KCND3	chr1:88330660	G	C
467	COX7A2	chr14:43974946	T	C
468	PPP1R26	chr3:992897	G	T
469	GRHPR	chr2:51001405	A	G
470	ECE	chr2:244286661	G	C
471	CFB	chr20:26547294	G	A
472	ARHGEF7	chr10:84877286	T	A
473	BRF2	chr26:31749684	G	A
474	BPTF	chr11:48383517	T	C
475	ABCA9	chr11:60424280	T	C
476	BLOC1S2	chr22:20335582	A	G
477	SACM1L	chr19:53499133	C	T
478	PLD3	chr14:48866824	T	C
479	IRF2BP1	chr14:52480990	G	A
480	ADCK3	chr12:28123253	G	A
481	FOXRED2	chr3:179746054	G	A
482	H2AFY	chr5:44162664	T	G
483	SH2D4A	chr26:36784656	G	A
484	NCOA6	chr13:63638771	G	T
485	SLC4A1AP	chr3:34584196	A	G
486	CCDC69	chr5:59966996	C	G
487	KMT2C	chr4:113992661	T	G
488	MEGF8	chr14:49977284	T	A
489	ARHGEF10L	chr2:247859320	C	G
490	N4BP2L1	chr10:28847637	C	G
491	MVP	chr24:26416973	T	G
492	COPG1	chr19:58946447	A	G
493	PLEKHM1	chr11:44542432	A	C
494	EHD2	chr14:53699754	G	T
495	SHMT1	chr11:33884203	G	A
496	RNF123	chr19:50429356	A	T
497	SH3D21	chr1:10954832	C	T
498	NRAS	chr1:91240610	C	G
499	PNPLA3	chr3:218656000	T	C
500	JAGN1	chr19:16761579	G	C
501	SPSB1	chr12:42263961	A	G
502	SMPD3	chr14:35069492	G	A
503	ARHGEF12	chr15:30594308	A	G
504	MESDC1	chr18:25878622	A	G
505	MAOB	chrX:40810268	C	A
506	MRPS30	chr16:30051103	C	T
507	FZD4	chr21:8041889	A	C
508	TSC22D1	chr10:15065161	G	C
509	C1orf63	chr2:240581518	C	A
510	SHPRH	chr8:70106062	A	T
511	XG	chrX:1256502	A	T
512	MRPL27	chr11:35839197	C	G
513	ENPP1	chr8:57008779	A	G
514	UBE1	chrX:54184203	T	C
515	TYW3	chr1:50590747	T	C
516	PAAF1	chr15:51559717	A	G
517	SPOCK2	chr25:28010782	G	A
518	COLEC12	chr23:35570795	G	C
519	CENPB	chr13:50747030	G	T
520	NQO1	chr14:36123045	G	A
521	PBR	chr3:217978911	A	G
522	HSPD1	chr11:3677978	G	A
523	OXNAD1	chr1:271325033	C	T
524	C5orf30	chr5:99525928	A	T
525	FBLN2	chr19:58170857	T	C
526	ATP5S	chr7:40295856	C	T
527	KRR1	chr3:111368139	T	C
528	NDRG1	chr9:21119724	T	A
529	ZNF354B	chr5:3268530	C	T
530	BRAT1	chr24:40504894	T	G
531	SLC25A34	chr12:49884232	G	A
532	ABCD4	chr7:82552524	C	T
533	BAG6	chr20:26789776	G	T
534	LIPA	chr22:10699110	C	G
535	RNF44	chr5:35484773	T	G
536	NNAT	chr13:66033668	A	G
537	NUB1	chr4:113329558	G	T
538	TRIB3	chr13:59930644	A	C
539	KDSR	chr23:61836521	T	G
540	NCOR2	chr17:51036342	G	T
541	WDFY1	chr2:225045577	G	T
542	AKR7A2	chr2:246214937	T	C
543	LENG8	chr14:60164323	C	T
544	GYG2	chrX:1272205	G	A
545	GOLM1	chr2:33521098	G	C
546	ABHD14B	chr19:48930337	G	A
547	NHLRC3	chr10:23479105	A	C
548	TSN	chr2:185913896	T	C
549	PRDX3	chr22:38303209	G	A
550	SEC63	chr8:29312738	T	G
551	TSSC1	chr2:1722041	A	G
552	PLOD2	chr1:240502949	A	C
553	CYP46A1	chr18:63333491	T	C
554	TUBGCP6	chr3:223853859	C	G
555	MTMR12	chr16:41254075	T	C
556	AES	chr5:18297556	C	A
557	FAM110D	chr2:239817147	A	C
558	MCCC2	chr16:9918937	A	G
559	VWA8	chr10:12096258	G	A
560	ANKRD24	chr5:17400291	T	C
561	MTA3	chr23:61897592	C	T
562	NUSAP1	chr7:33838414	G	C
563	ANO1	chr21:46656288	A	G
564	C11orf84	chr21:41485572	C	T
565	COA5	chr3:102548545	C	A
566	PREPL	chr3:79921959	G	A
567	ZFPL1	chr21:42617393	G	A
568	UGDH	chr6:58570664	T	C
569	ERMARD	chr8:90142752	C	A
570	DPY19L1	chr4:62031560	T	C
571	TM6SF1	chr18:22608443	A	G
572	NUDT13	chr25:29075545	T	C
573	CPED1	chr4:85550290	G	A
574	SPR	chr3:94844874	A	G
575	TMPPE	chr19:7353438	C	T
576	BOLA1	chr1:98916640	C	A
577	SLC18B1	chr8:57996793	G	A
578	FAH	chr18:25140652	C	T
579	UVSSA	chr6:116785413	T	C
580	VSIG10	chr17:56719276	A	G
581	TM9SF3	chr22:17078361	C	A
582	SERT	chr11:20926336	G	A
583	DCTN1	chr3:96159435	C	A
584	C1R	chr3:207333433	C	T
585	ALDH1A3	chr18:4700070	G	A
586	FAM198B	chr17:40534502	G	A
587	EDEM3	chr12:63828396	T	C
588	ASAH1	chr26:17933775	G	A
589	AKR1E2	chr13:43035425	G	A
590	GNPTG	chr24:1076035	C	T
591	KCTD10	chr17:63366805	G	A
592	ERAP1	chr5:93508173	G	A
593	CLCN3	chr2:110282812	C	T
594	SELENBP1	chr1:100172565	C	T
595	PGAP2	chr15:49532221	C	G
596	SIPA1	chr21:43135775	C	G
597	OSGEP	chr7:23833084	T	C
598	NPR3	chr16:40889548	T	C
599	TEC	chr6:66805241	G	A
600	RAB12	chr23:41439644	C	T
601	PLBD1	chr3:200206323	C	T
602	FUOM	chr22:50750478	G	A
603	UNG	chr17:63648388	C	T
604	SOGA2	chr23:41580395	T	C
605	AAED1	chr2:29350484	A	T
606	ZUFSP	chr8:20988472	G	A
607	ANO8	chr5:5541990	G	C
608	TIMM10	chr15:77994334	C	T
609	MPG	chr24:86762	C	G
610	ACO1	chr2:100402563	G	C
611	CLEC14A	chr18:47278669	C	T
612	EXOC6B	chr3:94056807	G	C
613	GIT1	chr11:20458741	G	C
614	KDM6B	chr11:27097131	T	C
615	DOK5	chr13:81579329	T	C
616	BAZ1A	chr18:44021390	G	A
617	SERPINB1	chr20:49646167	G	T
618	PEX6	chr20:16674734	G	C
619	TIMMDC1	chr1:182594792	G	A
620	SLC22A16	chr8:26878234	C	T
621	ACOX2	chr19:42857227	G	A
622	MBLAC1	chr24:36249285	G	A
623	NAP1L4	chr21:47882187	C	T
624	GFM1	chr1:226970451	A	C
625	APLF	chr3:39705807	T	C
626	MVK	chr17:63260915	G	A
627	UBE2O	chr11:54349010	C	G
628	USP24	chr1:29168656	T	G
629	LIMD1	chr19:53540382	T	C
630	TRIM25	chr11:7268574	T	C
631	ZNF358	chr5:14063687	C	G
632	ADCK4	chr14:49122768	A	G
633	JUP	chr11:41448212	G	A
634	PDK4	chr4:12768805	A	G
635	MTHFD1	chr7:73500717	C	T
636	CYB5RL	chr1:28453278	G	A
637	PIEZO1	chr14:13466451	G	A
638	GPT2	chr14:14868629	T	C
639	AGA	chr26:7419337	C	T
640	FBXL17	chr5:104660489	C	T
641	ISOC1	chr5:22523904	T	C
642	ADD3	chr22:29643312	A	T
643	FLT3LG	chr14:54968729	T	C
644	FAM20A	chr11:60592422	T	C
645	MED17	chr21:513788	C	T
646	APOE	chr14:51711029	G	T
647	CSRP2	chr3:112605540	G	A
648	MTBP	chr9:94335261	T	C
649	ZNF335	chr13:74247479	T	G
650	PET112	chr17:5885568	G	A
651	DOCK6	chr5:13298178	A	C
652	PRKRIR	chr15:53917919	A	G
653	CDC23	chr5:47018172	G	A
654	PPP2R4	chr3:7268488	A	G
655	HSPB8	chr17:55726302	G	C
656	ZO2	chr2:66902363	A	G
657	BCL9L	chr15:28982508	G	A
658	WDR46	chr20:7560654	T	G
659	IL6ST	chr16:23275567	C	T
660	SERINC2	chr2:235087607	A	G
661	SGK2	chr13:71733322	C	T
662	AMOTL1	chr15:15036587	G	A
663	BNIP3	chr22:49675692	T	C
664	PON2	chr4:12513966	A	C
665	SGSM3	chr3:215724279	G	A
666	NBAS	chr3:23538993	G	A
667	LY96	chr9:50066784	T	C
668	LTBP2	chr7:82705793	A	G
669	CEP350	chr12:59388077	T	C
670	FADS1	chr21:39653113	G	A
671	EARS2	chr24:21234307	G	A
672	CDH5	chr14:33515937	C	T
673	C5orf45	chr5:1114885	A	G
674	PLIN5	chr5:17179271	C	T
675	SLC25A25	chr3:8066820	C	G
676	PDAP1	chr24:36879123	G	A
677	HACL1	chr1:270651232	C	T
678	H-FABP	chr2:235137760	G	A
679	NDST1	chr5:59385730	C	T
680	ZNF527	chr14:46531297	A	G
681	FMNL3	chr3:136442310	T	A
682	GGA2	chr24:21198845	T	C
683	GUCY1A3	chr17:43273363	G	A
684	COLGALT2	chr12:63073286	G	A
685	SEPT2	chr1:406117	A	C
686	CRYL1	chr10:36182470	T	C
687	MYCBP2	chr10:52651465	T	G
688	PXDN	chr2:756741	C	T
689	COL18A1	chr1:263410020	G	A
690	TNFRSF21	chr20:20464914	C	G
691	C9orf156	chr2:49465559	G	A
692	NEIL2	chr2:104384540	A	G
693	CISD3	chr11:38909642	G	A
694	LAMP2	chrX:99141887	A	G
695	NR2F2	chr18:9711718	G	A
696	SRSF11	chr1:45661316	G	A
697	TAPT1	chr6:110829887	A	C
698	GPN1	chr3:34535198	G	C
699	OLFM1	chr3:1210717	C	T
700	MKKS	chr13:3166244	A	G
701	NBN	chr9:86378334	A	G
702	SAMHD1	chr13:65509315	G	A
703	F8	chrX:75545444	C	T
704	TAPBP	chr20:7573898	G	C
705	MRPL38	chr11:54738269	G	T
706	ICK	chr20:25028877	C	T
707	MTFMT	chr7:11716733	C	T
708	WFS1	chr6:102541737	T	C
709	SSBP2	chr5:78733090	C	T
710	LEO1	chr7:55420320	G	A
711	NF1	chr11:18247295	G	A
712	FBXO18	chr13:10413204	C	T
713	FARP1	chr10:74741105	T	C
714	NDUFAF7	chr3:86766710	A	G
715	ABHD2	chr18:19796801	A	G
716	IDI1	chr13:45500407	C	G
717	ATXN7L3	chr11:43429255	C	T
718	RILPL2	chr17:51788337	G	C
719	MRPL46	chr18:18652921	G	A
720	TBC1D7	chr20:42220371	A	G
721	NAT9	chr11:55633261	A	G
722	FBXO31	chr14:12417230	C	T
723	ACSM5	chr24:18058290	G	A
724	DENND4B	chr1:102894802	T	C
725	MGST3	chr1:115782311	A	G
726	PPFIA1	chr21:46793857	C	T
727	OXSM	chr26:38503959	T	C
728	RPS24	chr14:35587286	A	G
729	KRI1	chr5:12744946	G	C
730	C11orf54	chr21:547995	G	A
731	STX6	chr12:60194681	A	G
732	GGCX	chr3:57239113	A	G
733	PLCD3	chr11:44216462	C	T
734	BSCL2	chr21:40410432	G	A
735	ACSF2	chr11:35807754	G	A
736	TMEM164	chrX:118279067	G	C
737	IMPAD1	chr9:36714160	T	C
738	ATG9	chr2:220151774	G	A
739	PRLR	chr16:39023892	A	C
740	RAPGEF3	chr3:138634433	A	G
741	AHDC1	chr2:238638266	C	G
742	ANXA3	chr6:92979808	C	T
743	FBXO22	chr18:30251025	A	G
744	FUK	chr14:1033489	A	G
745	GLYCTK	chr19:48567085	A	G
746	POLR1E	chr2:50942659	A	G
747	FZD2	chr11:43748830	G	C
748	SNORA11	chrX:50115726	C	T
749	DOCK1	chr22:45654485	C	T
750	DDX20	chr1:88320762	G	T
751	STK38	chr20:10561206	C	G
752	TXNRD1	chr3:173004478	T	C
753	TTC37	chr5:92151650	G	A
754	TMEM63A	chr12:27037808	C	T
755	EGR2	chr25:18804426	G	A
756	BRD8	chr5:46983235	G	A
757	METTL17	chr7:23341185	C	T
758	FOXO4	chrX:60400778	C	G
759	BCKDHA	chr14:49617210	A	G
760	MSH2	chr3:76906371	G	A
761	HOGA1	chr22:18000168	T	C
762	RBM6	chr19:50258929	C	T
763	ADTRP	chr20:43598286	G	A
764	LYRM2	chr8:47694956	A	G
765	COA7	chr1:26869926	C	T
766	PTP4A1	chr9:13027701	G	A
767	USP36	chr11:52517245	T	C
768	RBFA	chr23:439307	A	G
769	TMEM63B	chr20:17754619	T	C
770	PHLDB1	chr15:28784899	T	C
771	GLTSCR2	chr14:53705735	A	T
772	HEATR5A	chr18:40823526	A	C
773	LCLAT1	chr3:37354721	A	G
774	ALDH4A1	chr2:246616777	T	C
775	SPECC1	chr11:33149835	T	C
776	TTC4	chr1:28928368	C	T
777	PCNXL3	chr21:43112231	C	G
778	CBR3	chr1:266483773	C	G
779	VIPAS39	chr7:85588452	T	C
780	GPATCH4	chr1:105136415	C	T
781	RFTN1	chr1:271460492	G	T
782	DECR2	chr24:322293	G	A
783	PI16	chr20:10956230	G	A
784	IQCE	chr24:40511298	G	C
785	AP2A1	chr14:55191379	G	C
786	CCDC106	chr14:59160325	C	A
787	GAB1	chr17:14112366	G	A
788	PNPLA6	chr5:14089027	A	C
789	RELL1	chr6:56985057	T	C
790	RBKS	chr3:34706040	C	T
791	PRKAR1A	chr11:60598137	A	G
792	MITD1	chr3:102070658	C	T
793	TKT	chr19:47712706	G	A
794	ETAA1	chr3:40774708	A	G
795	ATG16L1	chr1:7461715	G	C
796	STIM1	chr15:49366170	C	T
797	WASH4P	chr3:210992991	T	C
798	ZNF667	chr14:60639546	C	T
799	ME1	chr8:10276995	T	C
800	PI15	chr9:51021592	A	G
801	C1orf51	chr1:99276089	G	A
802	PCYT2	chr11:50151946	G	A
803	CLEC1A	chr3:204515985	T	C
804	CHCHD4	chr19:57927861	A	G
805	ADIPOQ	chr1:198631186	T	C
806	GRK4	chr6:115161928	A	G
807	ST5	chr15:43382810	C	T
808	ARMC10	chr4:44425263	C	A
809	U2SURP	chr1:244002111	T	C
810	WNT11	chr15:53770229	A	G
811	CNTFR	chr2:36782708	C	T
812	ICA1	chr4:16106910	T	C
813	COL14A1	chr9:94137430	A	G
814	PDGFRL	chr26:18367141	C	T
815	ACTR1B	chr3:103428206	C	T
816	SCPEP1	chr11:7371792	T	C
817	DNAJC18	chr5:48081866	A	C
818	EMC8	chr14:11249382	A	G
819	NAPG	chr23:42536191	C	G
820	ABCC3	chr11:35588196	C	T
821	HIBCH	chr2:117846990	G	C
822	SERBP1	chr1:42666757	T	C
823	FKBP8	chr5:4414404	A	C
824	TWISTNB	chr4:28448931	T	C
825	CCDC47	chr11:47442147	T	C
826	ACADS	chr17:62601868	G	A
827	LGALS8	chr25:9226930	C	G
828	OBSL1	chr2:220472135	G	C
829	KIAA0226	chr1:188697553	C	T
830	ADAM33	chr13:50839437	G	A
831	SEL1L	chr7:89784731	T	C
832	NSMAF	chr9:37595356	A	G
833	ABCC1	chr24:14443649	T	A
834	RGL2	chr20:7564598	C	T
835	PCGF2	chr11:38912374	G	T
836	BLZF1	chr12:35180456	G	A
837	SORCS2	chr6:113448971	C	T
838	PPM1M	chr19:48620428	G	A
839	ADRB3	chr26:31850726	A	G
840	PC	chr21:44164804	A	G
841	PMVK	chr1:103725417	T	G
842	F3	chr1:70839812	G	A
843	C1QTNF1	chr11:52356596	C	T
844	EEF1G	chr21:40302996	T	C
845	MRPL17	chr15:45794779	A	G
846	SNX6	chr18:43901012	A	C
847	CKMT2	chr5:78580618	C	T
848	GDI2	chr13:42052882	G	A
849	MGAT5	chr2:175254009	T	G
850	MFF	chr2:228597500	G	A
851	CLCC1	chr1:85444159	T	C
852	SRP68	chr11:54611577	C	T
853	PSMA2	chr4:78200843	A	T
854	C5orf22	chr16:41863922	T	C
855	SLC43A3	chr15:77895924	T	C
856	LMAN2	chr5:36305408	A	G
857	ALKBH6	chr14:45807277	A	G
858	CLHC1	chr3:68724691	A	G
859	PTPRG	chr19:39082347	G	A
860	PM20D1	chr12:2898818	G	A
861	PEX3	chr8:67862728	G	T
862	MYO1B	chr2:192573867	C	T
863	MRPL47	chr1:205707126	G	A
864	TARS	chr16:40250451	G	A
865	ERCC1	chr14:52105693	G	T
866	XPC	chr19:57895243	A	G
867	C16orf58	chr24:27522196	G	A
868	OPA1	chr1:192034102	C	T
869	NAGA	chr3:217053332	C	T
870	IKBKAP	chr2:14341034	A	G
871	LTN1	chr1:125369025	G	A
872	GEMIN2	chr18:48017561	T	C
873	PCK2	chr7:20662469	T	C
874	MSRB2	chr13:23198466	C	T
875	MOSPD3	chr24:35839781	C	T
876	ATG2A	chr21:42448944	G	A
877	LARS2	chr19:53689799	C	T
878	ASCC1	chr25:28144446	C	T
879	SCP2	chr1:27159094	G	A
880	FBXO9	chr20:25076276	T	C
881	MRPS35	chr3:186873224	G	A
882	ENTPD1	chr22:16525599	T	C
883	C15orf27	chr18:30497609	T	G
884	TCN2	chr17:69096319	A	G
885	ANGEL2	chr12:68718092	T	G
886	PSME4	chr3:70050856	C	T
887	COG2	chr25:45316404	C	T
888	NOSTRIN	chr2:139394854	G	A
889	NOP14	chr6:115212114	G	A
890	DECR1	chr9:86324099	C	A
891	HMGCL	chr2:241997029	C	G
892	ALDH9A1	chr1:115848084	T	C
893	WARS2	chr1:95721198	G	T
894	PANK1	chr22:11014356	C	G
895	ATP2B	chr12:5577604	T	C
896	HFE	chr20:30791914	C	T
897	UBE2S	chr14:59365506	A	G
898	MEOX1	chr11:42968700	G	T
899	TCEA3	chr2:242352835	C	T
900	KDELC2	chr15:17654592	A	G
901	YWHAB	chr13:72867989	G	A
902	AASDH	chr6:71771600	C	T
903	GRINA	chr9:13777335	A	G
904	ACOT4	chr7:81905519	G	A
905	TPPP3	chr14:34346215	G	A
906	TRRAP	chr24:37177429	C	A
907	DPP3	chr21:43843167	G	A
908	RIN3	chr18:56302384	C	T
909	AKIP1	chr15:43231345	C	T
910	SUN2	chr3:214350664	T	C
911	WDR93	chr18:20268431	A	G
912	UACA	chr7:17376746	A	G
913	ALPL	chr2:244088561	G	A
914	PTPRM	chr23:41314466	G	A
915	CINP	chr18:65836120	T	C
916	FMR1	chrX:82715082	T	G
917	C1QB	chr2:243053671	C	T
918	NDUFA10	chr1:1523053	T	C
919	DTX2	chr24:34385694	G	A
920	L3HYPDH	chr7:68658124	C	G
921	ESYT1	chr3:163129576	C	A
922	SEMA6B	chr5:17157192	T	C
923	FGL1	chr26:18101922	C	T
924	DDX31	chr3:4201970	T	C
925	CCDC17	chr1:20013820	C	T
926	TRMT2A	chr17:72163526	G	A
927	LIG1	chr14:53950856	G	A
928	EPHX2	chr2:38030235	C	G
929	ZNF175	chr14:56488059	C	T
930	SLC1A5	chr14:52940472	C	T
931	CIB1	chr18:20725028	T	C
932	LPIN2	chr23:37489057	C	T
933	MUC20	chr1:188735876	C	A
934	TOM1L1	chr11:4767539	A	G
935	METRNL	chr11:49013146	G	A
936	MARK2	chr21:41553926	G	A
937	FLII	chr11:33928252	C	A
938	FAM53C	chr5:47133396	T	C
939	LMF2	chr3:224013346	G	C
940	TBC1D16	chr11:51622879	C	T
941	PRKCDBP	chr15:46117075	G	C
942	ERCC8	chr16:18451336	A	G
943	CA12	chr7:43732667	A	G
944	WDR13	chrX:53199340	G	A
945	CDON	chr21:28565211	C	A
946	SH3BP5L	chr5:40058757	T	A
947	ADSSL1	chr18:67855610	C	T
948	MAU2	chr5:3703808	G	A
949	LIPT1	chr3:102077048	G	A
950	STAMBP	chr3:95617260	C	T
951	ECSCR	chr5:48108722	C	T
952	HPGD	chr2:105201795	G	A
953	LFNG	chr24:40603490	A	G
954	TEX2	chr11:47855835	C	T
955	TMEM128	chr6:104457031	C	T
956	IGSF10	chr1:234719752	T	C
957	TDRD3	chr10:1902898	C	T
958	PAFAH2	chr2:239991608	G	A
959	TTC28	chr17:67106838	A	C
960	HN1L	chr24:1284340	T	G
961	ANXA6	chr5:59934427	G	C
962	TOPBP1	chr1:253820032	A	G
963	SF3B3	chr14:981081	C	T
964	SLC27A3	chr1:102769401	T	A
965	MGST2	chr17:17697873	G	A
966	TMEM98	chr11:16931663	T	C
967	PPIE	chr1:14158949	G	C
968	LRRCC1	chr9:89993601	C	T
969	AXIN1	chr24:239255	C	G
970	HSD17B12	chr15:72084868	C	T
971	CTNNBL1	chr13:66323133	C	T
972	DYNC1LI2	chr14:33815268	G	A
973	ASAP2	chr3:18608176	C	T
974	GPM6A	chr26:6099657	A	G
975	MRPL49	chr21:42647054	C	T
976	MICAL1	chr8:27821991	A	G
977	FOLH1	chr21:5375409	C	T
978	SLC20A2	chr26:35849917	C	T
979	PROSER1	chr10:23511516	C	G
980	CD320	chr5:14633383	C	T
981	EPS15	chr1:25555849	C	T
982	NPR2	chr2:52435973	C	T
983	SAE1	chr14:53233452	A	G
984	DAPK2	chr7:43136270	G	A
985	TMEM131	chr3:103278830	C	T
986	PHGDH	chr1:96240591	C	T
987	FOXRED1	chr21:28859142	C	G
988	SMOC2	chr8:89353440	C	A
989	DCAF5	chr7:77755457	C	G
990	RGS2	chr12:10530838	G	A
991	MRPS22	chr1:247784268	T	C
992	IFI44	chr1:54493769	G	A
993	PCNXL4	chr7:69237200	G	A
994	BTG3	chr1:137814587	A	G
995	TBC1D9B	chr5:1095699	C	A
996	CC2D1A	chr5:9867454	C	T
997	ACSS2	chr13:63780249	A	G
998	ANKH	chr16:58357186	A	T
999	ASRGL1	chr21:40156353	G	A
1000	TMTC4	chr10:76631386	T	C
1001	TST	chr3:180247985	G	A
1002	KLC2	chr21:43621242	C	T
1003	FAS	chr22:10458788	A	C
1004	ABHD1	chr3:34087481	C	T
1005	CPNE8	chr3:148483676	C	T
1006	SLC25A26	chr19:35227033	T	G
1007	ILVBL	chr5:7802335	C	T
1008	LANCL2	chr19:590719	T	C
1009	APIP	chr15:63611123	G	A
1010	WASL	chr4:87994692	A	C
1011	ANTXR2	chr6:94225093	T	C
1012	IFT122	chr19:56126684	G	A
1013	BMP1	chr2:43149987	G	C
1014	WDR19	chr6:58409298	G	T
1015	AARS	chr14:1195314	T	C
1016	CDK5RAP2	chr2:3033517	T	C
1017	ULK4	chr19:13914969	T	C
1018	SH3BP4	chr1:5843504	G	A
1019	MTMR1	chrX:80098450	T	A
1020	ARAF	chrX:53849792	G	A
1021	CSGALNACT1	chr26:36643041	T	C
1022	PPFIBP1	chr3:186902106	G	A
1023	NR2C1	chr3:131108570	T	C
1024	MAN2A1	chr5:106098778	G	A
1025	B9D1	chr11:33656122	T	C
1026	SLC25A1	chr17:71799013	A	G
1027	DMXL2	chr7:55906320	A	G
1028	PDIA5	chr1:185787382	G	C
1029	HMGCS2	chr1:96254129	T	C
1030	IL33	chr2:73770937	T	A
1031	MYEOV2	chr25:29725507	T	C
1032	UBL7	chr18:33102603	C	T
1033	IBA57	chr5:2656734	T	C
1034	ANPEP	chr18:20308671	G	A
1035	FBF1	chr11:54713673	G	A
1036	MRI1	chr5:9981881	T	C
1037	HADHB	chr3:33362289	G	A
1038	CDCA7L	chr4:30682250	C	T
1039	FGD5	chr19:57342708	A	G
1040	POLK	chr7:6786426	G	T
1041	CEP70	chr1:248616003	T	G
1042	TAP1	chr20:7285020	C	G
1043	DDO	chr8:26914058	C	A
1044	DNAJC17	chr7:33342499	T	C
1045	PITRM1	chr13:44256727	T	C
1046	ACAA1	chr19:11519497	A	T
1047	METTL6	chr1:270478496	C	T
1048	MRPL42	chr3:129632394	A	C
1049	TBCD	chr11:49155171	C	T
1050	PCP4	chr1:258118576	G	A
1051	MAP1LC3A	chr13:63487490	T	C
1052	PIK3C2A	chr15:34982351	G	A
1053	SEC24C	chr25:29540668	A	G
1054	RNH1	chr21:49571866	C	G
1055	HECA	chr8:63898652	C	G
1056	FBL	chr14:48528790	T	G
1057	KDM4B	chr5:16694322	G	A
1058	FAN1	chr18:26396523	C	T
1059	MLF1	chr1:226996348	T	C
1060	KALRN	chr1:187347117	T	C
1061	RRS1	chr9:43510011	A	G
1062	DDA1	chr5:5546193	T	G
1063	VWF	chr3:208231978	G	A
1064	CCDC107	chr2:52566794	G	A
1065	ARHGEF6	chrX:93403650	C	T
1066	RASSF4	chr25:44112448	T	C
1067	CUL4A	chr10:85898708	A	G
1068	CNOT11	chr3:100208588	A	G
1069	ATP1A1	chr1:92873217	C	T
1070	AMT	chr19:50642505	T	C
1071	DFNA5	chr4:71130440	G	A
1072	MTERFD3	chr3:175326615	G	A
1073	CAPN2	chr12:25220345	T	G
1074	NCOA5	chr13:74335733	T	C
1075	RALGDS	chr3:3761714	C	T
1076	PLAT	chr26:35545926	T	C
1077	CLIP1	chr17:52701446	C	T
1078	CCDC34	chr15:56204161	C	T
1079	G3BP1	chr5:60528690	C	T
1080	ERC1	chr3:211838171	A	G
1081	PALD1	chr25:26541644	T	C
1082	AGL	chr1:76449794	T	C
1083	RNF215	chr17:68918306	G	A
1084	POT1	chr4:89195884	A	G
1085	ARHGAP28	chr23:40272184	A	T
1086	PCNT	chr1:264243370	A	G
1087	WBP1	chr3:96256402	T	A
1088	NIT2	chr1:163112577	C	G
1089	SYAP1	chrX:14200433	G	A
1090	SETD8	chr17:51806408	A	G
1091	AKAP13	chr18:15693332	C	T
1092	ZNF189	chr2:21635757	G	A
1093	SKAP2	chr4:69222206	C	A
1094	MLST8	chr24:1719556	C	T
1095	ITIH5	chr13:11729499	G	A
1096	CLIP3	chr14:45810661	A	T
1097	UEVLD	chr21:25476441	G	A
1098	VSIG2	chr21:27450080	C	T
1099	ZBTB11	chr1:164471120	T	C
1100	HTATIP2	chr21:23900555	A	G
1101	CTHRC1	chr9:73745919	C	T
1102	D2HGDH	chr1:131581	A	G
1103	TRIM35	chr2:38314742	G	A
1104	ALS2	chr2:202927832	T	C
1105	PPCS	chr1:16797671	G	T
1106	NOM1	chr4:117764065	A	G
1107	PDGFRA	chr6:69760703	C	T
1108	SLC50A1	chr1:103922795	T	G
1109	ACAT2	chr8:82698814	G	C
1110	ST3GAL6	chr1:161574530	C	T
1111	CXADR	chr1:137865179	G	A
1112	CDK5RAP1	chr13:62309708	C	T
1113	MPST	chr3:180260575	C	T
1114	LAMA3	chr23:33008219	A	G
1115	PDCD6IP	chr19:8014659	G	C
1116	PCSK5	chr2:60050734	G	A
1117	ACSL3	chr2:224077728	A	C
1118	C2orf43	chr3:28437082	C	G
1119	ADIRF	chr25:41183473	C	G
1120	CTDSP1	chr2:219399164	G	C
1121	GAPDH	chr3:207818525	A	G
1122	UBXN2B	chr9:37445331	C	T
1123	DHX32	chr22:44268449	G	A
1124	LRIG1	chr19:35079277	A	G
1125	RNASE4	chr7:23574328	C	T
1126	POGK	chr1:116911434	C	A
1127	TUBGCP2	chr22:50818432	G	A
1128	CRNKL1	chr13:38702672	A	G
1129	ATP5H	chr11:55399695	T	C
1130	ZNF839	chr18:65831220	C	T
1131	LANCL1	chr2:211050325	T	C
1132	TMEM159	chr24:18956253	G	A
1133	MFSD4	chr12:2666388	A	G
1134	FGR	chr2:238569842	T	A
1135	NIPSNAP1	chr17:68270578	A	G
1136	KRT7	chr3:133962583	C	T
1137	BTC	chr6:89391526	A	G
1138	KCNS3	chr3:25901664	C	T
1139	TRDMT1	chr13:30658634	C	T
1140	ADA	chr13:72603173	G	A
1141	DZIP1	chr10:72354465	A	G
1142	GPAM	chr22:31659967	G	C
1143	AGPAT9	chr6:97950140	A	C
1144	TC2N	chr18:55453184	T	C
1145	PRELID2	chr5:54419329	T	C
1146	MAST4	chr16:12422025	T	C
1147	FBXW8	chr17:57621977	G	A
1148	ATP8A1	chr6:61187865	A	G
1149	FAM3C	chr4:85888478	G	A
1150	FAT1	chr26:15167697	T	C
1151	EDEM1	chr19:21091747	A	T
1152	DNAJB11	chr1:198844685	G	A
1153	APOPT1	chr18:66891540	A	C
1154	GAPVD1	chr3:10640604	A	G
1155	BOD1L1	chr6:108364124	C	G
1156	ENOX1	chr10:13825443	G	A
1157	INF2	chr18:67818548	C	T
1158	MACF1	chr1:13876628	C	T
1159	CCDC126	chr4:32200253	T	C
1160	PCED1A	chr13:51674741	C	T
1161	TFAM	chr25:45240220	G	A
1162	HOXD3	chr2:132837040	C	T
1163	AVPI1	chr22:18065890	C	T
1164	METTL24	chr8:27076679	A	G
1165	SLC22A5	chr5:19586547	T	G
1166	HIF3A	chr14:52667989	C	T
1167	MRPL22	chr5:63641060	C	A
1168	AQR	chr7:27363814	T	C
1169	BAG5	chr18:66876411	T	C
1170	ABHD16A	chr20:26756555	A	G
1171	SMTN	chr17:69418608	C	T
1172	CHMP4B	chr13:62703241	C	T
1173	PLXNA2	chr12:73453703	G	A
1174	WHAMM	chr18:22193523	A	G
1175	NUBPL	chr18:41077602	A	G
1176	APPBP2	chr11:12081516	A	G
1177	OSBPL3	chr4:70920576	T	C
1178	SUPT5H	chr14:48308606	C	T
1179	SUOX	chr3:163248561	G	A
1180	SRD5A3	chr6:70798903	C	G
1181	MBD4	chr19:56168676	T	C
1182	SNTA1	chr13:62328367	C	T
1183	VPS8	chr1:200401246	G	A
1184	DQA	chr20:25670592	C	T
1185	EEPD1	chr4:61085422	A	T
1186	ATP13A1	chr5:3437949	A	G
1187	SUGP1	chr5:3758901	T	C
1188	ACSL4	chrX:118813424	G	A
1189	NOL11	chr11:48574839	C	G
1190	THUMPD1	chr24:18438406	G	A
1191	TMEM43	chr19:57913439	C	A
1192	NFATC4	chr7:20423407	C	G
1193	KMT2D	chr3:137012638	G	C
1194	GALE	chr2:242003179	C	T
1195	PACSIN3	chr15:75308135	G	A
1196	ACTR10	chr7:67428096	G	A
1197	GLIPR1	chr3:111357390	A	G
1198	ITGB5	chr1:187547990	C	T
1199	THG1L	chr5:66644274	G	A
1200	CTSH	chr18:24207859	G	A
1201	SLC9A5	chr14:34238388	T	C
1202	FADS2	chr21:39768645	C	T
1203	TMEM248	chr24:28219971	C	G
1204	STAP2	chr5:17334114	T	C
1205	IMPA2	chr23:43135566	C	T
1206	CLCN4	chrX:7165181	G	A
1207	TINF2	chr7:20547834	C	T
1208	RCSD1	chr1:117931212	T	C
1209	PIGL	chr11:32846862	C	T
1210	PPP1R21	chr3:75944516	C	A
1211	RHBDD3	chr17:68080566	G	C
1212	ZC3HAV1	chr4:102458521	G	A
1213	MFNG	chr3:180693561	A	G
1214	CCDC9	chr14:53336370	C	T
1215	GALNT2	chr25:1643164	C	T
1216	NSUN2	chr16:66472766	C	T
1217	G6PD	chrX:77101243	T	C
1218	ARAP3	chr5:50129115	T	G
1219	MCEE	chr18:26376095	C	T
1220	SRGAP2	chr12:3517320	A	C
1221	INPP5B	chr1:12432351	G	A
1222	STXBP6	chr18:33925637	C	T
1223	DNMT1	chr5:12371002	A	G
1224	IMMT	chr3:57899366	G	A
1225	MTOR	chr12:40646237	C	T
1226	ITPKB	chr12:27909820	C	G
1227	AKAP8L	chr5:7523912	C	T
1228	SMC6	chr3:25699234	G	A
1229	TIMP2	chr11:52502561	A	C
1230	GNL2	chr1:12159247	A	G
1231	FAM76A	chr2:238513644	G	A
1232	HAUS1	chr23:46092594	G	A
1233	ECI2	chr20:48974643	A	G
1234	ANG-1	chr9:69881518	T	C
1235	SUPT6H	chr11:19741831	C	T
1236	FAM114A1	chr6:58091258	C	T
1237	TMEM97	chr11:19434840	G	A
1238	ZNF395	chr2:101622152	A	G
1239	KAT2A	chr11:41732857	A	G
1240	CAPN5	chr15:54647278	G	A
1241	MYEF2	chr7:59220438	A	G
1242	ALMS1	chr3:95482533	G	A
1243	PTGR1	chr2:11887526	G	A
1244	LNPEP	chr5:93787685	C	A
1245	TSEN2	chr19:56487102	G	A
1246	TPPP2	chr7:23300093	T	C
1247	EHMT2	chr20:26603381	T	C
1248	SPG7	chr14:14002404	C	T
1249	NRF1	chr4:93624650	G	A
1250	AACS	chr17:50329749	T	C
1251	GPD1L	chr19:6564855	A	C
1252	DAG1	chr19:50562328	C	G
1253	HTT	chr6:115023912	A	G
1254	DBT	chr1:76740764	G	A
1255	RAB4A	chr25:625049	G	A
1256	FN1	chr2:216348667	T	C
1257	AOX1	chr2:201839202	A	G
1258	SLC37A3	chr4:103512486	G	A
1259	RND3	chr2:157889988	C	T
1260	CECR2	chr3:213042144	A	G
1261	NES	chr1:105204997	A	G
1262	ARL16	chr11:50299632	T	C
1263	PINK1	chr2:244879198	C	T
1264	USP22	chr11:34672064	G	C
1265	CYP4V2	chr26:14992899	A	G
1266	FGL2	chr4:44008037	C	T
1267	PLA2G12A	chr6:15766228	G	C
1268	FAM214A	chr7:54799557	A	G
1269	OSMR	chr16:35446576	C	G
1270	IFNAR1E	chr1:120425850	G	A
1271	STK17A	chr4:77545722	G	A
1272	PPIL3	chr2:202185853	G	A
1273	UBR2	chr20:16448973	A	G
1274	ABCC10	chr20:17086224	G	C
1275	KIF2A	chr16:17062571	G	A
1276	DYNC1H1	chr18:65591184	A	G
1277	INSIG1	chr4:116528764	A	G
1278	CD72	chr2:52606254	T	C
1279	PRICKLE4	chr20:15688530	A	G
1280	DDX24	chr18:57569496	G	A
1281	PLXNB2	chr3:223891776	C	G
1282	TUBGCP3	chr10:85541073	G	A
1283	KIF16B	chr13:9831481	C	T
1284	CERS3	chr18:5169346	A	G
1285	TLN2	chr7:44312103	C	T
1286	TRIM23	chr16:13963515	A	G
1287	MCM3AP	chr1:264112740	G	C
1288	PPP1R12C	chr14:59573464	C	T
1289	CUL9	chr20:16883396	T	C
1290	REPS1	chr8:63721171	G	C
1291	PAK2	chr1:189575927	C	T
1292	GAA	chr11:51483492	C	T
1293	MAPRE2	chr23:22186817	G	A
1294	SMARCD3	chr4:113207681	A	G
1295	GRASP	chr3:134153134	G	A
1296	RAB3IL1	chr21:39829497	A	G
1297	LNP1	chr1:163188711	T	C
1298	RARRES1	chr1:226926308	G	A
1299	DAB2IP	chr3:13986503	T	C
1300	SYNE1	chr8:75842552	C	T
1301	ZNF219	chr7:23229479	G	A
1302	SREK1IP1	chr16:14732333	G	A
1303	AIM1	chr8:30497361	G	A
1304	LRIG3	chr3:160458582	A	G
1305	MED14	chrX:37909587	C	T
1306	RAD52	chr3:211706519	T	C
1307	LPGAT1	chr12:69858193	A	T
1308	PLAU	chr25:29678652	C	T
1309	MASP1	chr1:198264153	C	T
1310	SUPT16H	chr7:23030388	C	T
1311	NF2	chr17:68349147	A	G
1312	USP38	chr17:14370827	A	C
1313	ABR	chr11:21480819	T	C
1314	SCFD1	chr18:40253880	A	G
1315	CSF1R	chr5:58922336	T	G
1316	RALB	chr2:184481144	T	C
1317	TBCK	chr6:19206128	A	G
1318	NCKAP5L	chr3:136332190	C	A
1319	EZH1	chr11:42251220	G	T
1320	POLD2	chr4:77243561	T	C
1321	CDK3	chr11:54658741	C	T
1322	CCDC93	chr2:182037859	C	T
1323	HSL	chr14:49944194	T	C
1324	CHFR	chr17:43986526	G	A
1325	PDGFD	chr15:4131163	A	G
1326	MAP2K3	chr11:34805719	A	G
1327	DDX59	chr12:77411041	G	T
1328	LRIG2	chr1:89648245	A	G
1329	TRIM26	chr20:27837922	G	T
1330	SEPN1	chr2:240155955	A	G
1331	ACOT11	chr1:28783838	C	T
1332	LIMCH1	chr6:60480013	G	A
1333	PTPRS	chr5:16600941	T	C
1334	MTMR2	chr15:13927419	T	C
1335	EPT1	chr3:33428414	A	G
1336	ZNF583	chr14:60653051	T	G
1337	CIZ1	chr3:8011018	G	C
1338	TRIM4	chr24:36410012	T	C
1339	SLC25A32	chr9:73710895	T	C
1340	SNRNP200	chr3:104003503	C	T
1341	UBE3C	chr4:117985668	G	A
1342	CCDC8	chr14:52766833	G	C
1343	SHANK3	chr3:224179284	T	C
1344	SFRP2	chr17:3720274	A	G
1345	RPL28	chr14:59374188	G	A
1346	LSG1	chr1:191148324	G	A
1347	HK1	chr25:25556563	T	C
1348	GPCPD1	chr13:46990352	A	G
1349	CTIF	chr23:48521692	C	T
1350	TAB1	chr3:214828339	C	T
1351	TTC3	chr1:267473260	G	A
1352	ANKRD29	chr23:33327919	C	T
1353	STOM	chr2:2138312	C	T
1354	PAK1IP1	chr20:44394058	A	G
1355	PCDHAC2	chr5:49941981	T	C
1356	NMRK1	chr2:61225612	A	G
1357	C19orf54	chr14:49161862	C	G
1358	POLR3C	chr1:98197094	A	G
1359	PLBD2	chr17:60701500	G	C
1360	SOCS5	chr3:77498433	G	C
1361	PLCB1	chr13:1142643	G	A
1362	ELK4	chr12:2688407	A	G
1363	LAMA2	chr8:54793024	C	T
1364	CISD2	chr6:22070486	C	T
1365	ECSIT	chr5:13531439	G	A
1366	ZDHHC13	chr21:25128978	G	A
1367	TAF6	chr24:36262086	C	T
1368	PLEKHO1	chr1:99155529	G	A
1369	DIABLO	chr17:52743650	G	C
1370	ELP6	chr19:52079240	C	T
1371	MSRB3	chr3:154219273	T	C
1372	DLG1	chr1:190028005	C	T
1373	RPS6KA5	chr7:99304899	C	T
1374	NARS	chr23:57066241	A	G
1375	NAF1	chr6:2861758	A	G
1376	CPEB2	chr6:109779664	A	G
1377	ZNF423	chr14:17612665	G	A
1378	HOMER3	chr5:4051605	A	G
1379	PDE4DIP	chr1:96921763	T	C
1380	NKTR	chr19:14695690	C	T
1381	NOS3	chr4:112986062	G	A
1382	VWA5A	chr21:26284704	C	T
1383	MMP2	chr14:23247192	C	G
1384	ANXA11	chr25:35025887	T	C
1385	HSPA9	chr5:47308998	A	C
1386	ECD	chr25:29100267	G	A
1387	IL1RN	chr3:59709230	G	A
1388	NRBP2	chr9:13901531	G	A
1389	NELFCD	chr13:56701928	G	A
1390	ZMYM6	chr1:9810228	T	C
1391	GTPBP4	chr13:45510450	C	T
1392	THRSP	chr21:17381415	C	T
1393	STAT5A	chr11:41895726	G	A
1394	EEF1E1	chr20:46359172	T	C
1395	FNDC3B	chr1:213202538	G	A
1396	PNPO	chr11:38070380	C	T
1397	SEC61G	chr14:49457733	C	A
1398	ATP5SL	chr14:49600732	G	T
1399	NOP56	chr13:51857983	G	A
1400	C1S	chr3:207363754	G	A
1401	REEP5	chr7:846171	C	T
1402	SPARCL1	chr6:102004213	T	C
1403	WBSCR27	chr24:33396477	C	T
1404	PGLS	chr5:5333761	G	A
1405	RHBDL1	chr24:518072	C	A
1406	MKS1	chr11:8712103	A	G
1407	C7	chr16:33510246	T	C
1408	YARS	chr2:233964463	C	T
1409	ABHD10	chr1:175121875	G	A
1410	ZNHIT6	chr1:62121295	G	A
1411	MFSD1	chr1:226801425	T	C
1412	HSPA8	chr15:33234283	T	G
1413	LAMC1	chr12:62282367	T	C
1414	TTC21B	chr2:142512036	A	G
1415	MRPS15	chr1:11057947	C	T
1416	ATG10	chr5:79496776	G	A
1417	ZDHHC6	chr22:31905035	G	A
1418	ZKSCAN8	chr20:29512130	G	A
1419	MTFR1	chr9:42923441	G	A
1420	POLRMT	chr5:40633291	T	C
1421	INPP5D	chr1:7564060	A	G
1422	FTSJ3	chr11:47497290	C	T
1423	SMPD1	chr15:46061213	C	T
1424	WAPAL	chr25:40822020	A	G
1425	COPA	chr1:109669349	T	C
1426	HAUS2	chr7:34921243	C	G
1427	IMPDH1	chr4:92645970	T	C
1428	SMDT1	chr3:217068413	A	G
1429	TNPO2	chr5:10874137	C	T
1430	CAP2	chr20:38828824	A	G
1431	ZFYVE20	chr19:57023682	C	T
1432	SRI	chr4:72313449	G	A
1433	AKIRIN1	chr1:13484480	C	T
1434	C12orf4	chr3:209593771	C	T
1435	CTR9	chr15:41479994	A	G
1436	JAG1	chr13:3435514	G	A
1437	FGFR1OP2	chr3:187644231	C	A
1438	PRKDC	chr9:32273645	C	T
1439	BICD2	chr2:28497634	C	T
1440	HIVEP2	chr8:67154790	C	T
1441	KIAA1462	chr13:34133950	A	G
1442	IDH3B	chr13:51855294	C	T
1443	ORAOV1	chr21:46201658	G	A
1444	SUPV3L1	chr25:25352212	C	T
1445	RFC2	chr24:33090709	G	A
1446	KIAA1191	chr7:4791013	T	G
1447	TMEM132A	chr21:36459473	T	G
1448	C17orf80	chr11:56982978	C	T
1449	SEC16A	chr3:2921209	A	C
1450	KIAA0430	chr24:14038635	T	C
1451	MSTO1	chr1:104331412	A	G
1452	CROT	chr4:32991812	C	T
1453	FN3KRP	chr11:49312412	C	T
1454	PREX1	chr13:76434382	G	A
1455	GRAMD1C	chr1:176982115	G	C
1456	TRIO	chr16:58659761	C	T
1457	TUSC3	chr26:20142338	G	A
1458	CD44	chr15:63923271	T	C
1459	EMC7	chr7:25493216	T	C
1460	PRR14L	chr17:69801010	A	G
1461	ALG5	chr10:24940174	T	C
1462	SCLY	chr1:2977525	T	A
1463	SNX19	chr21:36145641	A	G
1464	TCP1	chr8:82706052	C	T
1465	AUP1	chr3:96313119	G	A
1466	DDX52	chr11:13493192	A	G
1467	FLNB	chr19:43217644	A	G
1468	RPP21	chr20:27461994	G	A
1469	TMEM86B	chr14:59504040	G	T
1470	HM13	chr13:60419806	G	C
1471	DIP2A	chr1:264348062	C	A
1472	PJA1	chrX:58656094	A	G
1473	RBPJ	chr6:45706079	G	A
1474	TCTN2	chr17:51599606	G	A
1475	KLHL21	chr12:44909727	C	T
1476	RMDN1	chr9:88812991	T	C
1477	SH3YL1	chr2:137605	C	T
1478	UTRN	chr8:68774407	T	C
1479	IMP4	chr2:113099752	A	G
1480	STRN4	chr14:52913019	T	C
1481	NAAA	chr6:90449752	G	A
1482	OPTN	chr13:26861029	T	A
1483	MTIF2	chr3:68695366	C	A
1484	MAP3K7	chr8:46829252	T	C
1485	LRRC32	chr15:54190902	T	C
1486	CSNK1E	chr3:214041984	C	T
1487	JUNB	chr5:10818188	C	T
1488	AEBP1	chr4:77244942	C	T
1489	CDC27	chr11:45651269	C	T
1490	NCAPH	chr3:103919743	T	C
1491	TTC38	chr3:220731517	C	T
1492	PSMC2	chr4:44590185	C	T
1493	VASP	chr14:52183097	C	T
1494	TNS1	chr2:218986419	T	C
1495	APOD	chr1:190325695	T	C
1496	DPYSL2	chr2:38840841	T	C
1497	SETD6	chr14:25723099	C	T
1498	KLB	chr6:58502750	G	C
1499	SPEN	chr12:49709106	G	C
1500	KLF7	chr2:208140918	A	G
1501	GM2A	chr5:60031980	G	C
1502	STXBP2	chr5:14159204	C	T
1503	DLG5	chr25:33403743	C	T
1504	PYGL	chr7:40857383	A	G
1505	ASMTL	chrX:631047	G	A
1506	ABLIM3	chr5:58155112	C	T
1507	DGKZ	chr15:74592401	A	G
1508	OAT	chr22:42932640	C	T
1509	COL6A1	chr1:263826705	C	T
1510	RMDN3	chr7:33311702	C	T
1511	SLC43A1	chr15:77962033	T	C
1512	FAM134A	chr2:220108612	T	C
1513	RFTN2	chr2:198777259	C	T
1514	ZDHHC2	chr26:18743564	G	A
1515	CMSS1	chr1:162932714	A	G
1516	MCFD2	chr3:77352681	A	G
1517	CD9	chr3:208073061	G	C
1518	PLIN1	chr18:20193313	C	T
1519	GRTP1	chr10:85938162	A	G
1520	MEOX2	chr4:24175667	C	A
1521	BRD3	chr3:2002162	G	T
1522	ABCC5	chr1:201391513	C	T
1523	AKAP12	chr8:75026432	C	T
1524	PNKD	chr2:219288340	T	C
1525	HCLS1	chr1:184397665	T	C
1526	CAD	chr3:34198881	C	A
1527	HNRNPLL	chr3:85512929	G	T
1528	FUCA1	chr2:241955949	A	G
1529	FAM120B	chr8:90525479	C	T
1530	GLCE	chr7:15933655	T	C
1531	ELF1	chr10:11574822	T	C
1532	C1QC	chr2:243070422	G	A
1533	PDE9A	chr1:261098647	C	T
1534	NECAP1	chr3:206353773	C	T
1535	PGGT1B	chr7:3815125	G	A
1536	C4orf27	chr2:110266063	A	C
1537	COG1	chr11:57003489	G	A
1538	ZNHIT3	chr11:12423469	A	G
1539	ITGAV	chr2:121570570	G	C
1540	SLC46A3	chr10:31677124	T	C
1541	RMND5A	chr3:58461896	A	G
1542	ATF7IP	chr3:200225039	T	A
1543	PRCP	chr21:12281548	A	G
1544	ABHD3	chr23:34857186	T	C
1545	RET	chr25:13422880	G	A
1546	IVD	chr7:33038641	C	T
1547	CLPX	chr7:11897175	C	T
1548	ZFYVE16	chr5:77911195	A	G
1549	COIL	chr11:7330340	A	G
1550	GPATCH11	chr3:86883338	C	T
1551	RRP8	chr15:45872172	T	C
1552	PEX5	chr3:207171810	G	A
1553	DDX55	chr17:51664784	C	T
1554	STXBP3	chr1:85298887	C	T
1555	SEC31B	chr22:20534582	C	T
1556	STK16	chr2:220172634	C	T
1557	ARFGAP1	chr13:53597376	T	C
1558	TMEM41A	chr1:199905584	C	T
1559	F2R	chr7:7761769	G	A
1560	PSMG1	chr1:257358631	G	A
1561	EAF1	chr1:270493974	C	T
1562	RFT1	chr19:47802081	A	G
1563	SIRT5	chr20:42014296	T	C
1564	POSTN	chr10:24481702	C	T
1565	KATNA1	chr8:73688752	T	C
1566	MYBBP1A	chr11:24636054	C	G
1567	CA4	chr11:12381425	C	A
1568	BCAR1	chr14:1957174	A	G
1569	POLR3A	chr25:33543519	G	A
1570	FAM114A2	chr5:62855004	T	G
1571	PDZD8	chr22:36653956	A	G
1572	CEP68	chr3:43122825	C	T
1573	STARD9	chr7:35039482	A	C
1574	MIB1	chr23:34748879	G	A
1575	PRIM1	chr3:162631800	C	T
1576	MTMR3	chr17:68639577	G	A
1577	DDX54	chr17:60839799	A	G
1578	IKKBETA	chr26:35654896	A	G
1579	SURF6	chr3:2573984	C	T
1580	FAM49A	chr3:24724198	T	C
1581	THYN1	chr15:80501052	A	G
1582	P4HA2	chr5:19766146	A	G
1583	GAS2L1	chr17:68118377	A	G
1584	NUDT17	chr1:98211595	C	A
1585	RARS2	chr8:49539039	C	T
1586	SDCBP	chr9:37589493	C	A
1587	RPS26	chr3:36864309	T	C
1588	RRP15	chr12:19918561	A	G
1589	PFKFB4	chr19:51280743	G	A
1590	CYP51A1	chr4:9376490	C	T
1591	TRIM65	chr11:54742953	C	T
1592	VPS53	chr11:21867554	A	G
1593	GJA1	chr8:16826358	C	T
1594	NDUFB6	chr2:100489718	T	C
1595	CD302	chr2:148802744	C	T
1596	DNM2	chr5:12926619	T	C
1597	LYVE1	chr15:41671309	C	A
1598	ZNF644	chr1:67530463	C	T
1599	USP20	chr3:6626992	T	A
1600	ATXN3	chr18:55716356	A	G
1601	HDAC11	chr19:58261723	T	C
1602	ISG17	chr12:49538054	G	A
1603	IREB2	chr18:29924548	G	A
1604	GNL3	chr19:48146548	T	C
1605	FNDC5	chr2:233895781	A	G
1606	TRIM27	chr20:29052359	A	G
1607	NAGLU	chr11:42111273	G	A
1608	SNAPC3	chr2:83383472	A	G
1609	MRC1	chr13:31447169	G	A
1610	EIF5B	chr3:101898639	T	G
1611	JMJD4	chr5:3194232	G	A
1612	EHD4	chr7:34337739	A	G
1613	ARHGAP10	chr17:10112219	G	A
1614	NLRX1	chr15:29236360	G	A
1615	KANK3	chr5:14656618	C	T
1616	STAB1	chr19:48333184	C	G
1617	RB1	chr10:18561496	G	A
1618	ACADSB	chr22:41731072	G	A
1619	KANSL3	chr3:103805038	G	A
1620	PTK2B	chr2:38163474	G	A
1621	TUBA8	chr3:213381404	C	T
1622	SMARCA2	chr2:69824128	T	C
1623	LRRC8A	chr3:7472967	T	C
1624	VPS37C	chr21:36663192	G	A
1625	MIEF1	chr3:214923637	G	A
1626	ZNF789	chr24:36769134	G	A
1627	EIF4B	chr3:133263587	T	G
1628	BBS10	chr3:112152121	G	A
1629	JAM3	chr21:32205372	C	T
1630	RAD54L2	chr19:49136924	G	A
1631	PIGP	chr1:267349662	T	C
1632	TRAF3IP1	chr1:2698083	A	G
1633	PHACTR2	chr8:68192859	T	C
1634	ABCF2	chr4:113186029	G	A
1635	FOXJ2	chr3:206307642	G	A
1636	TMEM38A	chr5:6103418	G	A
1637	NIPAL3	chr2:241348265	T	A
1638	ZNF576	chr14:50896218	A	G
1639	SYMPK	chr14:52456608	C	T
1640	E2F6	chr3:20285732	G	T
1641	KIFC3	chr14:25161245	A	G
1642	FBXO8	chr2:105423753	G	A
1643	PPIP5K1	chr18:54252062	C	T
1644	ACAD8	chr15:80518123	G	A
1645	DDOST	chr2:244873130	T	G
1646	ABCC9	chr3:193094216	C	T
1647	ETS2	chr1:269222750	C	T
1648	E4F1	chr24:1741107	T	C
1649	IDH3A	chr18:29611008	A	G
1650	HTRA1	chr22:41280606	C	T
1651	RIPK1	chr20:49482316	T	C
1652	SHF	chr7:62227048	C	T
1653	SUCLG2	chr19:34002985	A	G
1654	PMPCA	chr3:2959838	G	A
1655	GPR116	chr20:20145935	G	A
1656	USP33	chr1:53560097	C	T
1657	ZMIZ2	chr4:76806951	T	C
1658	NUP50	chr3:219606995	C	T
1659	MAP4K5	chr7:40407380	C	G
1660	DEAF1	chr21:49420020	A	C
1661	MEF2C	chr5:85685138	C	T
1662	AGRN	chr12:49507284	T	C
1663	SLC9A8	chr13:77513545	A	G
1664	RHOBTB1	chr25:16534611	A	G
1665	ALDH7A1	chr5:24795309	C	T
1666	PHKA1	chrX:61945475	T	C
1667	ARSA	chr3:224150130	T	C
1668	EPC1	chr13:32289348	A	G
1669	MKRN2	chr19:56394518	C	T
1670	FBN1	chr7:58797506	C	T
1671	PSMD4	chr1:100063509	A	G
1672	LRBA	chr17:7336418	A	C
1673	ZFP57	chr20:27996211	C	T
1674	TRMT1	chr5:10553804	G	C
1675	TSPAN14	chr25:35515194	C	A
1676	EMP1	chr3:201513468	C	T
1677	DSCR3	chr1:267516048	C	T
1678	ANKIB1	chr4:9622155	C	T
1679	DCLK3	chr19:10693171	G	A
1680	MYO10	chr16:56362957	T	C
1681	PWP1	chr3:175998514	A	G
1682	VPS41	chr4:82196099	T	C
1683	TCAIM	chr19:16188869	A	G
1684	MRPS7	chr11:55232822	G	A
1685	GPATCH2L	chr7:84435614	C	T
1686	GATM	chr7:62092923	T	C
1687	PCDH12	chr5:50398505	C	T
1688	FUT2	chr14:54353884	C	G
1689	WDR83OS	chr5:10903525	A	G
1690	TMEM17	chr3:45602317	C	T
1691	APMAP	chr13:41716419	G	A
1692	NEDD9	chr20:44099414	T	C
1693	CRCP	chr24:27967979	G	A
1694	ANKRD50	chr17:32820096	G	A
1695	ULK2	chr11:33366274	A	C
1696	BAP1	chr19:48459813	C	T
1697	GSC	chr18:58328842	G	A
1698	ANKRD17	chr6:87925524	C	T
1699	C3orf33	chr1:230008313	A	G
1700	RABEPK	chr3:10734197	G	A
1701	ITPR2	chr3:188042705	T	C
1702	SERPINE2	chr2:225133822	A	G
1703	ARNT	chr1:99685135	G	C
1704	ARL6IP5	chr19:32441376	G	C
1705	SNTB1	chr9:94359605	C	T
1706	GET4	chr24:41561355	G	C
1707	AP4B1	chr1:90347631	T	C
1708	TRIM38	chr20:30859934	G	A
1709	ACAD9	chr19:58737542	T	C
1710	KIAA0141	chr5:50374232	A	G
1711	TAF7	chr5:49773854	C	T
1712	ARPC1B	chr24:36886736	C	G
1713	PRKD1	chr18:39077932	T	A
1714	SP17	chr21:27380226	T	C
1715	VPS13D	chr12:39463075	A	T
1716	MKNK1	chr1:20899023	C	A
1717	ZNF792	chr14:44790830	C	T
1718	ARSB	chr7:9646774	C	A
1719	UBA2	chr14:44145804	G	A
1720	ABT1	chr20:30460782	C	T
1721	EEFSEC	chr19:59224906	C	T
1722	CHD1L	chr1:97336788	C	T
1723	DCTN5	chr24:21313079	C	T
1724	FBXO25	chr1:264630529	C	T
1725	AGPS	chr2:131480548	C	T
1726	ORC3	chr8:49455846	A	G
1727	CYBRD1	chr2:137044656	A	G
1728	NAA16	chr10:11899167	T	C
1729	GLUL	chr12:61581755	A	C
1730	CD2AP	chr20:20734396	A	T
1731	CACNG7	chr14:58867069	G	A
1732	NKIRAS1	chr26:40568320	C	T
1733	MTERF	chr4:9134330	A	G
1734	CHMP7	chr2:42312340	C	T
1735	SLC24A3	chr13:38411611	C	T
1736	DCP1B	chr3:212314530	G	A
1737	CARS	chr21:47815249	C	T
1738	AZI2	chr19:2667560	T	C
1739	PARP2	chr7:23915138	G	A
1740	ADAMTS16	chr16:67798385	A	T
1741	FAT4	chr17:32009544	C	T
1742	SNX27	chr1:100501913	T	G
1743	BACE2	chr1:259524316	C	T
1744	LRCH1	chr10:17019197	A	G
1745	C11orf74	chr15:65290912	G	T
1746	COQ10B	chr2:198702368	C	T
1747	SLC37A4	chr15:29078174	G	A
1748	QDPR	chr6:112243219	G	A
1749	WWC2	chr26:12883300	A	G
1750	HS1BP3	chr3:28371859	G	A
1751	TBL1Y	chrX:6833543	T	C
1752	EIF4G1	chr1:201075241	G	T
1753	GPS1	chr11:49981427	G	C
1754	TAX1BP1	chr4:68299209	C	T
1755	ALG3	chr1:201139299	C	A
1756	DOCK9	chr10:75126724	C	T
1757	PIGQ	chr24:438011	T	C
1758	WRNIP1	chr20:49668961	A	C
1759	COL5A2	chr2:119192001	C	T
1760	GIGYF1	chr24:35794072	T	C
1761	ASCC2	chr17:68456581	C	T
1762	MCAT	chr3:217936553	C	T
1763	USP7	chr24:7726152	T	C
1764	PRELP	chr12:649617	T	C
1765	DIS3L	chr7:12995109	C	T
1766	ADCY6	chr3:137211632	A	G
1767	FBXW12	chr2:22720486	A	T
1768	CFL2	chr18:44000268	A	C
1769	GEMIN8	chrX:11446895	T	A
1770	FASN	chr11:49953295	C	G
1771	SNTB2	chr14:35786472	G	A
1772	MTR	chr25:9522173	T	C
1773	PWWP2A	chr5:69010603	T	C
1774	COQ4	chr3:7878407	G	A
1775	DDHD2	chr26:32042525	C	T
1776	SCAF8	chr8:78116050	A	G
1777	WDR41	chr7:8432609	C	T
1778	CABIN1	chr17:70638641	C	T
1779	IFNGR2	chr1:120330549	G	A
1780	PDE1A	chr2:126530301	T	A
1781	SH3TC1	chr6:113943197	A	G
1782	MYO19	chr11:12451004	A	G
1783	C1orf27	chr12:65592671	T	C
1784	FAM189B	chr1:103998158	A	G
1785	SERPING1	chr15:78059018	C	T
1786	CASK	chrX:38678171	G	A
1787	MX1	chr1:259750739	C	T
1788	OSTC	chr6:16757895	G	A
1789	TXLNA	chr2:234432719	G	A
1790	ANKRD16	chr13:42000115	C	T
1791	VSTM4	chr25:42881161	G	A
1792	ALS2CL	chr19:52731890	A	G
1793	KLHL36	chr14:10322429	A	G
1794	MOSPD2	chrX:12407599	T	G
1795	LOX	chr5:29249097	T	C
1796	RNMTL1	chr11:21671504	T	C
1797	PDLIM5	chr6:29920136	T	C
1798	AGPAT6	chr26:35017099	G	C
1799	LYL1	chr5:10557791	C	T
1800	ARHGEF28	chr16:7743922	G	C
1801	INO80E	chr24:26273272	G	A
1802	RNF170	chr26:36060860	A	C
1803	RND1	chr3:137142692	T	C
1804	S100A11	chr1:100905108	T	A
1805	SLCO2A1	chr1:253469726	A	G
1806	COQ3	chr8:37495398	A	G
1807	SLC22A17	chr7:21191386	A	G
1808	ERGIC3	chr13:64345270	C	T
1809	CRLS1	chr13:47493822	C	T
1810	RRN3	chr24:13681198	C	T
1811	SPIDR	chr9:32146496	G	C
1812	CD59	chr15:62539835	G	A
1813	REXO4	chr3:2510770	A	G
1814	SAMD9	chr4:10338554	C	T
1815	ST3GAL1	chr9:20941840	C	T
1816	GOT1	chr22:19602893	G	A
1817	SZT2	chr1:17878835	C	A
1818	IFT27	chr3:179975935	G	A
1819	NOTCH2	chr1:96427591	G	A
1820	SORT1	chr1:85811051	G	A
1821	AKAP1	chr11:7504291	G	A
1822	IFT57	chr1:171361084	C	T
1823	SLC26A10	chr3:161758718	C	T
1824	ZFC3H1	chr3:107599688	A	G
1825	CORO1A	chr24:26143573	T	C
1826	MATN2	chr9:78931539	G	A
1827	DBNDD2	chr13:73241424	C	T
1828	LYSMD4	chr18:5929444	T	C
1829	HINT3	chr8:12422213	A	T
1830	P2RX4	chr17:53511279	G	T
1831	CIC	chr14:50031822	C	T
1832	EXTL3	chr2:101998765	C	T
1833	DDX46	chr5:43632760	A	G
1834	CREG1	chr1:117804040	T	G
1835	BMS1	chr25:13140616	T	G
1836	ARHGEF40	chr7:23238859	T	G
1837	MRPL44	chr2:225112153	G	T
1838	BIRC2	chr15:5919884	G	A
1839	ZBED5	chr15:41391841	A	C
1840	LRRC45	chr11:50043084	C	T
1841	CLDN12	chr4:7706590	C	T
1842	HSCB	chr17:67712293	A	C
1843	RTCA	chr1:76783492	T	C
1844	RMND1	chr8:75104091	G	A
1845	GADD45G	chr2:24277200	C	T
1846	NISCH	chr19:48342286	A	G
1847	LRRC40	chr1:45582442	T	C
1848	ANKS3	chr24:3838216	G	A
1849	GPD1	chr3:136032118	C	T
1850	TADA2A	chr11:13346778	C	G
1851	SLC12A2	chr5:23314304	G	A
1852	SHISA3	chr6:61178585	C	T
1853	PTTG1IP	chr1:262821739	G	C
1854	EML3	chr21:40335013	T	A
1855	SECISBP2	chr2:24010174	G	A
1856	CMPK2	chr3:16575626	C	T
1857	RGMB	chr5:95319564	A	G
1858	TERF1	chr9:49236858	C	G
1859	C12orf29	chr3:124236517	T	C
1860	ATG7	chr19:55227154	G	A
1861	TCF25	chr14:14223305	T	C
1862	PHF20L1	chr9:21460689	G	A
1863	ANXA4	chr3:38428242	G	A
1864	PHLPP1	chr23:61474734	G	A
1865	LMNB1	chr5:24642487	C	T
1866	ABCA1	chr2:18135036	A	C
1867	DOCK5	chr2:40076364	C	T
1868	PHIP	chr8:5692164	A	C
1869	WWC3	chrX:7282587	A	G
1870	POMGNT1	chr1:20565650	G	A
1871	GRAMD1B	chr15:33776036	C	T
1872	ACOT9	chrX:21101433	A	G
1873	CPSF2	chr18:55764586	C	T
1874	ISPD	chr4:24627994	C	T
1875	CTNNAL1	chr2:14249528	T	C
1876	MARVELD1	chr22:18089156	A	C
1877	COPS8	chr1:3873379	G	A
1878	MTMR10	chr18:26417347	C	T
1879	PEMT	chr11:34351330	G	A
1880	JARID2	chr20:40440412	G	A
1881	NDUFS7	chr5:41213318	A	T
1882	CNDP2	chr23:3960930	C	T
1883	DUS3L	chr5:16153639	C	T
1884	MAGI1	chr19:36048789	A	G
1885	LRP1	chr3:162141545	A	G
1886	SNX25	chr26:14346002	A	G
1887	COX11	chr11:4790289	C	T
1888	NEK4	chr19:48119191	C	T
1889	ACTB	chr11:50420625	C	G
1890	HSPA12B	chr13:50784167	C	T
1891	EPB41L3	chr23:39206126	A	G
1892	PARP1	chr12:27578573	A	G
1893	GLB1L	chr2:220164173	G	C
1894	KTN1	chr7:64961009	A	G
1895	ADAM17	chr3:18730824	G	A
1896	SFXN4	chr22:38286581	C	T
1897	NID2	chr7:42011998	G	A
1898	GATAD2A	chr5:3584653	C	T
1899	VMP1	chr11:10291638	G	A
1900	FBXW2	chr2:2716745	T	C
1901	KPTN	chr14:53510242	T	C
1902	VPS39	chr7:34583833	G	A
1903	SNED1	chr1:606365	G	A
1904	USP15	chr3:157063038	G	A
1905	MSRA	chr2:103150670	A	C
1906	ALAD	chr2:10266583	G	A
1907	MXRA7	chr11:54098516	A	G
1908	BTF3L4	chr1:26276903	C	G
1909	CEP95	chr11:48130657	C	T
1910	AREL1	chr7:82867850	G	A
1911	IFI6	chr2:238539834	G	T
1912	GRN	chr11:43572265	T	C
1913	ACACA	chr11:13203582	C	A
1914	MFGE8	chr18:19592566	G	A
1915	CYB5R1	chr12:77958509	C	A
1916	PDCD11	chr22:23088316	C	T
1917	SLC25A24	chr1:84834712	A	C
1918	ALDH16A1	chr14:54956863	G	A
1919	FASTKD2	chr2:207796335	G	A
1920	DNMBP	chr22:20006322	T	C
1921	PIGU	chr13:63488451	A	G
1922	DHX57	chr3:85285583	T	A
1923	B3GALNT2	chr25:8264811	A	G
1924	VRK2	chr3:65878903	G	T
1925	CHSY1	chr18:4352831	G	A
1926	CAPN1	chr21:42738103	G	A
1927	UBE2T	chr12:78402047	A	G
1928	RUFY3	chr6:85820810	C	T
1929	CLASP1	chr2:185601451	C	G
1930	SDC4	chr13:73172689	A	G
1931	KANK1	chr2:68548287	A	G
1932	AK4	chr1:40441406	C	T
1933	PROS1	chr1:156750950	T	C
1934	CAPN7	chr1:270315687	G	A
1935	CDO1	chr7:4439356	T	G
1936	NFRKB	chr21:35252848	A	G
1937	UPK1B	chr1:182307091	C	T
1938	ZBTB40	chr2:243193078	A	G
1939	NMI	chr2:157045024	G	C
1940	LEP	chr4:92519827	C	T
1941	C20orf194	chr13:51238771	T	C
1942	TTF2	chr1:93631730	G	A
1943	PPIL2	chr17:71330416	G	C
1944	BRI3	chr24:37609038	C	T
1945	FAM73B	chr3:7349241	G	A
1946	PGM1	chr1:38666271	C	T
1947	ARSK	chr5:92243057	C	T
1948	TARBP1	chr25:7266600	G	A
1949	PATL1	chr15:79813777	A	G
1950	IL17RA	chr3:212819740	T	C
1951	PANK4	chr12:48402696	C	T
1952	DDX47	chr3:201906868	G	C
1953	CYP20A1	chr2:204185681	C	T
1954	C1orf123	chr1:27499579	G	A
1955	LRPPRC	chr3:80223142	T	C
1956	RNF157	chr11:54539592	A	G
1957	LAMB3	chr12:71847683	T	C
1958	OTUD3	chr2:245633280	C	A
1959	MED25	chr14:55215389	A	G
1960	C3orf18	chr19:49751240	C	A
1961	LACTB2	chr9:47172745	A	C
1962	PKN1	chr5:9409942	C	T
1963	TCOF1	chr5:59247511	C	T
1964	SNX8	chr24:40818807	C	T
1965	APH1A	chr1:99259035	C	A
1966	ANAPC1	chr3:105846354	G	A
1967	RABL3	chr1:183708677	C	T
1968	MXI1	chr22:29735086	T	C
1969	DUSP4	chr26:24381460	C	G
1970	SYNRG	chr11:13429482	C	T
1971	ITGA1	chr16:26258032	C	T
1972	SLC44A3	chr1:71196193	A	G
1973	PPT1	chr1:14444411	A	G
1974	TADA1	chr1:116920432	G	A
1975	CDH11	chr14:32105050	T	C
1976	PCSK7	chr15:27405135	C	T
1977	COPE	chr5:4074511	G	A
1978	EXT1	chr9:59311047	C	T
1979	POLR3K	chr24:51892	A	G
1980	KIAA1429	chr9:82433674	T	C
1981	NIN	chr7:40682660	C	T
1982	NTRK2	chr2:34748210	A	G
1983	F11R	chr1:110568030	C	T
1984	GCAT	chr3:213610948	A	G
1985	TLE3	chr7:16738042	G	A
1986	RIOK2	chr5:93925924	G	A
1987	SURF2	chr3:2550083	G	A
1988	ZBTB48	chr12:44931214	T	G
1989	EXOSC9	chr6:3674195	A	G
1990	SVEP1	chr2:12881133	A	G
1991	WDR6	chr19:50931772	G	C
1992	PEX2	chr9:53008133	T	C
1993	NUP214	chr3:5476374	G	A
1994	MRRF	chr3:13500031	G	A
1995	HEATR6	chr11:13752682	G	A
1996	VPS13C	chr7:45259644	G	A
1997	GTF2H3	chr17:51631494	A	G
1998	NVL	chr12:25528382	T	C
1999	CHD6	chr13:69626184	G	A
[truncated: 3,812 more rows]
