# Supplementary material for: Gene expression allelic imbalance in ovine brown adipose tissue impacts energy homeostasis
Source: PLoS One. 2017 Jun 30;12(6):e0180378. doi: 10.1371/journal.pone.0180378 (PMC5493397; doi:10.1371/journal.pone.0180378)
Supplement: S5 Table — (XLSX) [file pone.0180378.s007.xlsx]

## Sheet: S5 Table
S5 Table. Enriched GO terms for genes ranked for AI and identified using a minimum read count theshold of 30.
GO analysis type	GO term	Name	Ontology	FDR q-value
Ranked genes1	GO:0005615	extracellular space	CC	8e-05
	GO:0006082	organic acid metabolic process	BP	0.00013
	GO:0043436	oxoacid metabolic process	BP	0.00013
	GO:0048037	cofactor binding	MF	0.00013
	GO:0019752	carboxylic acid metabolic process	BP	0.00021
	GO:0050662	coenzyme binding	MF	0.00055
	GO:0006732	coenzyme metabolic process	BP	0.0016
	GO:0031012	extracellular matrix	CC	0.004
	GO:0051186	cofactor metabolic process	BP	0.004
	GO:0005201	extracellular matrix structural constituent	MF	0.0043
	GO:0006790	sulfur compound metabolic process	BP	0.0081
	GO:0009064	glutamine family amino acid metabolic process	BP	0.0089
	GO:0005578	proteinaceous extracellular matrix	CC	0.0092
	GO:0032787	monocarboxylic acid metabolic process	BP	0.0092
	GO:0044283	small molecule biosynthetic process	BP	0.0092
	GO:0016054	organic acid catabolic process	BP	0.0093
	GO:0046395	carboxylic acid catabolic process	BP	0.0093
	GO:1901605	alpha-amino acid metabolic process	BP	0.0094
	GO:0098644	complex of collagen trimers	CC	0.015
	GO:0005581	collagen trimer	CC	0.018
	GO:0009063	cellular amino acid catabolic process	BP	0.019
	GO:0042802	identical protein binding	MF	0.024
	GO:0044712	single-organism catabolic process	BP	0.027
	GO:0055114	oxidation-reduction process	BP	0.027
	GO:0009108	coenzyme biosynthetic process	BP	0.028
	GO:0050661	NADP binding	MF	0.028
	GO:0007270	neuron-neuron synaptic transmission	BP	0.034
	GO:0043648	dicarboxylic acid metabolic process	BP	0.034
	GO:0042562	hormone binding	MF	0.035
	GO:0044282	small molecule catabolic process	BP	0.035
	GO:0031589	cell-substrate adhesion	BP	0.035
	GO:0003008	system process	BP	0.04
	GO:0019432	triglyceride biosynthetic process	BP	0.04
	GO:0022617	extracellular matrix disassembly	BP	0.04
	GO:0046460	neutral lipid biosynthetic process	BP	0.04
	GO:0046463	acylglycerol biosynthetic process	BP	0.04
	GO:0006631	fatty acid metabolic process	BP	0.042
	GO:0006520	cellular amino acid metabolic process	BP	0.044
	GO:0016053	organic acid biosynthetic process	BP	0.044
	GO:0046394	carboxylic acid biosynthetic process	BP	0.044
Genes in top ranked 1500 and with AI Bonferroni P<0.05	GO:0019752	carboxylic acid metabolic process	BP	2.88e-07
	GO:0006082	organic acid metabolic process	BP	2.44e-07
	GO:0043436	oxoacid metabolic process	BP	2.72e-07
	GO:0044710	single-organism metabolic process	BP	4.46e-06
	GO:0032787	monocarboxylic acid metabolic process	BP	3.12e-05
	GO:0044281	small molecule metabolic process	BP	4.9e-05
	GO:0006631	fatty acid metabolic process	BP	0.000279
	GO:0006732	coenzyme metabolic process	BP	0.00132
	GO:0044699	single-organism process	BP	0.00135
	GO:0044283	small molecule biosynthetic process	BP	0.00153
	GO:0051186	cofactor metabolic process	BP	0.00163
	GO:0044712	single-organism catabolic process	BP	0.00268
	GO:0001676	long-chain fatty acid metabolic process	BP	0.00269
	GO:1901568	fatty acid derivative metabolic process	BP	0.00254
	GO:0044763	single-organism cellular process	BP	0.00264
	GO:0030198	extracellular matrix organization	BP	0.00442
	GO:0043062	extracellular structure organization	BP	0.00416
	GO:0016054	organic acid catabolic process	BP	0.00457
	GO:0046395	carboxylic acid catabolic process	BP	0.00433
	GO:0006520	cellular amino acid metabolic process	BP	0.00487
	GO:0016053	organic acid biosynthetic process	BP	0.0142
	GO:0046394	carboxylic acid biosynthetic process	BP	0.0136
	GO:0044282	small molecule catabolic process	BP	0.0144
	GO:0006637	acyl-CoA metabolic process	BP	0.0163
	GO:0035383	thioester metabolic process	BP	0.0157
	GO:0044255	cellular lipid metabolic process	BP	0.0273
	GO:1901605	alpha-amino acid metabolic process	BP	0.0317
	GO:0051259	protein oligomerization	BP	0.036
	GO:0009063	cellular amino acid catabolic process	BP	0.0458
	GO:0044242	cellular lipid catabolic process	BP	0.0448
	GO:0048037	cofactor binding	MF	8.93e-05
	GO:0005201	extracellular matrix structural constituent	MF	4.57e-05
	GO:0050662	coenzyme binding	MF	0.000195
	GO:0050661	NADP binding	MF	0.0211
	GO:0005615	extracellular space	CC	1.42e-06
	GO:0043233	organelle lumen	CC	2.28e-06
	GO:0070013	intracellular organelle lumen	CC	1.52e-06
	GO:0031974	membrane-enclosed lumen	CC	1.14e-06
	GO:0044421	extracellular region part	CC	2.53e-06
	GO:0031012	extracellular matrix	CC	4.28e-06
	GO:0070062	extracellular exosome	CC	3.56e-05
	GO:1903561	extracellular vesicle	CC	3.65e-05
	GO:0043230	extracellular organelle	CC	3.8e-05
	GO:0005576	extracellular region	CC	0.000287
	GO:0005581	collagen trimer	CC	0.000723
	GO:0044429	mitochondrial part	CC	0.00132
	GO:0031982	vesicle	CC	0.0024
	GO:0005739	mitochondrion	CC	0.00834
	GO:0005759	mitochondrial matrix	CC	0.0269
	GO:0044444	cytoplasmic part	CC	0.0367
1. BP, Biological Process; MF, Molecular Function; CC, Cell Compartment. Two functional enrichment analyses were conducted. (i) The ranked genes after down-sampling analysis were analysed for enriched GO terms using a Wilcoxon rank test. (ii) The genes in the top ranked 1500 and also with P<0.05 (Bonferroni P) for AI were compared with all tested genes using GOrilla for each GO term category (BP,…
